# Supplementary material for: Pan-cancer exploration of oncogenic and clinical impacts revealed that HOXA9 is a diagnostic indicator of tumorigenesis
Source: Clin Exp Med. 2024 Jun 21;24(1):134. doi: 10.1007/s10238-024-01389-x (PMC11192824; doi:10.1007/s10238-024-01389-x)
Supplement: Supplementary file 5 — Supplementary file5 (XLSX 12 KB) [file 10238_2024_1389_MOESM5_ESM.xlsx]

## Sheet: CNV
Supplementary Table 1: The CNVs at HOXA9 locus and its correlation with HOXA9 gene expression in pan-cancer retrieved from the GSCA database
CNVs	cancertype	symbol	a_total	d_total	a_hete	d_hete	a_homo	d_homo	entrez		Correlation	cancertype	symbol	spm	fdr	entrez
	BRCA	HOXA9	31.6667	10.2778	30	10.2778	1.66667	0	3205			BRCA	HOXA9	-0.00880884	0.826611	3205
	CESC	HOXA9	14.9153	8.47458	14.2373	8.47458	0.677966	0	3205			CESC	HOXA9	0.0913532	0.223191	3205
	COAD	HOXA9	56.7627	0.443459	56.3193	0.443459	0.443459	0	3205			COAD	HOXA9	0.151402	0.034442	3205
	ESCA	HOXA9	65.2174	6.52174	58.6957	5.97826	6.52174	0.543478	3205			ESCA	HOXA9	-0.0266193	0.825943	3205
	HNSC	HOXA9	36.9732	5.36398	35.6322	5.36398	1.341	0	3205			HNSC	HOXA9	0.135813	0.00550688	3205
	KIRC	HOXA9	32.5758	0.568182	32.5758	0.568182	0	0	3205			KIRC	HOXA9	0.202333	3.6716e-05	3205
	KIRP	HOXA9	59.375	0.347222	59.375	0.347222	0	0	3205			KIRP	HOXA9	0.513381	7.48909e-18	3205
	LIHC	HOXA9	31.3514	4.32432	30.2703	4.32432	1.08108	0	3205			LIHC	HOXA9	0.0333388	0.694684	3205
	LUSC	HOXA9	48.3034	13.3733	46.507	12.9741	1.79641	0.399202	3205			LUSC	HOXA9	0.116921	0.0173454	3205
	PRAD	HOXA9	20.7317	0.609756	19.9187	0.609756	0.813008	0	3205			PRAD	HOXA9	0.126748	0.0371019	3205
	READ	HOXA9	64.2424	0.606061	63.6364	0.606061	0.606061	0	3205			READ	HOXA9	0.329484	0.00873724	3205
	STAD	HOXA9	48.5261	3.40136	45.805	3.40136	2.72109	0	3205			STAD	HOXA9	0.112358	0.0536986	3205

## Sheet: SNV
SNVs in HOXA9 locus retrieved from GSCA database
SNV	cancertype	symbol	EffectiveMut	NonEffectiveMut	sample_size	percentage	entrez
	BRCA	HOXA9	1	2	1026	0.0974659	3205
	CESC	HOXA9	2	2	291	0.687285	3205
	COAD	HOXA9	1	2	407	0.2457	3205
	ESCA	HOXA9	1	1	185	0.540541	3205
	HNSC	HOXA9	1	1	509	0.196464	3205
	KIRC	HOXA9	1	1	370	0.27027	3205
	KIRP	HOXA9	1	0	282	0.35461	3205
	LIHC	HOXA9	1	0	365	0.273973	3205
	LUSC	HOXA9	2	2	485	0.412371	3205
	PRAD	HOXA9	1	0	498	0.200803	3205
	STAD	HOXA9	9	2	439	2.05011	3205
