# Supplementary material for: Pan-cancer exploration of oncogenic and clinical impacts revealed that HOXA9 is a diagnostic indicator of tumorigenesis
Source: Clin Exp Med. 2024 Jun 21;24(1):134. doi: 10.1007/s10238-024-01389-x (PMC11192824; doi:10.1007/s10238-024-01389-x)
Supplement: Supplementary file 6 — Supplementary file6 (XLSX 255 KB) [file 10238_2024_1389_MOESM6_ESM.xlsx]

## Sheet: Correlation
Supplementary Table 2: The correlation analysis between HOXA9 promoter DNA methylation and gene expression
Cancer	Methylation_Normal	Methylation_Tumor	P-value	Spearman_r	Spearman_pvalue	Interpretation
BRCA	0.1956	0.4138	<0.0001	-0.4891	<0.0001	Inverse correlation with expression-Might be regulated by hypermethylation
COAD	0.07757	0.09854	0.0013	-0.6114	<0.0001	Inverse correlation-Needs further experimental validation
ESCA	0.2586	0.4735	<0.0001	-0.5066	<0.0001	Inverse correlation-Needs further experimental validation
HNSC	0.1857	0.4407	<0.0001	-0.2225	<0.0001	Weak correlation
KIRC	0.07734	0.09339	<0.0001	-0.5612	<0.0001	Inverse correlation with expression-Might be regulated by hypomethylation
KIRP	0.07528	0.08077	0.3157	-0.6626	<0.0001	Methylation is non-significant
LIHC	0.156	0.3806	<0.0001	0.1851	0.0003	Very weak correlation
LUSC	0.1245	0.464	<0.0001	0.07656	0.1416	Correlation is non-significant
PRAD	0.07871	0.06378	0.0381	-0.317	<0.0001	Inverse correlation with expression-Might be regulated by hypomethylation
READ	0.08062	0.1265	0.0003	-0.6183	<0.0001	Inverse correlation-Needs further experimental validation
STAD	0.3038	0.4647	NA (N<2)	-0.04303	0.4304	Methylation is non-significant

## Sheet: BRCA
samples	sample_type.samples	Differential expression	Differential methylation
TCGA-E9-A1N9-11A	Solid Tissue Normal	17.66
TCGA-GI-A2C8-11A	Solid Tissue Normal	17.63
TCGA-BH-A0AZ-11A	Solid Tissue Normal	17.59	0.196252
TCGA-BH-A0DQ-11A	Solid Tissue Normal	17.48	0.222452
TCGA-BH-A0E0-11A	Solid Tissue Normal	17.37	0.251144
TCGA-AC-A23H-11A	Solid Tissue Normal	17.34	0.193276
TCGA-BH-A0AY-11A	Solid Tissue Normal	17.23	0.188776
TCGA-BH-A1FN-11A	Solid Tissue Normal	17.19	0.120512
TCGA-BH-A18Q-11A	Solid Tissue Normal	17.16	#DIV/0!
TCGA-BH-A1FR-11B	Solid Tissue Normal	17.12	0.145868
TCGA-BH-A0H5-11A	Solid Tissue Normal	17.04	#DIV/0!
TCGA-BH-A18V-11A	Solid Tissue Normal	17.02	#DIV/0!
TCGA-BH-A0C0-11A	Solid Tissue Normal	16.97	0.259799
TCGA-A7-A0CH-11A	Solid Tissue Normal	16.92	0.195053
TCGA-BH-A0B7-11A	Solid Tissue Normal	16.89	#DIV/0!
TCGA-BH-A0DZ-11A	Solid Tissue Normal	16.81	0.240815
TCGA-E2-A153-11A	Solid Tissue Normal	16.81	#DIV/0!
TCGA-BH-A0C3-11A	Solid Tissue Normal	16.78	0.234481
TCGA-BH-A0BV-11A	Solid Tissue Normal	16.74	0.215482
TCGA-E2-A1LB-11A	Solid Tissue Normal	16.74	0.190989
TCGA-BH-A1FE-11B	Solid Tissue Normal	16.71	0.170366
TCGA-E2-A1LH-11A	Solid Tissue Normal	16.68	#DIV/0!
TCGA-BH-A0BJ-11A	Solid Tissue Normal	16.64	0.268952
TCGA-BH-A203-11A	Solid Tissue Normal	16.64	0.174657
TCGA-BH-A0BM-11A	Solid Tissue Normal	16.62	0.264709
TCGA-BH-A0HA-11A	Solid Tissue Normal	16.59	0.253974
TCGA-BH-A1EU-11A	Solid Tissue Normal	16.58	0.206459
TCGA-BH-A18R-11A	Solid Tissue Normal	16.58	#DIV/0!
TCGA-BH-A0BS-11A	Solid Tissue Normal	16.56	0.209672
TCGA-E9-A1N5-11A	Solid Tissue Normal	16.53	0.174478
TCGA-BH-A0AU-11A	Solid Tissue Normal	16.46	0.229627
TCGA-E2-A1BC-11A	Solid Tissue Normal	16.39	0.127719
TCGA-AC-A2FB-11A	Solid Tissue Normal	16.38	0.140492
TCGA-BH-A0BT-11A	Solid Tissue Normal	16.35	0.21271
TCGA-BH-A0B3-11B	Solid Tissue Normal	16.33	0.262458
TCGA-BH-A1EN-11A	Solid Tissue Normal	16.33	0.152668
TCGA-BH-A1F8-11B	Solid Tissue Normal	16.33	0.143505
TCGA-E9-A1RH-11A	Solid Tissue Normal	16.32	0.121764
TCGA-BH-A0DL-11A	Solid Tissue Normal	16.3	#DIV/0!
TCGA-BH-A1FB-11A	Solid Tissue Normal	16.29	0.147774
TCGA-BH-A0DT-11A	Solid Tissue Normal	16.28	#DIV/0!
TCGA-E9-A1RI-11A	Solid Tissue Normal	16.27	0.131627
TCGA-BH-A0DH-11A	Solid Tissue Normal	16.24	0.265597
TCGA-BH-A1FM-11B	Solid Tissue Normal	16.23	0.139647
TCGA-AC-A2FF-11A	Solid Tissue Normal	16.22	0.201318
TCGA-BH-A0DV-11A	Solid Tissue Normal	16.15	0.217515
TCGA-E9-A1N4-11A	Solid Tissue Normal	16.12	0.276958
TCGA-BH-A1ET-11B	Solid Tissue Normal	16.11	0.20267
TCGA-BH-A1FU-11A	Solid Tissue Normal	16.07	#DIV/0!
TCGA-E2-A15I-11A	Solid Tissue Normal	16.03	0.141091
TCGA-A7-A0CE-11A	Solid Tissue Normal	15.97	0.26655
TCGA-BH-A18P-11A	Solid Tissue Normal	15.96	#DIV/0!
TCGA-BH-A0H9-11A	Solid Tissue Normal	15.95	0.132523
TCGA-BH-A18M-11A	Solid Tissue Normal	15.95	#DIV/0!
TCGA-BH-A0DO-11A	Solid Tissue Normal	15.94	#DIV/0!
TCGA-E2-A15K-11A	Solid Tissue Normal	15.93	0.185612
TCGA-A7-A13G-11A	Solid Tissue Normal	15.89	0.0978146
TCGA-BH-A0BC-11A	Solid Tissue Normal	15.88	0.228295
TCGA-BH-A18K-11A	Solid Tissue Normal	15.88	#DIV/0!
TCGA-E9-A1RD-11A	Solid Tissue Normal	15.87	0.148604
TCGA-E9-A1ND-11A	Solid Tissue Normal	15.84	0.143312
TCGA-BH-A1FG-11B	Solid Tissue Normal	15.81	0.177704
TCGA-BH-A0DK-11A	Solid Tissue Normal	15.8	0.30295
TCGA-BH-A0B8-11A	Solid Tissue Normal	15.79	0.187369
TCGA-E2-A1L7-11A	Solid Tissue Normal	15.78	0.185296
TCGA-BH-A18U-11A	Solid Tissue Normal	15.78	#DIV/0!
TCGA-BH-A1EO-11A	Solid Tissue Normal	15.74	0.131319
TCGA-E2-A1LS-11A	Solid Tissue Normal	15.73	0.155835
TCGA-BH-A1FD-11B	Solid Tissue Normal	15.71	0.165549
TCGA-BH-A0BQ-11A	Solid Tissue Normal	15.68	#DIV/0!
TCGA-BH-A18N-11A	Solid Tissue Normal	15.66	#DIV/0!
TCGA-E9-A1R7-11A	Solid Tissue Normal	15.65	0.13095
TCGA-BH-A209-11A	Solid Tissue Normal	15.63	0.214021
TCGA-A7-A13E-11A	Solid Tissue Normal	15.61	0.187065
TCGA-E9-A1RB-11A	Solid Tissue Normal	15.56	0.189605
TCGA-BH-A0E1-11A	Solid Tissue Normal	15.54	0.271805
TCGA-E9-A1NG-11A	Solid Tissue Normal	15.53	0.122012
TCGA-E9-A1RF-11A	Solid Tissue Normal	15.53	0.155288
TCGA-A7-A13F-11A	Solid Tissue Normal	15.52	0.216927
TCGA-E9-A1RC-11A	Solid Tissue Normal	15.51	0.190285
TCGA-E9-A1NA-11A	Solid Tissue Normal	15.48	0.177392
TCGA-BH-A1FJ-11B	Solid Tissue Normal	15.48	0.164519
TCGA-BH-A1EV-11A	Solid Tissue Normal	15.47	0.216173
TCGA-BH-A1FH-11B	Solid Tissue Normal	15.43	0.133802
TCGA-A7-A0D9-11A	Solid Tissue Normal	15.42	0.141988
TCGA-BH-A0BZ-11A	Solid Tissue Normal	15.38	0.179062
TCGA-A7-A0DB-11A	Solid Tissue Normal	15.35	0.147315
TCGA-BH-A0DD-11A	Solid Tissue Normal	15.35	#DIV/0!
TCGA-BH-A1EW-11B	Solid Tissue Normal	15.34	0.276457
TCGA-BH-A1F2-11A	Solid Tissue Normal	15.34	0.180042
TCGA-BH-A0B5-11A	Solid Tissue Normal	15.28	#DIV/0!
TCGA-E9-A1N6-11A	Solid Tissue Normal	15.27	0.149568
TCGA-BH-A1F0-11B	Solid Tissue Normal	15.27	0.197155
TCGA-BH-A1FC-11A	Solid Tissue Normal	15.24	0.182319
TCGA-BH-A1F6-11B	Solid Tissue Normal	15.2	0.148104
TCGA-AC-A2FM-11B	Solid Tissue Normal	15.19	0.255923
TCGA-BH-A0DG-11A	Solid Tissue Normal	15.15	0.214638
TCGA-E9-A1NF-11A	Solid Tissue Normal	15.14	0.104154
TCGA-BH-A18L-11A	Solid Tissue Normal	15.14	#DIV/0!
TCGA-BH-A18J-11A	Solid Tissue Normal	15.13	#DIV/0!
TCGA-BH-A0BA-11A	Solid Tissue Normal	15.06	0.298666
TCGA-BH-A0HK-11A	Solid Tissue Normal	15.06	0.252304
TCGA-BH-A0BW-11A	Solid Tissue Normal	15.02	#DIV/0!
TCGA-BH-A18S-11A	Solid Tissue Normal	14.9	#DIV/0!
TCGA-GI-A2C9-11A	Solid Tissue Normal	14.83	#DIV/0!
TCGA-E2-A1IG-11A	Solid Tissue Normal	14.81	#DIV/0!
TCGA-E2-A158-11A	Solid Tissue Normal	14.79	#DIV/0!
TCGA-BH-A0H7-11A	Solid Tissue Normal	14.78	0.344452
TCGA-BH-A208-11A	Solid Tissue Normal	14.75	0.297122
TCGA-BH-A0DP-11A	Solid Tissue Normal	14.69	0.400467
TCGA-A7-A0DC-11A	Solid Tissue Normal	14.56	#DIV/0!
TCGA-BH-A204-11A	Solid Tissue Normal	14.5	0.200288
TCGA-E2-A15M-11A	Solid Tissue Normal	13.99	#DIV/0!
TCGA-BH-A1ES-11A	Solid Tissue Normal		0.220241
TCGA-BH-A0BF-11A	Solid Tissue Normal		0.231865
TCGA-E2-A1II-11A	Solid Tissue Normal		0.131423
TCGA-E2-A1IF-11A	Solid Tissue Normal		0.181393
TCGA-E2-A1B5-11A	Solid Tissue Normal		0.222915
TCGA-BH-A0DI-11A	Solid Tissue Normal		0.246884
TCGA-BH-A1F5-11A	Solid Tissue Normal		0.245933
TCGA-BH-A1EY-11B	Solid Tissue Normal		0.164023
TCGA-E2-A1IO-11A	Solid Tissue Normal		0.13916
TCGA-E2-A1LI-11A	Solid Tissue Normal		0.162671
TCGA-E9-A1NE-11A	Solid Tissue Normal		0.153722
TCGA-E9-A1N8-11A	Solid Tissue Normal		0.130846
TCGA-AC-A2FG-11A	Solid Tissue Normal		0.206618
TCGA-A7-A4SA-11A	Solid Tissue Normal		#DIV/0!
TCGA-A7-A4SC-11A	Solid Tissue Normal		#DIV/0!
TCGA-A7-A4SD-11A	Solid Tissue Normal		#DIV/0!
TCGA-A7-A4SE-11A	Solid Tissue Normal		#DIV/0!
TCGA-A7-A56D-11A	Solid Tissue Normal		#DIV/0!
TCGA-A7-A5ZX-11A	Solid Tissue Normal		#DIV/0!
TCGA-AC-A23G-11A	Solid Tissue Normal		#DIV/0!
TCGA-AC-A2BK-11A	Solid Tissue Normal		#DIV/0!
TCGA-AC-A2BM-11A	Solid Tissue Normal		#DIV/0!
TCGA-AC-A2FE-11B	Solid Tissue Normal		#DIV/0!
TCGA-AC-A2FK-11A	Solid Tissue Normal		#DIV/0!
TCGA-AC-A2FO-11A	Solid Tissue Normal		#DIV/0!
TCGA-AC-A2QJ-11A	Solid Tissue Normal		#DIV/0!
TCGA-AC-A3EH-11B	Solid Tissue Normal		#DIV/0!
TCGA-AC-A5XS-11A	Solid Tissue Normal		#DIV/0!
TCGA-BH-A0BL-11A	Solid Tissue Normal		#DIV/0!
TCGA-BH-A0BO-11A	Solid Tissue Normal		#DIV/0!
TCGA-BH-A0DE-11A	Solid Tissue Normal		#DIV/0!
TCGA-BH-A0H3-11A	Solid Tissue Normal		#DIV/0!
TCGA-BH-A18F-11A	Solid Tissue Normal		#DIV/0!
TCGA-BH-A18T-11A	Solid Tissue Normal		#DIV/0!
TCGA-BH-A1EX-11A	Solid Tissue Normal		#DIV/0!
TCGA-BH-A1FL-11A	Solid Tissue Normal		#DIV/0!
TCGA-BH-A5IZ-11A	Solid Tissue Normal		#DIV/0!
TCGA-BH-AB28-11A	Solid Tissue Normal		#DIV/0!
TCGA-E2-A14Y-11A	Solid Tissue Normal		#DIV/0!
TCGA-E2-A15L-11A	Solid Tissue Normal		#DIV/0!
TCGA-E2-A1IU-11A	Solid Tissue Normal		#DIV/0!
TCGA-E2-A1LE-11A	Solid Tissue Normal		#DIV/0!
TCGA-E2-A1LG-11A	Solid Tissue Normal		#DIV/0!
TCGA-E2-A1LK-11A	Solid Tissue Normal		#DIV/0!
TCGA-E2-A1LL-11A	Solid Tissue Normal		#DIV/0!
TCGA-E9-A1NH-11A	Solid Tissue Normal		#DIV/0!
TCGA-GM-A2D9-11A	Solid Tissue Normal		#DIV/0!
TCGA-GM-A2DI-11A	Solid Tissue Normal		#DIV/0!
TCGA-XX-A899-11A	Solid Tissue Normal		#DIV/0!
TCGA-AQ-A04L-01B	Primary Tumor	20.32	0.0952754
TCGA-OL-A5D8-01A	Primary Tumor	19.65	0.231517
TCGA-D8-A27P-01A	Primary Tumor	19.36	0.189526
TCGA-A7-A0CH-01A	Primary Tumor	19.09	#DIV/0!
TCGA-A8-A099-01A	Primary Tumor	19.05	#DIV/0!
TCGA-A1-A0SK-01A	Primary Tumor	18.94	0.0588838
TCGA-A8-A08A-01A	Primary Tumor	18.85	#DIV/0!
TCGA-E9-A245-01A	Primary Tumor	18.83	0.131535
TCGA-BH-A18I-01A	Primary Tumor	18.79	#DIV/0!
TCGA-A8-A09V-01A	Primary Tumor	18.68	#DIV/0!
TCGA-BH-A8FY-01A	Primary Tumor	18.64	0.276768
TCGA-E9-A249-01A	Primary Tumor	18.51	0.0528677
TCGA-OL-A5D6-01A	Primary Tumor	18.4	0.102162
TCGA-AC-A2QI-01A	Primary Tumor	18.38	0.123523
TCGA-BH-A1F5-01A	Primary Tumor	18.32	0.260785
TCGA-LL-A5YO-01A	Primary Tumor	18.3	0.0881992
TCGA-D8-A1XW-01A	Primary Tumor	18.27	0.0493254
TCGA-D8-A13Y-01A	Primary Tumor	18.17	#DIV/0!
TCGA-C8-A26Y-01A	Primary Tumor	18.16	0.103688
TCGA-AO-A12A-01A	Primary Tumor	18.16	#DIV/0!
TCGA-AN-A0FL-01A	Primary Tumor	18.13	#DIV/0!
TCGA-E2-A1B0-01A	Primary Tumor	17.97	0.107631
TCGA-A2-A0D2-01A	Primary Tumor	17.91	#DIV/0!
TCGA-B6-A0RI-01A	Primary Tumor	17.9	0.287377
TCGA-Z7-A8R5-01A	Primary Tumor	17.73	0.201497
TCGA-AR-A0U0-01A	Primary Tumor	17.71	0.115875
TCGA-D8-A1XR-01A	Primary Tumor	17.69	0.321445
TCGA-A2-A1G6-01A	Primary Tumor	17.65	0.212192
TCGA-AN-A0XU-01A	Primary Tumor	17.65	0.0807031
TCGA-AO-A128-01A	Primary Tumor	17.64	0.0953808
TCGA-A2-A0EM-01A	Primary Tumor	17.64	#DIV/0!
TCGA-E9-A1NF-01A	Primary Tumor	17.63	0.217337
TCGA-AR-A0TP-01A	Primary Tumor	17.6	0.187501
TCGA-A2-A0CV-01A	Primary Tumor	17.56	#DIV/0!
TCGA-D8-A143-01A	Primary Tumor	17.53	#DIV/0!
TCGA-A1-A0SO-01A	Primary Tumor	17.48	0.04913
TCGA-AN-A0AL-01A	Primary Tumor	17.46	#DIV/0!
TCGA-A8-A08I-01A	Primary Tumor	17.41	#DIV/0!
TCGA-EW-A1IY-01A	Primary Tumor	17.4	0.251576
TCGA-AR-A0U2-01A	Primary Tumor	17.4	0.465377
TCGA-C8-A12V-01A	Primary Tumor	17.39	#DIV/0!
TCGA-LD-A66U-01A	Primary Tumor	17.37	0.282039
TCGA-BH-A0BQ-01A	Primary Tumor	17.34	#DIV/0!
TCGA-E2-A153-01A	Primary Tumor	17.34	#DIV/0!
TCGA-B6-A0RP-01A	Primary Tumor	17.32	0.291021
TCGA-PL-A8LY-01A	Primary Tumor	17.3	0.174204
TCGA-E2-A1B1-01A	Primary Tumor	17.26	0.174952
TCGA-A2-A3XW-01A	Primary Tumor	17.26	0.145485
TCGA-AR-A5QQ-01A	Primary Tumor	17.23	0.0977485
TCGA-C8-A12K-01A	Primary Tumor	17.23	#DIV/0!
TCGA-D8-A13Z-01A	Primary Tumor	17.16	#DIV/0!
TCGA-BH-A18U-01A	Primary Tumor	17.01	#DIV/0!
TCGA-GM-A2DB-01A	Primary Tumor	16.96	0.113805
TCGA-BH-A0B3-01A	Primary Tumor	16.95	0.121998
TCGA-LL-A8F5-01A	Primary Tumor	16.93	0.0901323
TCGA-E2-A1LL-01A	Primary Tumor	16.9	0.245385
TCGA-BH-A0H5-01A	Primary Tumor	16.9	#DIV/0!
TCGA-E2-A109-01A	Primary Tumor	16.82	0.413267
TCGA-C8-A131-01A	Primary Tumor	16.8	#DIV/0!
TCGA-E2-A15E-01A	Primary Tumor	16.72	#DIV/0!
TCGA-AC-A2FF-01A	Primary Tumor	16.71	0.175762
TCGA-A2-A04T-01A	Primary Tumor	16.69	#DIV/0!
TCGA-E2-A1L9-01A	Primary Tumor	16.67	0.0959715
TCGA-GM-A3XG-01A	Primary Tumor	16.65	0.282635
TCGA-E2-A159-01A	Primary Tumor	16.64	#DIV/0!
TCGA-B6-A0RU-01A	Primary Tumor	16.63	0.189835
TCGA-BH-A0BO-01A	Primary Tumor	16.62	#DIV/0!
TCGA-A1-A0SJ-01A	Primary Tumor	16.59	0.34434
TCGA-D8-A1JL-01A	Primary Tumor	16.58	0.244738
TCGA-A2-A04Q-01A	Primary Tumor	16.48	#DIV/0!
TCGA-C8-A26V-01A	Primary Tumor	16.46	0.219414
TCGA-E9-A244-01A	Primary Tumor	16.42	0.288043
TCGA-BH-A18V-01A	Primary Tumor	16.42	#DIV/0!
TCGA-D8-A1XJ-01A	Primary Tumor	16.37	0.296485
TCGA-AN-A04D-01A	Primary Tumor	16.35	#DIV/0!
TCGA-BH-A42U-01A	Primary Tumor	16.32	0.216179
TCGA-BH-A28O-01A	Primary Tumor	16.3	0.259555
TCGA-C8-A26X-01A	Primary Tumor	16.3	0.306149
TCGA-A8-A08X-01A	Primary Tumor	16.3	#DIV/0!
TCGA-D8-A1JF-01A	Primary Tumor	16.28	0.112695
TCGA-D8-A1XD-01A	Primary Tumor	16.26	0.245015
TCGA-A2-A0ES-01A	Primary Tumor	16.25	#DIV/0!
TCGA-OL-A97C-01A	Primary Tumor	16.12	0.0784454
TCGA-E9-A243-01A	Primary Tumor	16.12	0.203032
TCGA-LL-A440-01A	Primary Tumor	16.12	0.178486
TCGA-PL-A8LV-01A	Primary Tumor	16.1	0.135302
TCGA-W8-A86G-01A	Primary Tumor	16.07	0.309731
TCGA-E9-A1N4-01A	Primary Tumor	16.02	0.242728
TCGA-D8-A4Z1-01A	Primary Tumor	15.96	0.230413
TCGA-E9-A1NC-01A	Primary Tumor	15.93	0.193042
TCGA-BH-A0DL-01A	Primary Tumor	15.85	#DIV/0!
TCGA-E2-A572-01A	Primary Tumor	15.83	0.231728
TCGA-BH-A1EN-01A	Primary Tumor	15.81	0.742915
TCGA-B6-A0RQ-01A	Primary Tumor	15.81	#DIV/0!
TCGA-BH-A1FH-01A	Primary Tumor	15.78	0.20973
TCGA-AR-A5QP-01A	Primary Tumor	15.72	0.356846
TCGA-BH-A1FB-01A	Primary Tumor	15.61	0.179314
TCGA-A2-A0SX-01A	Primary Tumor	15.61	0.147284
TCGA-AO-A1KO-01A	Primary Tumor	15.58	0.201393
TCGA-BH-A0BA-01A	Primary Tumor	15.56	0.516577
TCGA-A2-A25F-01A	Primary Tumor	15.51	0.125612
TCGA-E9-A1RH-01A	Primary Tumor	15.5	0.425962
TCGA-A7-A0DB-01C	Primary Tumor	15.5	#DIV/0!
TCGA-A1-A0SD-01A	Primary Tumor	15.49	#DIV/0!
TCGA-MS-A51U-01A	Primary Tumor	15.47	0.299846
TCGA-AC-A2FK-01A	Primary Tumor	15.47	0.211191
TCGA-B6-A0I8-01A	Primary Tumor	15.45	#DIV/0!
TCGA-AR-A0TY-01A	Primary Tumor	15.44	#DIV/0!
TCGA-GM-A2DF-01A	Primary Tumor	15.41	0.238525
TCGA-AN-A0FX-01A	Primary Tumor	15.38	#DIV/0!
TCGA-AR-A24X-01A	Primary Tumor	15.34	0.230264
TCGA-AC-A2QH-01B	Primary Tumor	15.32	0.884285
TCGA-AR-A0TS-01A	Primary Tumor	15.31	#DIV/0!
TCGA-B6-A0WY-01A	Primary Tumor	15.26	0.309685
TCGA-A8-A0A6-01A	Primary Tumor	15.22	0.511062
TCGA-A7-A426-01A	Primary Tumor	15.21	0.393838
TCGA-A8-A0A4-01A	Primary Tumor	15.21	#DIV/0!
TCGA-E2-A1L6-01A	Primary Tumor	15.2	0.317013
TCGA-A1-A0SB-01A	Primary Tumor	15.16	0.0878054
TCGA-B6-A0IH-01A	Primary Tumor	15.13	#DIV/0!
TCGA-BH-A0BM-01A	Primary Tumor	15.11	0.452915
TCGA-BH-A6R9-01A	Primary Tumor	15.11	0.414662
TCGA-AR-A1AH-01A	Primary Tumor	15.11	#DIV/0!
TCGA-AO-A1KR-01A	Primary Tumor	15.06	0.441415
TCGA-E2-A14U-01A	Primary Tumor	15.05	0.234168
TCGA-BH-A42V-01A	Primary Tumor	15.04	0.373628
TCGA-LD-A74U-01A	Primary Tumor	15.03	0.327506
TCGA-E2-A1L7-01A	Primary Tumor	15.02	0.3184
TCGA-A7-A5ZW-01A	Primary Tumor	15.02	0.354407
TCGA-A7-A56D-01A	Primary Tumor	15	0.538108
TCGA-A7-A0CG-01A	Primary Tumor	15	#DIV/0!
TCGA-BH-A0AZ-01A	Primary Tumor	14.99	0.359332
TCGA-A2-A0CR-01A	Primary Tumor	14.99	0.250829
TCGA-A7-A0DA-01A	Primary Tumor	14.99	#DIV/0!
TCGA-AR-A2LQ-01A	Primary Tumor	14.98	0.198311
TCGA-JL-A3YW-01A	Primary Tumor	14.98	0.288244
TCGA-A7-A13E-01B	Primary Tumor	14.98	#DIV/0!
TCGA-E9-A1NG-01A	Primary Tumor	14.96	0.168405
TCGA-AO-A0JL-01A	Primary Tumor	14.96	0.6565
TCGA-C8-A1HJ-01A	Primary Tumor	14.95	0.327322
TCGA-A1-A0SE-01A	Primary Tumor	14.93	0.335102
TCGA-AC-A3W6-01A	Primary Tumor	14.92	0.343353
TCGA-E9-A3X8-01A	Primary Tumor	14.91	0.398177
TCGA-E9-A295-01A	Primary Tumor	14.9	0.471223
TCGA-D8-A145-01A	Primary Tumor	14.89	#DIV/0!
TCGA-BH-A0DO-01B	Primary Tumor	14.83	#DIV/0!
TCGA-BH-A0W5-01A	Primary Tumor	14.81	0.24881
TCGA-BH-A208-01A	Primary Tumor	14.81	0.240938
TCGA-C8-A8HR-01A	Primary Tumor	14.79	0.243914
TCGA-E2-A1IJ-01A	Primary Tumor	14.79	0.331156
TCGA-D8-A27K-01A	Primary Tumor	14.78	0.235519
TCGA-BH-A0E9-01B	Primary Tumor	14.76	#DIV/0!
TCGA-E2-A108-01A	Primary Tumor	14.74	0.260201
TCGA-B6-A0RV-01A	Primary Tumor	14.74	0.466762
TCGA-BH-A0RX-01A	Primary Tumor	14.74	0.317841
TCGA-BH-A0E6-01A	Primary Tumor	14.74	#DIV/0!
TCGA-A7-A5ZX-01A	Primary Tumor	14.73	0.403654
TCGA-LL-A5YL-01A	Primary Tumor	14.73	0.463438
TCGA-D8-A141-01A	Primary Tumor	14.73	#DIV/0!
TCGA-LL-A73Z-01A	Primary Tumor	14.72	0.460092
TCGA-E9-A22E-01A	Primary Tumor	14.72	0.223522
TCGA-AR-A24W-01A	Primary Tumor	14.71	0.325188
TCGA-E9-A5FK-01A	Primary Tumor	14.71	0.384931
TCGA-D8-A1JB-01A	Primary Tumor	14.7	0.255739
TCGA-GM-A5PX-01A	Primary Tumor	14.7	0.274644
TCGA-A8-A08H-01A	Primary Tumor	14.7	#DIV/0!
TCGA-C8-A3M7-01A	Primary Tumor	14.68	0.415338
TCGA-AC-A3YI-01A	Primary Tumor	14.67	0.257865
TCGA-BH-A0C3-01A	Primary Tumor	14.66	0.221348
TCGA-A2-A0T5-01A	Primary Tumor	14.65	0.453335
TCGA-D8-A1JP-01A	Primary Tumor	14.63	0.518954
TCGA-A2-A0EP-01A	Primary Tumor	14.63	0.140168
TCGA-AN-A0AT-01A	Primary Tumor	14.62	#DIV/0!
TCGA-D8-A27V-01A	Primary Tumor	14.61	0.290481
TCGA-OL-A66I-01A	Primary Tumor	14.61	0.327069
TCGA-A8-A07E-01A	Primary Tumor	14.61	#DIV/0!
TCGA-5L-AAT0-01A	Primary Tumor	14.6	0.35179
TCGA-E2-A570-01A	Primary Tumor	14.59	0.279075
TCGA-E9-A2JT-01A	Primary Tumor	14.59	0.14949
TCGA-A2-A0YL-01A	Primary Tumor	14.57	0.325444
TCGA-EW-A1PG-01A	Primary Tumor	14.55	0.225337
TCGA-OL-A66K-01A	Primary Tumor	14.55	0.240702
TCGA-A2-A4RY-01A	Primary Tumor	14.53	0.289389
TCGA-BH-A0HP-01A	Primary Tumor	14.51	0.545908
TCGA-D8-A73U-01A	Primary Tumor	14.51	0.24642
TCGA-A2-A0EO-01A	Primary Tumor	14.51	#DIV/0!
TCGA-S3-AA0Z-01A	Primary Tumor	14.49	0.656708
TCGA-BH-A1FU-01A	Primary Tumor	14.47	0.263388
TCGA-LL-A441-01A	Primary Tumor	14.45	0.246367
TCGA-GM-A4E0-01A	Primary Tumor	14.43	0.237675
TCGA-BH-A1FE-01A	Primary Tumor	14.42	0.241448
TCGA-AC-A3HN-01A	Primary Tumor	14.42	0.313454
TCGA-OL-A66J-01A	Primary Tumor	14.42	0.363228
TCGA-B6-A0X7-01A	Primary Tumor	14.41	0.497952
TCGA-E9-A1NA-01A	Primary Tumor	14.4	0.622454
TCGA-BH-A18Q-01A	Primary Tumor	14.4	#DIV/0!
TCGA-D8-A1JU-01A	Primary Tumor	14.39	0.239658
TCGA-5L-AAT1-01A	Primary Tumor	14.38	0.240306
TCGA-D8-A3Z5-01A	Primary Tumor	14.38	0.457251
TCGA-AC-A8OS-01A	Primary Tumor	14.38	0.512831
TCGA-BH-A0AV-01A	Primary Tumor	14.38	#DIV/0!
TCGA-A7-A4SE-01A	Primary Tumor	14.36	0.318523
TCGA-A2-A0CZ-01A	Primary Tumor	14.36	#DIV/0!
TCGA-AN-A0FJ-01A	Primary Tumor	14.36	#DIV/0!
TCGA-BH-A0EI-01A	Primary Tumor	14.36	#DIV/0!
TCGA-BH-A0DI-01A	Primary Tumor	14.35	0.348879
TCGA-E2-A15M-01A	Primary Tumor	14.35	#DIV/0!
TCGA-A2-A25A-01A	Primary Tumor	14.34	0.321374
TCGA-AR-A24V-01A	Primary Tumor	14.34	0.474831
TCGA-A7-A26F-01B	Primary Tumor	14.31	0.657431
TCGA-AO-A0J9-01A	Primary Tumor	14.31	#DIV/0!
TCGA-E2-A15P-01A	Primary Tumor	14.3	#DIV/0!
TCGA-E2-A1LE-01A	Primary Tumor	14.29	0.604962
TCGA-A7-A6VW-01A	Primary Tumor	14.29	0.736169
TCGA-D8-A1JH-01A	Primary Tumor	14.27	0.382991
TCGA-AO-A03N-01B	Primary Tumor	14.26	0.651415
TCGA-AR-A1AM-01A	Primary Tumor	14.26	0.325953
TCGA-E9-A22G-01A	Primary Tumor	14.25	0.109715
TCGA-E9-A226-01A	Primary Tumor	14.24	0.305275
TCGA-AQ-A0Y5-01A	Primary Tumor	14.24	0.417254
TCGA-E2-A1B5-01A	Primary Tumor	14.23	0.311745
TCGA-AR-A2LJ-01A	Primary Tumor	14.23	0.331158
TCGA-AR-A2LM-01A	Primary Tumor	14.23	0.273345
TCGA-BH-A1EO-01A	Primary Tumor	14.22	0.545046
TCGA-BH-A1EY-01A	Primary Tumor	14.22	0.3854
TCGA-AN-A0AS-01A	Primary Tumor	14.22	#DIV/0!
TCGA-B6-A0RT-01A	Primary Tumor	14.21	0.206592
TCGA-E2-A1IH-01A	Primary Tumor	14.21	0.309372
TCGA-E9-A1R0-01A	Primary Tumor	14.21	0.280478
TCGA-BH-A0DQ-01A	Primary Tumor	14.21	0.267814
TCGA-A2-A0SU-01A	Primary Tumor	14.19	0.304957
TCGA-E2-A1B6-01A	Primary Tumor	14.19	0.214007
TCGA-E2-A1IF-01A	Primary Tumor	14.18	0.257255
TCGA-E9-A1QZ-01A	Primary Tumor	14.18	0.22556
TCGA-EW-A424-01A	Primary Tumor	14.17	0.537008
TCGA-AC-A3W7-01A	Primary Tumor	14.17	0.415192
TCGA-AC-A6IV-01A	Primary Tumor	14.17	0.184494
TCGA-BH-A0BP-01A	Primary Tumor	14.17	#DIV/0!
TCGA-BH-A0DG-01A	Primary Tumor	14.16	0.353245
TCGA-A2-A259-01A	Primary Tumor	14.15	0.323783
TCGA-AO-A03T-01A	Primary Tumor	14.15	#DIV/0!
TCGA-AR-A2LN-01A	Primary Tumor	14.14	0.344299
TCGA-BH-A0BL-01A	Primary Tumor	14.14	#DIV/0!
TCGA-AC-A5EH-01A	Primary Tumor	14.13	0.331392
TCGA-AQ-A7U7-01A	Primary Tumor	14.13	0.286685
TCGA-C8-A8HQ-01A	Primary Tumor	14.13	0.394469
TCGA-C8-A132-01A	Primary Tumor	14.13	#DIV/0!
TCGA-BH-A0DV-01A	Primary Tumor	14.12	0.231383
TCGA-D8-A1XT-01A	Primary Tumor	14.12	0.406769
TCGA-S3-AA15-01A	Primary Tumor	14.12	0.216475
TCGA-EW-A2FR-01A	Primary Tumor	14.11	0.285323
TCGA-A2-A0CP-01A	Primary Tumor	14.11	#DIV/0!
TCGA-A2-A0EW-01A	Primary Tumor	14.11	#DIV/0!
TCGA-AO-A0JB-01A	Primary Tumor	14.1	0.609038
TCGA-A7-A4SC-01A	Primary Tumor	14.1	0.403669
TCGA-D8-A27L-01A	Primary Tumor	14.1	0.29122
TCGA-E9-A229-01A	Primary Tumor	14.09	0.238628
TCGA-D8-A27I-01A	Primary Tumor	14.09	0.256938
TCGA-OL-A5RX-01A	Primary Tumor	14.09	0.398997
TCGA-D8-A146-01A	Primary Tumor	14.09	#DIV/0!
TCGA-B6-A400-01A	Primary Tumor	14.08	0.489762
TCGA-A2-A0T4-01A	Primary Tumor	14.08	0.374031
TCGA-AC-A6IX-01A	Primary Tumor	14.08	0.532317
TCGA-AC-A2FB-01A	Primary Tumor	14.07	0.245314
TCGA-E9-A1NE-01A	Primary Tumor	14.07	0.209638
TCGA-AR-A1AO-01A	Primary Tumor	14.07	0.248678
TCGA-E2-A1IN-01A	Primary Tumor	14.06	0.445677
TCGA-AO-A03L-01A	Primary Tumor	14.06	0.212039
TCGA-E9-A22A-01A	Primary Tumor	14.05	0.354001
TCGA-A2-A0YK-01A	Primary Tumor	14.05	0.372254
TCGA-LL-A6FR-01A	Primary Tumor	14.05	0.530085
TCGA-AR-A2LR-01A	Primary Tumor	14.05	0.613085
TCGA-B6-A409-01A	Primary Tumor	14.05	0.40588
TCGA-AN-A0XN-01A	Primary Tumor	14.04	0.527785
TCGA-A2-A0SY-01A	Primary Tumor	14.04	0.4462
TCGA-BH-A1F2-01A	Primary Tumor	14.04	0.414908
TCGA-D8-A1XB-01A	Primary Tumor	14.02	0.316619
TCGA-A2-A0T6-01A	Primary Tumor	14.02	0.355092
TCGA-AC-A23G-01A	Primary Tumor	14.02	0.264015
TCGA-AR-A24M-01A	Primary Tumor	14.01	0.410096
TCGA-AC-A3QP-01A	Primary Tumor	14.01	0.297049
TCGA-D8-A1Y1-01A	Primary Tumor	14.01	0.24444
TCGA-D8-A1Y2-01A	Primary Tumor	14	0.204528
TCGA-EW-A1P1-01A	Primary Tumor	14	0.194639
TCGA-A1-A0SH-01A	Primary Tumor	13.99	0.332338
TCGA-A2-A0CK-01A	Primary Tumor	13.99	0.483481
TCGA-A8-A07J-01A	Primary Tumor	13.99	#DIV/0!
TCGA-AN-A03X-01A	Primary Tumor	13.99	#DIV/0!
TCGA-BH-A0AY-01A	Primary Tumor	13.99	#DIV/0!
TCGA-D8-A142-01A	Primary Tumor	13.99	#DIV/0!
TCGA-A2-A0EX-01A	Primary Tumor	13.98	#DIV/0!
TCGA-BH-A0EA-01A	Primary Tumor	13.98	#DIV/0!
TCGA-BH-A0B4-01A	Primary Tumor	13.97	#DIV/0!
TCGA-BH-A201-01A	Primary Tumor	13.95	0.313942
TCGA-AN-A0FN-01A	Primary Tumor	13.95	#DIV/0!
TCGA-BH-A18J-01A	Primary Tumor	13.94	#DIV/0!
TCGA-BH-A8G0-01A	Primary Tumor	13.93	0.255805
TCGA-A2-A3KC-01A	Primary Tumor	13.93	0.366923
TCGA-C8-A12T-01A	Primary Tumor	13.93	#DIV/0!
TCGA-EW-A1P7-01A	Primary Tumor	13.92	0.116532
TCGA-GM-A2DD-01A	Primary Tumor	13.92	0.385608
TCGA-AR-A1AK-01A	Primary Tumor	13.9	0.3982
TCGA-HN-A2OB-01A	Primary Tumor	13.9	0.359157
TCGA-A8-A08Z-01A	Primary Tumor	13.9	#DIV/0!
TCGA-E2-A15D-01A	Primary Tumor	13.9	#DIV/0!
TCGA-AR-A250-01A	Primary Tumor	13.89	0.484592
TCGA-D8-A1XY-01A	Primary Tumor	13.89	0.166655
TCGA-PE-A5DD-01A	Primary Tumor	13.87	0.671054
TCGA-E2-A1BC-01A	Primary Tumor	13.87	0.402866
TCGA-A7-A4SA-01A	Primary Tumor	13.86	0.303632
TCGA-A2-A4RX-01A	Primary Tumor	13.86	0.332825
TCGA-AR-A255-01A	Primary Tumor	13.85	0.318535
TCGA-BH-A1EU-01A	Primary Tumor	13.85	0.180146
TCGA-AR-A2LH-01A	Primary Tumor	13.85	0.211327
TCGA-AR-A252-01A	Primary Tumor	13.84	0.219721
TCGA-BH-A203-01A	Primary Tumor	13.84	0.316965
TCGA-AO-A0JF-01A	Primary Tumor	13.84	0.282528
TCGA-A8-A0AD-01A	Primary Tumor	13.84	0.190857
TCGA-A8-A06R-01A	Primary Tumor	13.84	#DIV/0!
TCGA-B6-A1KI-01A	Primary Tumor	13.83	0.271271
TCGA-D8-A27H-01A	Primary Tumor	13.83	0.581192
TCGA-LD-A9QF-01A	Primary Tumor	13.83	0.233518
TCGA-A7-A13D-01B	Primary Tumor	13.83	#DIV/0!
TCGA-A8-A09D-01A	Primary Tumor	13.83	#DIV/0!
TCGA-BH-A0B0-01A	Primary Tumor	13.82	#DIV/0!
TCGA-AR-A1AX-01A	Primary Tumor	13.81	0.236385
TCGA-A7-A3J0-01A	Primary Tumor	13.81	0.219221
TCGA-AN-A0AR-01A	Primary Tumor	13.81	#DIV/0!
TCGA-BH-A0HF-01A	Primary Tumor	13.79	0.397396
TCGA-AC-A5XU-01A	Primary Tumor	13.79	0.563677
TCGA-AO-A126-01A	Primary Tumor	13.78	0.527931
TCGA-XX-A89A-01A	Primary Tumor	13.78	0.347398
TCGA-BH-A0H3-01A	Primary Tumor	13.78	0.301779
TCGA-E9-A1NI-01A	Primary Tumor	13.77	0.488485
TCGA-AR-A2LO-01A	Primary Tumor	13.77	0.252177
TCGA-E2-A1IO-01A	Primary Tumor	13.77	0.398269
TCGA-A2-A4RW-01A	Primary Tumor	13.77	0.338293
TCGA-AC-A3QQ-01B	Primary Tumor	13.77	#DIV/0!
TCGA-E9-A3Q9-01A	Primary Tumor	13.76	0.449948
TCGA-AN-A0XL-01A	Primary Tumor	13.76	0.145071
TCGA-OL-A66P-01A	Primary Tumor	13.75	0.328715
TCGA-AR-A24O-01A	Primary Tumor	13.75	0.269212
TCGA-A7-A26E-01B	Primary Tumor	13.74	0.462608
TCGA-D8-A1JD-01A	Primary Tumor	13.74	0.33088
TCGA-BH-A0DS-01A	Primary Tumor	13.73	0.686308
TCGA-AC-A23E-01A	Primary Tumor	13.73	0.363238
TCGA-4H-AAAK-01A	Primary Tumor	13.73	0.476343
TCGA-BH-A5J0-01A	Primary Tumor	13.73	0.5175
TCGA-EW-A3E8-01B	Primary Tumor	13.72	0.398285
TCGA-B6-A0RO-01A	Primary Tumor	13.71	0.546408
TCGA-XX-A899-01A	Primary Tumor	13.71	0.316131
TCGA-PL-A8LZ-01A	Primary Tumor	13.71	0.320345
TCGA-A8-A07G-01A	Primary Tumor	13.71	#DIV/0!
TCGA-D8-A1JA-01A	Primary Tumor	13.7	0.580908
TCGA-A1-A0SF-01A	Primary Tumor	13.7	0.420842
TCGA-A7-A3IY-01A	Primary Tumor	13.7	0.168647
TCGA-AO-A0JG-01A	Primary Tumor	13.7	0.505308
TCGA-E2-A1II-01A	Primary Tumor	13.69	0.330731
TCGA-AC-A3BB-01A	Primary Tumor	13.69	0.364263
TCGA-B6-A401-01A	Primary Tumor	13.68	0.443277
TCGA-A2-A0CO-01A	Primary Tumor	13.68	0.453208
TCGA-C8-A12W-01A	Primary Tumor	13.68	#DIV/0!
TCGA-A2-A0T1-01A	Primary Tumor	13.67	0.338056
TCGA-A8-A09A-01A	Primary Tumor	13.67	#DIV/0!
TCGA-BH-A18M-01A	Primary Tumor	13.67	#DIV/0!
TCGA-C8-A135-01A	Primary Tumor	13.67	#DIV/0!
TCGA-AO-A12G-01A	Primary Tumor	13.66	0.618838
TCGA-C8-A1HL-01A	Primary Tumor	13.66	0.603431
TCGA-GM-A3NY-01A	Primary Tumor	13.66	0.600585
TCGA-AR-A1AL-01A	Primary Tumor	13.66	0.461505
TCGA-BH-A0B2-01A	Primary Tumor	13.66	#DIV/0!
TCGA-BH-A0DT-01A	Primary Tumor	13.66	#DIV/0!
TCGA-E2-A1BD-01A	Primary Tumor	13.65	0.691631
TCGA-BH-A0BF-01A	Primary Tumor	13.65	0.374569
TCGA-D8-A1Y0-01A	Primary Tumor	13.64	0.287892
TCGA-OL-A66N-01A	Primary Tumor	13.64	0.460862
TCGA-AQ-A04J-01A	Primary Tumor	13.64	#DIV/0!
TCGA-AR-A24T-01A	Primary Tumor	13.63	0.439746
TCGA-E2-A10B-01A	Primary Tumor	13.62	0.4114
TCGA-E9-A1R5-01A	Primary Tumor	13.62	0.504762
TCGA-EW-A1P4-01A	Primary Tumor	13.62	0.423915
TCGA-B6-A40C-01A	Primary Tumor	13.62	0.545515
TCGA-D8-A27M-01A	Primary Tumor	13.62	0.119055
TCGA-BH-A1FM-01A	Primary Tumor	13.61	0.6238
TCGA-D8-A1X8-01A	Primary Tumor	13.61	0.327273
TCGA-AN-A0XS-01A	Primary Tumor	13.61	0.398458
TCGA-AC-A3W5-01A	Primary Tumor	13.61	0.53163
TCGA-A8-A095-01A	Primary Tumor	13.61	#DIV/0!
TCGA-D8-A27N-01A	Primary Tumor	13.6	0.4392
TCGA-EW-A1J2-01A	Primary Tumor	13.6	0.34689
TCGA-D8-A1J8-01A	Primary Tumor	13.59	0.493108
TCGA-E9-A24A-01A	Primary Tumor	13.59	0.209634
TCGA-LL-A5YP-01A	Primary Tumor	13.59	0.374246
TCGA-A7-A425-01A	Primary Tumor	13.59	0.414395
TCGA-EW-A1P6-01A	Primary Tumor	13.58	0.391548
TCGA-GM-A2DN-01A	Primary Tumor	13.58	0.227701
TCGA-AC-A2FG-01A	Primary Tumor	13.58	0.359777
TCGA-GM-A3XN-01A	Primary Tumor	13.58	0.369675
TCGA-AC-A8OQ-01A	Primary Tumor	13.58	0.28944
TCGA-A2-A0ST-01A	Primary Tumor	13.57	0.241678
TCGA-D8-A1XS-01A	Primary Tumor	13.57	0.320642
TCGA-OK-A5Q2-01A	Primary Tumor	13.57	0.343356
TCGA-A8-A08O-01A	Primary Tumor	13.56	0.571353
TCGA-AR-A24L-01A	Primary Tumor	13.56	0.18882
TCGA-B6-A0IN-01A	Primary Tumor	13.56	#DIV/0!
TCGA-C8-A12N-01A	Primary Tumor	13.56	#DIV/0!
TCGA-3C-AALK-01A	Primary Tumor	13.55	0.376988
TCGA-E9-A1RI-01A	Primary Tumor	13.55	0.369448
TCGA-A2-A0YI-01A	Primary Tumor	13.55	0.3996
TCGA-AR-A1AN-01A	Primary Tumor	13.55	0.376979
TCGA-A2-A0T3-01A	Primary Tumor	13.55	#DIV/0!
TCGA-A7-A26I-01B	Primary Tumor	13.55	#DIV/0!
TCGA-A7-A26J-01B	Primary Tumor	13.54	0.361748
TCGA-E2-A10F-01A	Primary Tumor	13.54	0.437773
TCGA-B6-A0RM-01A	Primary Tumor	13.54	0.476979
TCGA-AR-A0TX-01A	Primary Tumor	13.53	0.256325
TCGA-D8-A3Z6-01A	Primary Tumor	13.53	0.573538
TCGA-B6-A0WX-01A	Primary Tumor	13.53	0.456615
TCGA-BH-A0DE-01A	Primary Tumor	13.53	#DIV/0!
TCGA-BH-A0HA-01A	Primary Tumor	13.52	0.518346
TCGA-BH-A0BR-01A	Primary Tumor	13.52	#DIV/0!
TCGA-BH-A0DZ-01A	Primary Tumor	13.52	#DIV/0!
TCGA-BH-A18G-01A	Primary Tumor	13.52	#DIV/0!
TCGA-E9-A22B-01A	Primary Tumor	13.51	0.456431
TCGA-BH-A0B6-01A	Primary Tumor	13.51	0.315003
TCGA-E2-A1IG-01A	Primary Tumor	13.51	0.503715
TCGA-D8-A27T-01A	Primary Tumor	13.5	0.349172
TCGA-B6-A0IE-01A	Primary Tumor	13.5	#DIV/0!
TCGA-BH-A0DX-01A	Primary Tumor	13.5	#DIV/0!
TCGA-E9-A1N9-01A	Primary Tumor	13.49	0.457378
TCGA-D8-A1JC-01A	Primary Tumor	13.49	0.255518
TCGA-BH-A0DK-01A	Primary Tumor	13.49	0.489146
TCGA-AN-A0XV-01A	Primary Tumor	13.48	0.539923
TCGA-D8-A27G-01A	Primary Tumor	13.47	0.392785
TCGA-E9-A1R6-01A	Primary Tumor	13.47	0.488508
TCGA-LL-A740-01A	Primary Tumor	13.47	0.61085
TCGA-B6-A0IP-01A	Primary Tumor	13.47	#DIV/0!
TCGA-C8-A1HI-01A	Primary Tumor	13.46	0.543146
TCGA-D8-A27R-01A	Primary Tumor	13.46	0.358838
TCGA-D8-A1XU-01A	Primary Tumor	13.45	0.456885
TCGA-E9-A1NH-01A	Primary Tumor	13.45	0.0845054
TCGA-AR-A5QM-01A	Primary Tumor	13.45	0.467685
TCGA-A2-A0CS-01A	Primary Tumor	13.45	#DIV/0!
TCGA-E2-A14Z-01A	Primary Tumor	13.45	#DIV/0!
TCGA-A2-A1FZ-01A	Primary Tumor	13.44	0.295239
TCGA-D8-A1JJ-01A	Primary Tumor	13.44	0.346808
TCGA-B6-A0WT-01A	Primary Tumor	13.44	0.338911
TCGA-GI-A2C9-01A	Primary Tumor	13.43	0.485369
TCGA-BH-A1F0-01A	Primary Tumor	13.43	0.230102
TCGA-A7-A26H-01A	Primary Tumor	13.43	0.494185
TCGA-OL-A5RY-01A	Primary Tumor	13.42	0.174326
TCGA-BH-A8FZ-01A	Primary Tumor	13.42	0.315496
TCGA-AR-A254-01A	Primary Tumor	13.42	0.360792
TCGA-GM-A2DL-01A	Primary Tumor	13.42	0.415792
TCGA-A8-A07W-01A	Primary Tumor	13.42	#DIV/0!
TCGA-EW-A1IX-01A	Primary Tumor	13.41	0.329688
TCGA-E9-A1N6-01A	Primary Tumor	13.41	0.338014
TCGA-A2-A0EN-01A	Primary Tumor	13.41	0.315844
TCGA-AO-A0J5-01A	Primary Tumor	13.41	#DIV/0!
TCGA-AC-A23H-01A	Primary Tumor	13.4	0.571931
TCGA-AO-A1KT-01A	Primary Tumor	13.4	0.530285
TCGA-BH-A0E1-01A	Primary Tumor	13.39	0.570431
TCGA-BH-A0BJ-01A	Primary Tumor	13.39	0.3028
TCGA-D8-A1J9-01A	Primary Tumor	13.38	0.396464
TCGA-A2-A25D-01A	Primary Tumor	13.38	0.425877
TCGA-B6-A3ZX-01A	Primary Tumor	13.37	0.332185
TCGA-E2-A15H-01A	Primary Tumor	13.37	#DIV/0!
TCGA-BH-A1ET-01A	Primary Tumor	13.36	0.515517
TCGA-GM-A2DA-01A	Primary Tumor	13.36	0.270514
TCGA-A8-A08J-01A	Primary Tumor	13.36	#DIV/0!
TCGA-E2-A15C-01A	Primary Tumor	13.36	#DIV/0!
TCGA-BH-A5IZ-01A	Primary Tumor	13.35	0.464008
TCGA-A7-A6VV-01A	Primary Tumor	13.35	0.307465
TCGA-OL-A5RV-01A	Primary Tumor	13.35	0.3532
TCGA-C8-A138-01A	Primary Tumor	13.35	#DIV/0!
TCGA-EW-A1PD-01A	Primary Tumor	13.34	0.432485
TCGA-D8-A1XM-01A	Primary Tumor	13.34	0.254218
TCGA-A7-A26G-01A	Primary Tumor	13.34	0.20839
TCGA-A8-A07R-01A	Primary Tumor	13.34	#DIV/0!
TCGA-EW-A1PF-01A	Primary Tumor	13.33	0.319544
TCGA-BH-A18F-01A	Primary Tumor	13.33	#DIV/0!
TCGA-BH-A0GZ-01A	Primary Tumor	13.32	0.585885
TCGA-AR-A24S-01A	Primary Tumor	13.32	0.347393
TCGA-A8-A096-01A	Primary Tumor	13.32	#DIV/0!
TCGA-D8-A1JE-01A	Primary Tumor	13.31	0.303492
TCGA-Z7-A8R6-01A	Primary Tumor	13.31	0.405115
TCGA-A8-A08P-01A	Primary Tumor	13.31	#DIV/0!
TCGA-B6-A0X0-01A	Primary Tumor	13.31	#DIV/0!
TCGA-B6-A0WW-01A	Primary Tumor	13.3	0.566138
TCGA-AC-A8OP-01A	Primary Tumor	13.3	0.500892
TCGA-A7-A13H-01A	Primary Tumor	13.3	0.296695
TCGA-E9-A6HE-01A	Primary Tumor	13.3	0.416269
TCGA-D8-A1XQ-01A	Primary Tumor	13.3	0.293394
TCGA-AR-A24Q-01A	Primary Tumor	13.29	0.366954
TCGA-D8-A1JK-01A	Primary Tumor	13.29	0.388931
TCGA-A7-A3J1-01A	Primary Tumor	13.28	0.367692
TCGA-LL-A7SZ-01A	Primary Tumor	13.28	0.3082
TCGA-AC-A3TM-01A	Primary Tumor	13.27	0.492974
TCGA-E9-A3HO-01A	Primary Tumor	13.27	0.649062
TCGA-C8-A8HP-01A	Primary Tumor	13.27	0.261899
TCGA-A7-A4SB-01A	Primary Tumor	13.27	0.397094
TCGA-AN-A0FV-01A	Primary Tumor	13.27	#DIV/0!
TCGA-E2-A14Q-01A	Primary Tumor	13.27	#DIV/0!
TCGA-BH-A0H6-01A	Primary Tumor	13.25	0.393712
TCGA-BH-A0BZ-01A	Primary Tumor	13.25	0.561923
TCGA-AO-A03R-01A	Primary Tumor	13.25	#DIV/0!
TCGA-AO-A12F-01A	Primary Tumor	13.25	#DIV/0!
TCGA-A7-A6VX-01A	Primary Tumor	13.24	0.522923
TCGA-A2-A04N-01A	Primary Tumor	13.24	#DIV/0!
TCGA-AN-A0AM-01A	Primary Tumor	13.24	#DIV/0!
TCGA-AO-A0JE-01A	Primary Tumor	13.23	0.481746
TCGA-WT-AB44-01A	Primary Tumor	13.23	0.5587
TCGA-A2-A0EV-01A	Primary Tumor	13.23	#DIV/0!
TCGA-AN-A041-01A	Primary Tumor	13.23	#DIV/0!
TCGA-E2-A9RU-01A	Primary Tumor	13.22	0.624773
TCGA-AO-A0JJ-01A	Primary Tumor	13.22	0.428988
TCGA-EW-A1PA-01A	Primary Tumor	13.22	0.498946
TCGA-C8-A3M8-01A	Primary Tumor	13.22	0.447677
TCGA-A2-A0CX-01A	Primary Tumor	13.22	#DIV/0!
TCGA-A8-A0A7-01A	Primary Tumor	13.22	#DIV/0!
TCGA-AR-A1AU-01A	Primary Tumor	13.21	0.442167
TCGA-A2-A0YD-01A	Primary Tumor	13.21	0.414827
TCGA-A7-A4SD-01A	Primary Tumor	13.21	0.383838
TCGA-AC-A7VC-01A	Primary Tumor	13.21	0.769508
TCGA-BH-A0EB-01A	Primary Tumor	13.21	#DIV/0!
TCGA-BH-A18K-01A	Primary Tumor	13.21	#DIV/0!
TCGA-BH-A0E2-01A	Primary Tumor	13.2	0.589485
TCGA-S3-AA11-01A	Primary Tumor	13.2	0.516308
TCGA-LD-A7W6-01A	Primary Tumor	13.2	0.452645
TCGA-AC-A2FE-01A	Primary Tumor	13.2	0.300623
TCGA-A7-A0DB-01A	Primary Tumor	13.2	#DIV/0!
TCGA-AN-A0FS-01A	Primary Tumor	13.2	#DIV/0!
TCGA-B6-A0WS-01A	Primary Tumor	13.2	#DIV/0!
TCGA-AO-A0JC-01A	Primary Tumor	13.19	0.176408
TCGA-A8-A08G-01A	Primary Tumor	13.19	#DIV/0!
TCGA-A8-A09B-01A	Primary Tumor	13.19	#DIV/0!
TCGA-A2-A0T7-01A	Primary Tumor	13.18	0.492623
TCGA-A2-A4S1-01A	Primary Tumor	13.18	0.174066
TCGA-A8-A07U-01A	Primary Tumor	13.18	#DIV/0!
TCGA-D8-A1XO-01A	Primary Tumor	13.17	0.346708
TCGA-A2-A0CL-01A	Primary Tumor	13.17	#DIV/0!
TCGA-BH-A0HQ-01A	Primary Tumor	13.17	#DIV/0!
TCGA-BH-A1FR-01A	Primary Tumor	13.16	0.42174
TCGA-E2-A576-01A	Primary Tumor	13.15	0.632508
TCGA-LL-A5YM-01A	Primary Tumor	13.15	0.629062
TCGA-A2-A1FV-01A	Primary Tumor	13.15	0.683531
TCGA-E9-A247-01A	Primary Tumor	13.14	0.834677
TCGA-B6-A40B-01A	Primary Tumor	13.13	0.509385
TCGA-A2-A04W-01A	Primary Tumor	13.13	#DIV/0!
TCGA-BH-A1F8-01A	Primary Tumor	13.12	0.505023
TCGA-AC-A2B8-01A	Primary Tumor	13.12	0.315668
TCGA-E9-A2JS-01A	Primary Tumor	13.11	0.606962
TCGA-E2-A1LB-01A	Primary Tumor	13.11	0.411429
TCGA-A8-A082-01A	Primary Tumor	13.1	#DIV/0!
TCGA-E9-A1RF-01A	Primary Tumor	13.09	0.438362
TCGA-A1-A0SM-01A	Primary Tumor	13.09	0.556531
TCGA-A2-A4S3-01A	Primary Tumor	13.09	0.222087
TCGA-BH-A0BC-01A	Primary Tumor	13.09	0.406988
TCGA-E2-A1L8-01A	Primary Tumor	13.09	0.348292
TCGA-D8-A73X-01A	Primary Tumor	13.08	0.551169
TCGA-AC-A62V-01A	Primary Tumor	13.08	0.602454
TCGA-C8-A1HG-01A	Primary Tumor	13.08	0.116876
TCGA-E2-A1IU-01A	Primary Tumor	13.07	0.338636
TCGA-AC-A23C-01A	Primary Tumor	13.07	0.354752
TCGA-A2-A0T0-01A	Primary Tumor	13.07	0.133965
TCGA-E9-A1RA-01A	Primary Tumor	13.06	0.328995
TCGA-A2-A4S2-01A	Primary Tumor	13.06	0.358279
TCGA-A2-A3XV-01A	Primary Tumor	13.06	0.567585
TCGA-C8-A26W-01A	Primary Tumor	13.06	0.342585
TCGA-C8-A12P-01A	Primary Tumor	13.06	#DIV/0!
TCGA-E9-A1N5-01A	Primary Tumor	13.05	0.356129
TCGA-A8-A09T-01A	Primary Tumor	13.05	#DIV/0!
TCGA-AR-A1AJ-01A	Primary Tumor	13.04	0.354062
TCGA-EW-A1J6-01A	Primary Tumor	13.03	0.252755
TCGA-E2-A1LH-01A	Primary Tumor	13.03	0.239255
TCGA-A2-A3KD-01A	Primary Tumor	13.03	0.338591
TCGA-A8-A094-01A	Primary Tumor	13.03	#DIV/0!
TCGA-BH-A1EX-01A	Primary Tumor	13.02	0.566523
TCGA-AR-A0TT-01A	Primary Tumor	13.02	0.439481
TCGA-E2-A15K-01A	Primary Tumor	13.02	0.114154
TCGA-E9-A5FL-01A	Primary Tumor	13.01	0.353269
TCGA-AC-A2QJ-01A	Primary Tumor	13.01	0.369154
TCGA-AR-A1AR-01A	Primary Tumor	13.01	0.552385
TCGA-OL-A66L-01A	Primary Tumor	13.01	0.469462
TCGA-B6-A0IK-01A	Primary Tumor	13.01	0.445838
TCGA-A8-A097-01A	Primary Tumor	13.01	#DIV/0!
TCGA-A8-A09W-01A	Primary Tumor	13.01	#DIV/0!
TCGA-A8-A09X-01A	Primary Tumor	13.01	#DIV/0!
TCGA-AR-A1AP-01A	Primary Tumor	13	0.669485
TCGA-GI-A2C8-01A	Primary Tumor	13	0.533562
TCGA-PE-A5DE-01A	Primary Tumor	13	0.403954
TCGA-AN-A0FT-01A	Primary Tumor	13	#DIV/0!
TCGA-E2-A1IL-01A	Primary Tumor	12.99	0.51295
TCGA-E9-A227-01A	Primary Tumor	12.99	0.272339
TCGA-OL-A5S0-01A	Primary Tumor	12.99	0.289371
TCGA-D8-A1X9-01A	Primary Tumor	12.99	0.509215
TCGA-B6-A1KN-01A	Primary Tumor	12.98	0.620885
TCGA-BH-A202-01A	Primary Tumor	12.98	0.406477
TCGA-V7-A7HQ-01A	Primary Tumor	12.98	0.457662
TCGA-A8-A086-01A	Primary Tumor	12.98	#DIV/0!
TCGA-AN-A04A-01A	Primary Tumor	12.98	#DIV/0!
TCGA-AN-A0XP-01A	Primary Tumor	12.97	0.38855
TCGA-A2-A3XZ-01A	Primary Tumor	12.97	0.252298
TCGA-BH-A0B1-01A	Primary Tumor	12.97	#DIV/0!
TCGA-E9-A1RD-01A	Primary Tumor	12.96	0.473238
TCGA-EW-A1IW-01A	Primary Tumor	12.96	0.458154
TCGA-LL-A6FQ-01A	Primary Tumor	12.96	0.67
TCGA-AQ-A1H3-01A	Primary Tumor	12.96	0.488169
TCGA-A8-A091-01A	Primary Tumor	12.96	#DIV/0!
TCGA-A8-A09R-01A	Primary Tumor	12.96	#DIV/0!
TCGA-AO-A1KS-01A	Primary Tumor	12.95	0.558738
TCGA-BH-A1ES-01A	Primary Tumor	12.95	0.590469
TCGA-AC-A2FO-01A	Primary Tumor	12.95	0.291942
TCGA-PE-A5DC-01A	Primary Tumor	12.95	0.558331
TCGA-B6-A0IM-01A	Primary Tumor	12.95	#DIV/0!
TCGA-BH-A0E7-01A	Primary Tumor	12.95	#DIV/0!
TCGA-EW-A1PE-01A	Primary Tumor	12.94	0.391669
TCGA-E2-A14X-01A	Primary Tumor	12.94	#DIV/0!
TCGA-E9-A1R2-01A	Primary Tumor	12.93	0.368415
TCGA-EW-A1OW-01A	Primary Tumor	12.93	0.493038
TCGA-E2-A1B4-01A	Primary Tumor	12.93	0.431722
TCGA-AC-A3OD-01B	Primary Tumor	12.92	0.430331
TCGA-OL-A5DA-01A	Primary Tumor	12.92	0.571103
TCGA-S3-AA14-01A	Primary Tumor	12.92	0.394026
TCGA-E2-A10A-01A	Primary Tumor	12.92	#DIV/0!
TCGA-E2-A152-01A	Primary Tumor	12.92	#DIV/0!
TCGA-AO-A12C-01A	Primary Tumor	12.91	0.681115
TCGA-BH-A2L8-01A	Primary Tumor	12.91	0.252565
TCGA-AR-A5QN-01A	Primary Tumor	12.91	0.433131
TCGA-D8-A73W-01A	Primary Tumor	12.91	0.509325
TCGA-B6-A0I5-01A	Primary Tumor	12.91	#DIV/0!
TCGA-BH-A1EV-01A	Primary Tumor	12.9	0.6954
TCGA-D8-A1XA-01A	Primary Tumor	12.9	0.492044
TCGA-A2-A0YE-01A	Primary Tumor	12.9	0.812985
TCGA-AN-A0XW-01A	Primary Tumor	12.9	0.268178
TCGA-E2-A1IK-01A	Primary Tumor	12.9	0.241412
TCGA-A8-A092-01A	Primary Tumor	12.9	#DIV/0!
TCGA-AN-A0FZ-01A	Primary Tumor	12.9	#DIV/0!
TCGA-BH-A0B7-01A	Primary Tumor	12.9	#DIV/0!
TCGA-AR-A24N-01A	Primary Tumor	12.89	0.600223
TCGA-BH-A0DP-01A	Primary Tumor	12.89	0.564077
TCGA-GM-A2DC-01A	Primary Tumor	12.89	0.550282
TCGA-A8-A06P-01A	Primary Tumor	12.89	#DIV/0!
TCGA-A8-A076-01A	Primary Tumor	12.89	#DIV/0!
TCGA-E2-A15F-01A	Primary Tumor	12.89	#DIV/0!
TCGA-E9-A22D-01A	Primary Tumor	12.88	0.383783
TCGA-EW-A2FV-01A	Primary Tumor	12.88	0.359438
TCGA-A8-A084-01A	Primary Tumor	12.88	#DIV/0!
TCGA-AN-A0FY-01A	Primary Tumor	12.88	#DIV/0!
TCGA-BH-A0EE-01A	Primary Tumor	12.88	#DIV/0!
TCGA-C8-A12Q-01A	Primary Tumor	12.88	#DIV/0!
TCGA-A2-A3XS-01A	Primary Tumor	12.87	0.588923
TCGA-BH-A18R-01A	Primary Tumor	12.87	#DIV/0!
TCGA-BH-A0HI-01A	Primary Tumor	12.86	0.329759
TCGA-E2-A107-01A	Primary Tumor	12.86	0.573638
TCGA-C8-A1HK-01A	Primary Tumor	12.86	0.5305
TCGA-E2-A154-01A	Primary Tumor	12.86	#DIV/0!
TCGA-5T-A9QA-01A	Primary Tumor	12.85	0.631364
TCGA-LL-A9Q3-01A	Primary Tumor	12.85	0.532658
TCGA-BH-A42T-01A	Primary Tumor	12.85	0.537192
TCGA-E2-A573-01A	Primary Tumor	12.85	0.335585
TCGA-A1-A0SI-01A	Primary Tumor	12.84	0.415785
TCGA-AC-A3TN-01A	Primary Tumor	12.84	0.595569
TCGA-AQ-A54O-01A	Primary Tumor	12.84	0.499062
TCGA-E9-A1ND-01A	Primary Tumor	12.84	0.0628685
TCGA-AN-A0FW-01A	Primary Tumor	12.84	#DIV/0!
TCGA-A7-A13G-01B	Primary Tumor	12.83	0.332398
TCGA-B6-A2IU-01A	Primary Tumor	12.83	0.353525
TCGA-BH-A0W4-01A	Primary Tumor	12.83	0.508185
TCGA-A2-A3XY-01A	Primary Tumor	12.83	0.33449
TCGA-AO-A03U-01B	Primary Tumor	12.83	0.276742
TCGA-GM-A2DO-01A	Primary Tumor	12.83	0.165605
TCGA-C8-A278-01A	Primary Tumor	12.82	0.303825
TCGA-A2-A0SV-01A	Primary Tumor	12.82	0.286856
TCGA-AC-A5XS-01A	Primary Tumor	12.82	0.386958
TCGA-AC-A6NO-01A	Primary Tumor	12.82	0.508538
TCGA-A8-A07I-01A	Primary Tumor	12.82	#DIV/0!
TCGA-AO-A12D-01A	Primary Tumor	12.82	#DIV/0!
TCGA-A7-A26E-01A	Primary Tumor	12.81	0.437692
TCGA-E9-A3QA-01A	Primary Tumor	12.81	0.283056
TCGA-AO-A0JM-01A	Primary Tumor	12.81	0.547008
TCGA-EW-A1P0-01A	Primary Tumor	12.81	0.26199
TCGA-A8-A075-01A	Primary Tumor	12.81	0.431366
TCGA-D8-A1XZ-01A	Primary Tumor	12.81	0.582824
TCGA-BH-A18H-01A	Primary Tumor	12.81	#DIV/0!
TCGA-EW-A1P3-01A	Primary Tumor	12.8	0.474122
TCGA-AR-A24P-01A	Primary Tumor	12.79	0.379669
TCGA-LL-A73Y-01A	Primary Tumor	12.79	0.119872
TCGA-A8-A07L-01A	Primary Tumor	12.79	#DIV/0!
TCGA-D8-A1XG-01A	Primary Tumor	12.77	0.307281
TCGA-EW-A3U0-01A	Primary Tumor	12.77	0.418254
TCGA-GM-A2DI-01A	Primary Tumor	12.76	0.217042
TCGA-EW-A1IZ-01A	Primary Tumor	12.76	0.265382
TCGA-PL-A8LX-01A	Primary Tumor	12.76	0.479642
TCGA-E2-A1AZ-01A	Primary Tumor	12.75	0.445169
TCGA-A8-A06X-01A	Primary Tumor	12.75	#DIV/0!
TCGA-A8-A085-01A	Primary Tumor	12.75	#DIV/0!
TCGA-A2-A1G1-01A	Primary Tumor	12.74	0.345415
TCGA-GM-A5PV-01A	Primary Tumor	12.74	0.338385
TCGA-BH-A0HX-01A	Primary Tumor	12.73	0.445462
TCGA-A8-A0A1-01A	Primary Tumor	12.73	#DIV/0!
TCGA-LQ-A4E4-01A	Primary Tumor	12.72	0.638915
TCGA-LL-A50Y-01A	Primary Tumor	12.72	0.435705
TCGA-B6-A1KF-01A	Primary Tumor	12.72	0.5531
TCGA-B6-A0RH-01A	Primary Tumor	12.72	#DIV/0!
TCGA-A2-A3Y0-01A	Primary Tumor	12.71	0.471923
TCGA-AR-A1AT-01A	Primary Tumor	12.71	0.346838
TCGA-AR-A24U-01A	Primary Tumor	12.71	0.234768
TCGA-A2-A0YF-01A	Primary Tumor	12.71	0.463536
TCGA-AC-A62Y-01A	Primary Tumor	12.71	0.534669
TCGA-BH-A0HY-01A	Primary Tumor	12.7	0.709069
TCGA-S3-A6ZG-01A	Primary Tumor	12.7	0.586458
TCGA-B6-A0WZ-01A	Primary Tumor	12.69	0.432175
TCGA-AN-A0XT-01A	Primary Tumor	12.69	0.209273
TCGA-BH-A1FL-01A	Primary Tumor	12.69	0.616408
TCGA-E2-A10E-01A	Primary Tumor	12.69	0.677154
TCGA-E2-A2P6-01A	Primary Tumor	12.69	0.653415
TCGA-E9-A1RB-01A	Primary Tumor	12.69	0.222685
TCGA-BH-A0W7-01A	Primary Tumor	12.69	#DIV/0!
TCGA-C8-A12Y-01A	Primary Tumor	12.69	#DIV/0!
TCGA-E2-A14V-01A	Primary Tumor	12.69	#DIV/0!
TCGA-BH-A0B5-01A	Primary Tumor	12.68	0.497798
TCGA-A2-A1G0-01A	Primary Tumor	12.68	0.215345
TCGA-BH-A0H7-01A	Primary Tumor	12.67	0.591831
TCGA-A1-A0SN-01A	Primary Tumor	12.67	0.483431
TCGA-A7-A6VY-01A	Primary Tumor	12.67	0.493046
TCGA-A2-A0EY-01A	Primary Tumor	12.66	#DIV/0!
TCGA-A2-A0YG-01A	Primary Tumor	12.65	0.699531
TCGA-D8-A1JT-01A	Primary Tumor	12.65	0.592803
TCGA-BH-A0AW-01A	Primary Tumor	12.64	0.586285
TCGA-AO-A12E-01A	Primary Tumor	12.64	0.598569
TCGA-A2-A04R-01A	Primary Tumor	12.64	0.471731
TCGA-A8-A08R-01A	Primary Tumor	12.64	#DIV/0!
TCGA-B6-A0I6-01A	Primary Tumor	12.64	#DIV/0!
TCGA-JL-A3YX-01A	Primary Tumor	12.63	0.494695
TCGA-EW-A2FS-01A	Primary Tumor	12.63	0.376231
TCGA-A8-A090-01A	Primary Tumor	12.63	#DIV/0!
TCGA-AO-A129-01A	Primary Tumor	12.62	0.531285
TCGA-A7-A5ZV-01A	Primary Tumor	12.61	0.599046
TCGA-A8-A06O-01A	Primary Tumor	12.61	#DIV/0!
TCGA-BH-A0C7-01B	Primary Tumor	12.61	#DIV/0!
TCGA-AO-A1KQ-01A	Primary Tumor	12.6	0.307756
TCGA-A8-A093-01A	Primary Tumor	12.6	#DIV/0!
TCGA-A7-A0D9-01A	Primary Tumor	12.59	0.678323
TCGA-E2-A56Z-01A	Primary Tumor	12.59	0.642869
TCGA-A2-A0YH-01A	Primary Tumor	12.59	0.379935
TCGA-BH-A0BV-01A	Primary Tumor	12.59	#DIV/0!
TCGA-E9-A1R3-01A	Primary Tumor	12.58	0.434623
TCGA-BH-A0WA-01A	Primary Tumor	12.58	0.468792
TCGA-BH-A18P-01A	Primary Tumor	12.58	#DIV/0!
TCGA-E2-A3DX-01A	Primary Tumor	12.57	0.216108
TCGA-D8-A1JG-01B	Primary Tumor	12.56	0.440738
TCGA-AO-A0JA-01A	Primary Tumor	12.55	0.470938
TCGA-EW-A1J5-01A	Primary Tumor	12.55	0.379686
TCGA-A2-A0SW-01A	Primary Tumor	12.55	0.580492
TCGA-A2-A25B-01A	Primary Tumor	12.55	0.295683
TCGA-EW-A1PC-01B	Primary Tumor	12.53	0.7338
TCGA-AQ-A1H2-01A	Primary Tumor	12.53	0.670362
TCGA-LL-A5YN-01A	Primary Tumor	12.53	0.267922
TCGA-A8-A07B-01A	Primary Tumor	12.53	#DIV/0!
TCGA-D8-A1X5-01A	Primary Tumor	12.52	0.466131
TCGA-AC-A2BK-01A	Primary Tumor	12.52	0.866015
TCGA-AR-A2LK-01A	Primary Tumor	12.52	0.608023
TCGA-A2-A1FX-01A	Primary Tumor	12.52	0.452208
TCGA-AQ-A04H-01B	Primary Tumor	12.51	0.749662
TCGA-AN-A03Y-01A	Primary Tumor	12.51	#DIV/0!
TCGA-BH-A18N-01A	Primary Tumor	12.51	#DIV/0!
TCGA-BH-A1FG-01A	Primary Tumor	12.5	0.310536
TCGA-3C-AALI-01A	Primary Tumor	12.5	0.5694
TCGA-AR-A2LE-01A	Primary Tumor	12.5	0.556754
TCGA-A7-A0CE-01A	Primary Tumor	12.5	#DIV/0!
TCGA-A8-A08T-01A	Primary Tumor	12.5	#DIV/0!
TCGA-C8-A12O-01A	Primary Tumor	12.5	#DIV/0!
TCGA-C8-A130-01A	Primary Tumor	12.5	#DIV/0!
TCGA-C8-A1HF-01A	Primary Tumor	12.49	0.615654
TCGA-EW-A6SC-01A	Primary Tumor	12.49	0.390205
TCGA-AO-A12H-01A	Primary Tumor	12.49	#DIV/0!
TCGA-A8-A07F-01A	Primary Tumor	12.48	#DIV/0!
TCGA-BH-AB28-01A	Primary Tumor	12.47	0.455108
TCGA-BH-A0GY-01A	Primary Tumor	12.47	0.548
TCGA-D8-A27F-01A	Primary Tumor	12.47	0.491323
TCGA-A2-A0YC-01A	Primary Tumor	12.47	0.458517
TCGA-AN-A0FF-01A	Primary Tumor	12.47	#DIV/0!
TCGA-E2-A14T-01A	Primary Tumor	12.47	#DIV/0!
TCGA-A7-A13F-01A	Primary Tumor	12.46	0.392896
TCGA-A2-A04X-01A	Primary Tumor	12.46	#DIV/0!
TCGA-AN-A0XO-01A	Primary Tumor	12.45	0.538346
TCGA-GM-A2DK-01A	Primary Tumor	12.45	0.318231
TCGA-BH-A1FD-01A	Primary Tumor	12.44	0.575477
TCGA-AC-A3YJ-01A	Primary Tumor	12.44	0.465527
TCGA-E9-A1R7-01A	Primary Tumor	12.44	0.467032
TCGA-BH-A0B8-01A	Primary Tumor	12.44	0.737054
TCGA-A2-A04U-01A	Primary Tumor	12.44	#DIV/0!
TCGA-A7-A0DC-01B	Primary Tumor	12.44	#DIV/0!
TCGA-E2-A1LA-01A	Primary Tumor	12.43	0.264387
TCGA-B6-A0I9-01A	Primary Tumor	12.43	#DIV/0!
TCGA-D8-A1Y3-01A	Primary Tumor	12.42	0.624462
TCGA-AO-A0JD-01A	Primary Tumor	12.42	0.538431
TCGA-A2-A0D0-01A	Primary Tumor	12.42	#DIV/0!
TCGA-AR-A1AV-01A	Primary Tumor	12.41	0.710023
TCGA-A2-A25C-01A	Primary Tumor	12.41	0.442981
TCGA-A8-A06U-01A	Primary Tumor	12.41	#DIV/0!
TCGA-E2-A150-01A	Primary Tumor	12.41	#DIV/0!
TCGA-B6-A408-01A	Primary Tumor	12.4	0.531146
TCGA-A2-A04P-01A	Primary Tumor	12.4	#DIV/0!
TCGA-A8-A07S-01A	Primary Tumor	12.4	#DIV/0!
TCGA-E9-A22H-01A	Primary Tumor	12.39	0.480202
TCGA-A1-A0SP-01A	Primary Tumor	12.39	0.510123
TCGA-A7-A3RF-01A	Primary Tumor	12.39	0.328571
TCGA-D8-A140-01A	Primary Tumor	12.39	#DIV/0!
TCGA-C8-A1HM-01A	Primary Tumor	12.38	0.618085
TCGA-AC-A3EH-01A	Primary Tumor	12.38	0.6659
TCGA-LL-A7T0-01A	Primary Tumor	12.38	0.584231
TCGA-A8-A09I-01A	Primary Tumor	12.38	#DIV/0!
TCGA-AC-A4ZE-01A	Primary Tumor	12.37	0.595692
TCGA-C8-A137-01A	Primary Tumor	12.37	#DIV/0!
TCGA-A1-A0SG-01A	Primary Tumor	12.36	0.247553
TCGA-A8-A06T-01A	Primary Tumor	12.36	#DIV/0!
TCGA-A8-A0A2-01A	Primary Tumor	12.36	#DIV/0!
TCGA-B6-A0RN-01A	Primary Tumor	12.35	0.625954
TCGA-E2-A106-01A	Primary Tumor	12.35	0.624223
TCGA-EW-A2FW-01A	Primary Tumor	12.35	0.546415
TCGA-BH-A1FN-01A	Primary Tumor	12.35	0.305578
TCGA-A8-A08S-01A	Primary Tumor	12.35	#DIV/0!
TCGA-E2-A10C-01A	Primary Tumor	12.34	0.637769
TCGA-E9-A1RG-01A	Primary Tumor	12.33	0.372392
TCGA-A2-A0CQ-01A	Primary Tumor	12.33	#DIV/0!
TCGA-A2-A0D1-01A	Primary Tumor	12.33	#DIV/0!
TCGA-C8-A134-01A	Primary Tumor	12.33	#DIV/0!
TCGA-C8-A1HO-01A	Primary Tumor	12.32	0.684177
TCGA-D8-A1X7-01A	Primary Tumor	12.31	0.295442
TCGA-B6-A0RG-01A	Primary Tumor	12.31	0.392862
TCGA-A2-A0CU-01A	Primary Tumor	12.31	#DIV/0!
TCGA-A2-A0EU-01A	Primary Tumor	12.3	0.605254
TCGA-E2-A15L-01A	Primary Tumor	12.3	#DIV/0!
TCGA-GM-A2D9-01A	Primary Tumor	12.29	0.487242
TCGA-AO-A0J8-01A	Primary Tumor	12.29	#DIV/0!
TCGA-A8-A09N-01A	Primary Tumor	12.28	#DIV/0!
TCGA-E2-A1IE-01A	Primary Tumor	12.27	0.468949
TCGA-A8-A09G-01A	Primary Tumor	12.27	#DIV/0!
TCGA-AR-A0U4-01A	Primary Tumor	12.26	0.272211
TCGA-A2-A0EQ-01A	Primary Tumor	12.26	#DIV/0!
TCGA-AO-A03M-01B	Primary Tumor	12.25	0.2995
TCGA-BH-A0DH-01A	Primary Tumor	12.25	0.545398
TCGA-AR-A251-01A	Primary Tumor	12.25	0.515746
TCGA-BH-A18T-01A	Primary Tumor	12.25	#DIV/0!
TCGA-OL-A66O-01A	Primary Tumor	12.24	0.540492
TCGA-D8-A1X6-01A	Primary Tumor	12.24	0.498662
TCGA-EW-A1J3-01A	Primary Tumor	12.23	0.503934
TCGA-BH-A1EW-01A	Primary Tumor	12.23	0.460523
TCGA-E2-A105-01A	Primary Tumor	12.23	0.675362
TCGA-OL-A5RU-01A	Primary Tumor	12.22	0.272565
TCGA-AN-A0FD-01A	Primary Tumor	12.22	#DIV/0!
TCGA-BH-A0H9-01A	Primary Tumor	12.21	0.316434
TCGA-AN-A049-01A	Primary Tumor	12.21	#DIV/0!
TCGA-AN-A0FK-01A	Primary Tumor	12.21	#DIV/0!
TCGA-E2-A15O-01A	Primary Tumor	12.21	#DIV/0!
TCGA-AN-A0XR-01A	Primary Tumor	12.2	0.682069
TCGA-E2-A1LK-01A	Primary Tumor	12.2	0.705754
TCGA-D8-A1XL-01A	Primary Tumor	12.2	0.477262
TCGA-AC-A7VB-01A	Primary Tumor	12.2	0.800531
TCGA-A2-A3XT-01A	Primary Tumor	12.2	0.276335
TCGA-A8-A08F-01A	Primary Tumor	12.2	#DIV/0!
TCGA-BH-A0C1-01B	Primary Tumor	12.2	#DIV/0!
TCGA-E9-A1RC-01A	Primary Tumor	12.19	0.678238
TCGA-E2-A15I-01A	Primary Tumor	12.19	0.498254
TCGA-E9-A248-01A	Primary Tumor	12.19	0.156458
TCGA-BH-A209-01A	Primary Tumor	12.18	0.260748
TCGA-E9-A1N3-01A	Primary Tumor	12.18	0.529917
TCGA-D8-A27W-01A	Primary Tumor	12.18	0.490146
TCGA-BH-A6R8-01A	Primary Tumor	12.18	0.529325
TCGA-E2-A1LG-01A	Primary Tumor	12.17	0.543908
TCGA-EW-A1PB-01A	Primary Tumor	12.17	0.388523
TCGA-A7-A13D-01A	Primary Tumor	12.17	0.671908
TCGA-E2-A14P-01A	Primary Tumor	12.17	#DIV/0!
TCGA-E2-A15G-01A	Primary Tumor	12.17	#DIV/0!
TCGA-BH-A0HK-01A	Primary Tumor	12.16	0.650369
TCGA-EW-A1OV-01A	Primary Tumor	12.16	0.345807
TCGA-A2-A25E-01A	Primary Tumor	12.16	0.312362
TCGA-AR-A1AQ-01A	Primary Tumor	12.16	0.374185
TCGA-BH-A204-01A	Primary Tumor	12.15	0.377211
TCGA-AO-A03P-01A	Primary Tumor	12.15	#DIV/0!
TCGA-AO-A03V-01A	Primary Tumor	12.15	#DIV/0!
TCGA-AR-A0TQ-01A	Primary Tumor	12.14	0.518546
TCGA-BH-A0BT-01A	Primary Tumor	12.14	0.643685
TCGA-BH-A0E0-01A	Primary Tumor	12.14	0.637654
TCGA-E2-A15A-01A	Primary Tumor	12.14	#DIV/0!
TCGA-OL-A5RW-01A	Primary Tumor	12.13	0.306569
TCGA-C8-A1HE-01A	Primary Tumor	12.12	0.548462
TCGA-E9-A1RE-01A	Primary Tumor	12.12	0.5903
TCGA-AR-A0U3-01A	Primary Tumor	12.11	0.778046
TCGA-E9-A228-01A	Primary Tumor	12.11	0.523615
TCGA-A2-A3XX-01A	Primary Tumor	12.11	0.43945
TCGA-C8-A274-01A	Primary Tumor	12.1	0.582431
TCGA-A2-A0YT-01A	Primary Tumor	12.1	0.440818
TCGA-A2-A04Y-01A	Primary Tumor	12.1	#DIV/0!
TCGA-E2-A14W-01A	Primary Tumor	12.1	#DIV/0!
TCGA-OL-A5RZ-01A	Primary Tumor	12.09	0.773823
TCGA-C8-A26Z-01A	Primary Tumor	12.09	0.38069
TCGA-C8-A12M-01A	Primary Tumor	12.09	#DIV/0!
TCGA-E9-A1N8-01A	Primary Tumor	12.08	0.828385
TCGA-BH-A0DD-01A	Primary Tumor	12.08	0.681269
TCGA-BH-A28Q-01A	Primary Tumor	12.07	0.525269
TCGA-EW-A1OZ-01A	Primary Tumor	12.06	0.621746
TCGA-B6-A0IO-01A	Primary Tumor	12.06	#DIV/0!
TCGA-BH-A1F6-01A	Primary Tumor	12.05	0.451369
TCGA-C8-A275-01A	Primary Tumor	12.05	0.428854
TCGA-E2-A574-01A	Primary Tumor	12.05	0.490608
TCGA-EW-A1OY-01A	Primary Tumor	12.05	0.419513
TCGA-C8-A27A-01A	Primary Tumor	12.05	0.405992
TCGA-C8-A12L-01A	Primary Tumor	12.05	#DIV/0!
TCGA-S3-AA10-01A	Primary Tumor	12.04	0.407567
TCGA-A1-A0SQ-01A	Primary Tumor	12.04	0.525785
TCGA-AR-A24K-01A	Primary Tumor	12.04	0.584773
TCGA-OL-A66H-01A	Primary Tumor	12.04	0.505772
TCGA-E2-A15R-01A	Primary Tumor	12.04	#DIV/0!
TCGA-BH-A0HO-01A	Primary Tumor	12.03	#DIV/0!
TCGA-B6-A0WV-01A	Primary Tumor	12.02	0.589362
TCGA-E2-A1LI-01A	Primary Tumor	12.02	0.376923
TCGA-AR-A24R-01A	Primary Tumor	12.01	0.365277
TCGA-E2-A15S-01A	Primary Tumor	12.01	#DIV/0!
TCGA-B6-A0RE-01A	Primary Tumor	12	0.711954
TCGA-A7-A26J-01A	Primary Tumor	12	0.436669
TCGA-A8-A06Y-01A	Primary Tumor	12	#DIV/0!
TCGA-BH-A0BD-01A	Primary Tumor	12	#DIV/0!
TCGA-A2-A04V-01A	Primary Tumor	11.99	#DIV/0!
TCGA-AO-A0J7-01A	Primary Tumor	11.99	#DIV/0!
TCGA-E2-A14N-01A	Primary Tumor	11.98	0.175924
TCGA-D8-A1JM-01A	Primary Tumor	11.96	0.410236
TCGA-AO-A1KP-01A	Primary Tumor	11.96	0.485879
TCGA-AR-A1AW-01A	Primary Tumor	11.96	0.329362
TCGA-B6-A0X4-01A	Primary Tumor	11.95	0.402891
TCGA-A2-A1G4-01A	Primary Tumor	11.95	0.639315
TCGA-AC-A2FM-01A	Primary Tumor	11.94	0.726054
TCGA-AC-A62X-01A	Primary Tumor	11.93	0.678723
TCGA-GM-A3NW-01A	Primary Tumor	11.93	0.542754
TCGA-A8-A08C-01A	Primary Tumor	11.93	#DIV/0!
TCGA-A8-A09Z-01A	Primary Tumor	11.93	#DIV/0!
TCGA-3C-AAAU-01A	Primary Tumor	11.92	0.550635
TCGA-BH-A0AU-01A	Primary Tumor	11.91	0.470334
TCGA-AR-A1AY-01A	Primary Tumor	11.9	0.726331
TCGA-AR-A0TV-01A	Primary Tumor	11.88	0.654462
TCGA-B6-A402-01A	Primary Tumor	11.88	0.42935
TCGA-B6-A0IG-01A	Primary Tumor	11.88	#DIV/0!
TCGA-AR-A2LL-01A	Primary Tumor	11.87	0.435554
TCGA-EW-A6S9-01A	Primary Tumor	11.86	0.479038
TCGA-A8-A0AB-01A	Primary Tumor	11.85	#DIV/0!
TCGA-D8-A147-01A	Primary Tumor	11.85	#DIV/0!
TCGA-E9-A1R4-01A	Primary Tumor	11.84	0.386385
TCGA-S3-AA12-01A	Primary Tumor	11.84	0.334742
TCGA-EW-A6SA-01A	Primary Tumor	11.83	0.780908
TCGA-B6-A0X5-01A	Primary Tumor	11.83	0.230617
TCGA-A8-A07P-01A	Primary Tumor	11.83	#DIV/0!
TCGA-BH-A0BG-01A	Primary Tumor	11.83	#DIV/0!
TCGA-C8-A12X-01A	Primary Tumor	11.83	#DIV/0!
TCGA-D8-A27E-01A	Primary Tumor	11.82	0.202652
TCGA-EW-A1J1-01A	Primary Tumor	11.82	0.208382
TCGA-A8-A08L-01A	Primary Tumor	11.82	#DIV/0!
TCGA-AR-A1AS-01A	Primary Tumor	11.81	0.503063
TCGA-S3-A6ZF-01A	Primary Tumor	11.81	0.610231
TCGA-B6-A0IB-01A	Primary Tumor	11.81	#DIV/0!
TCGA-C8-A12Z-01A	Primary Tumor	11.81	#DIV/0!
TCGA-B6-A1KC-01B	Primary Tumor	11.8	0.628354
TCGA-UU-A93S-01A	Primary Tumor	11.8	0.539823
TCGA-EW-A1P8-01A	Primary Tumor	11.76	0.513792
TCGA-S3-AA17-01A	Primary Tumor	11.76	0.529977
TCGA-A2-A0CM-01A	Primary Tumor	11.74	#DIV/0!
TCGA-A8-A07Z-01A	Primary Tumor	11.74	#DIV/0!
TCGA-A8-A09E-01A	Primary Tumor	11.74	#DIV/0!
TCGA-A2-A0D3-01A	Primary Tumor	11.73	#DIV/0!
TCGA-E2-A156-01A	Primary Tumor	11.73	#DIV/0!
TCGA-AN-A046-01A	Primary Tumor	11.72	#DIV/0!
TCGA-A8-A0A9-01A	Primary Tumor	11.71	#DIV/0!
TCGA-C8-A273-01A	Primary Tumor	11.7	0.441554
TCGA-D8-A1XC-01A	Primary Tumor	11.7	0.615631
TCGA-EW-A6SD-01A	Primary Tumor	11.7	0.170036
TCGA-EW-A1PH-01A	Primary Tumor	11.7	0.684315
TCGA-BH-A18S-01A	Primary Tumor	11.7	#DIV/0!
TCGA-D8-A1XF-01A	Primary Tumor	11.69	0.737377
TCGA-AR-A0TW-01A	Primary Tumor	11.69	0.516992
TCGA-A2-A0CW-01A	Primary Tumor	11.69	#DIV/0!
TCGA-A7-A0CD-01A	Primary Tumor	11.69	#DIV/0!
TCGA-A8-A09M-01A	Primary Tumor	11.67	#DIV/0!
TCGA-AO-A0J4-01A	Primary Tumor	11.67	#DIV/0!
TCGA-A7-A13E-01A	Primary Tumor	11.66	0.837985
TCGA-AO-A0JI-01A	Primary Tumor	11.65	0.7021
TCGA-EW-A423-01A	Primary Tumor	11.65	0.654538
TCGA-AR-A256-01A	Primary Tumor	11.64	0.528615
TCGA-AN-A04C-01A	Primary Tumor	11.64	#DIV/0!
TCGA-D8-A1XV-01A	Primary Tumor	11.63	0.63129
TCGA-B6-A0RS-01A	Primary Tumor	11.63	0.360288
TCGA-BH-A0B9-01A	Primary Tumor	11.62	0.515085
TCGA-A2-A0ER-01A	Primary Tumor	11.62	#DIV/0!
TCGA-B6-A0I2-01A	Primary Tumor	11.62	#DIV/0!
TCGA-BH-A18L-01A	Primary Tumor	11.62	#DIV/0!
TCGA-D8-A1JN-01A	Primary Tumor	11.6	0.736269
TCGA-BH-A0W3-01A	Primary Tumor	11.59	0.396198
TCGA-C8-A1HN-01A	Primary Tumor	11.58	0.686808
TCGA-E9-A5UO-01A	Primary Tumor	11.58	0.260739
TCGA-BH-A1FJ-01A	Primary Tumor	11.57	0.683331
TCGA-S3-A6ZH-01A	Primary Tumor	11.57	0.629985
TCGA-AO-A125-01A	Primary Tumor	11.55	0.67388
TCGA-A2-A4S0-01A	Primary Tumor	11.54	0.278422
TCGA-OL-A6VR-01A	Primary Tumor	11.53	0.463845
TCGA-A7-A3IZ-01A	Primary Tumor	11.53	0.620862
TCGA-E2-A2P5-01A	Primary Tumor	11.52	0.521192
TCGA-OL-A5D7-01A	Primary Tumor	11.52	0.588823
TCGA-GM-A2DH-01A	Primary Tumor	11.52	0.327862
TCGA-A7-A2KD-01A	Primary Tumor	11.52	0.472365
TCGA-E2-A14O-01A	Primary Tumor	11.52	#DIV/0!
TCGA-E2-A14R-01A	Primary Tumor	11.52	#DIV/0!
TCGA-BH-A0HN-01A	Primary Tumor	11.5	0.442083
TCGA-A2-A0T2-01A	Primary Tumor	11.49	0.721115
TCGA-AR-A24Z-01A	Primary Tumor	11.49	0.609685
TCGA-AC-A2BM-01A	Primary Tumor	11.47	0.439015
TCGA-B6-A0I1-01A	Primary Tumor	11.47	0.06052
TCGA-LL-A442-01A	Primary Tumor	11.45	0.400389
TCGA-EW-A1P5-01A	Primary Tumor	11.44	0.422036
TCGA-BH-A0HU-01A	Primary Tumor	11.44	#DIV/0!
TCGA-E2-A158-01A	Primary Tumor	11.44	#DIV/0!
TCGA-D8-A1JS-01A	Primary Tumor	11.41	0.724485
TCGA-AR-A0TZ-01A	Primary Tumor	11.4	0.760031
TCGA-AN-A0AJ-01A	Primary Tumor	11.4	#DIV/0!
TCGA-BH-A0HW-01A	Primary Tumor	11.39	#DIV/0!
TCGA-C8-A12U-01A	Primary Tumor	11.39	#DIV/0!
TCGA-AO-A03O-01A	Primary Tumor	11.38	#DIV/0!
TCGA-AR-A24H-01A	Primary Tumor	11.37	0.756785
TCGA-A8-A09Q-01A	Primary Tumor	11.37	#DIV/0!
TCGA-BH-A0HL-01A	Primary Tumor	11.37	#DIV/0!
TCGA-BH-A0BW-01A	Primary Tumor	11.36	#DIV/0!
TCGA-GM-A2DM-01A	Primary Tumor	11.35	0.268382
TCGA-BH-A0C0-01A	Primary Tumor	11.35	0.367177
TCGA-3C-AALJ-01A	Primary Tumor	11.35	0.45015
TCGA-A8-A083-01A	Primary Tumor	11.35	#DIV/0!
TCGA-B6-A0X1-01A	Primary Tumor	11.34	0.151898
TCGA-BH-A1FC-01A	Primary Tumor	11.33	0.427015
TCGA-A2-A0D4-01A	Primary Tumor	11.32	#DIV/0!
TCGA-BH-A0HB-01A	Primary Tumor	11.31	0.475968
TCGA-E2-A15T-01A	Primary Tumor	11.3	#DIV/0!
TCGA-A2-A1FW-01A	Primary Tumor	11.29	0.7148
TCGA-AR-A1AI-01A	Primary Tumor	11.29	0.159872
TCGA-D8-A1XK-01A	Primary Tumor	11.27	0.272252
TCGA-HN-A2NL-01A	Primary Tumor	11.27	0.750262
TCGA-AO-A12B-01A	Primary Tumor	11.27	0.592782
TCGA-A2-A3XU-01A	Primary Tumor	11.26	0.777085
TCGA-A7-A4SF-01A	Primary Tumor	11.23	0.185898
TCGA-A8-A08B-01A	Primary Tumor	11.23	#DIV/0!
TCGA-AC-A8OR-01A	Primary Tumor	11.21	0.460087
TCGA-A8-A07C-01A	Primary Tumor	11.16	#DIV/0!
TCGA-AN-A0G0-01A	Primary Tumor	11.16	#DIV/0!
TCGA-A2-A0CT-01A	Primary Tumor	11.12	0.811931
TCGA-A2-A0ET-01A	Primary Tumor	11.12	#DIV/0!
TCGA-AO-A124-01A	Primary Tumor	11.1	0.719092
TCGA-E2-A155-01A	Primary Tumor	11.1	#DIV/0!
TCGA-A8-A06Z-01A	Primary Tumor	11.08	#DIV/0!
TCGA-BH-A0H0-01A	Primary Tumor	11.07	0.342403
TCGA-A2-A0CY-01A	Primary Tumor	11.06	#DIV/0!
TCGA-E2-A14Y-01A	Primary Tumor	11.06	#DIV/0!
TCGA-AO-A0J2-01A	Primary Tumor	11.05	#DIV/0!
TCGA-WT-AB41-01A	Primary Tumor	11.04	0.279593
TCGA-EW-A1OX-01A	Primary Tumor	10.96	0.713985
TCGA-A8-A081-01A	Primary Tumor	10.94	#DIV/0!
TCGA-OL-A6VO-01A	Primary Tumor	10.93	0.4459
TCGA-AR-A0TR-01A	Primary Tumor	10.91	0.652287
TCGA-A2-A0YJ-01A	Primary Tumor	10.9	0.281072
TCGA-A8-A079-01A	Primary Tumor	10.9	#DIV/0!
TCGA-AC-A6IW-01A	Primary Tumor	10.89	0.386223
TCGA-AN-A0AK-01A	Primary Tumor	10.88	#DIV/0!
TCGA-A7-A0DC-01A	Primary Tumor	10.87	#DIV/0!
TCGA-A8-A09K-01A	Primary Tumor	10.86	#DIV/0!
TCGA-UL-AAZ6-01A	Primary Tumor	10.83	0.755075
TCGA-AO-A0J3-01A	Primary Tumor	10.83	#DIV/0!
TCGA-OL-A6VQ-01A	Primary Tumor	10.82	0.300362
TCGA-B6-A0IQ-01A	Primary Tumor	10.82	#DIV/0!
TCGA-LL-A6FP-01A	Primary Tumor	10.8	0.724892
TCGA-A2-A0YM-01A	Primary Tumor	10.77	0.598608
TCGA-C8-A27B-01A	Primary Tumor	10.75	0.574808
TCGA-A7-A0CJ-01A	Primary Tumor	10.74	#DIV/0!
TCGA-A8-A07O-01A	Primary Tumor	10.73	#DIV/0!
TCGA-EW-A6SB-01A	Primary Tumor	10.66	0.345422
TCGA-E2-A1LS-01A	Primary Tumor	10.63	0.595623
TCGA-AR-A0TU-01A	Primary Tumor	10.6	0.503469
TCGA-AO-A0J6-01A	Primary Tumor	10.58	#DIV/0!
TCGA-D8-A1JI-01A	Primary Tumor	10.55	0.602515
TCGA-E2-A15J-01A	Primary Tumor	10.41	0.743708
TCGA-GM-A3XL-01A	Primary Tumor	10.34	0.456477
TCGA-B6-A0IJ-01A	Primary Tumor	10.19	#DIV/0!
TCGA-E9-A54X-01A	Primary Tumor	10.09	0.248769
TCGA-A8-A06Q-01A	Primary Tumor	10.08	#DIV/0!
TCGA-A8-A06N-01A	Primary Tumor	10.07	#DIV/0!
TCGA-E9-A5UP-01A	Primary Tumor	9.779	0.433623
TCGA-E9-A54Y-01A	Primary Tumor	9.492	0.5154
TCGA-B6-A0IC-01A	Primary Tumor	9.387	#DIV/0!
TCGA-B6-A0RL-01A	Primary Tumor	9.06	0.758531
TCGA-C8-A133-01A	Primary Tumor	9.001	#DIV/0!
TCGA-B6-A0IA-01A	Primary Tumor	8.177	#DIV/0!
TCGA-AQ-A54N-01A	Primary Tumor	0	0.677215
TCGA-C8-A9FZ-01A	Primary Tumor		0.746738
TCGA-A7-A13G-01A	Primary Tumor		0.405083
TCGA-A7-A26I-01A	Primary Tumor		0.261522
TCGA-A7-A26F-01A	Primary Tumor		0.437946
TCGA-AC-A5EI-01A	Primary Tumor		0.490615
TCGA-BH-A0BS-01A	Primary Tumor		0.481899
TCGA-AC-A3OD-01A	Primary Tumor		0.327181
TCGA-B6-A1KC-01A	Primary Tumor		0.543386
TCGA-AC-A2QH-01A	Primary Tumor		0.772392
TCGA-LD-A7W5-01A	Primary Tumor		0.340692
TCGA-AC-A3QQ-01A	Primary Tumor		0.42209
TCGA-A8-A09C-01A	Primary Tumor		#DIV/0!
TCGA-AQ-A04L-01A	Primary Tumor		#DIV/0!
TCGA-AR-A0U1-01A	Primary Tumor		#DIV/0!
TCGA-BH-A0C1-01A	Primary Tumor		#DIV/0!
TCGA-BH-A0C7-01A	Primary Tumor		#DIV/0!
TCGA-E2-A14S-01A	Primary Tumor		#DIV/0!
TCGA-BH-A18V-06A	Metastatic	16.46	0.292315
TCGA-AC-A6IX-06A	Metastatic	13.66	0.3632
TCGA-E2-A15A-06A	Metastatic	12.68	#DIV/0!
TCGA-E2-A15E-06A	Metastatic	11.41	#DIV/0!
TCGA-E2-A15K-06A	Metastatic	11	0.230486
TCGA-BH-A1FE-06A	Metastatic	9.76	0.107942
TCGA-BH-A1ES-06A	Metastatic	0	0.595208
TCGA-BH-A0B2-11A

## Sheet: COAD
samples	sample_type.samples	HOXA9 expression in log2(fpkm-uq+1)	Beta-value
TCGA-AZ-6605-11A	Solid Tissue Normal	17.79
TCGA-A6-5659-11A	Solid Tissue Normal	17.66
TCGA-AZ-6599-11A	Solid Tissue Normal	17.63	0.0638338
TCGA-AA-3534-11A	Solid Tissue Normal	17.47	#DIV/0!
TCGA-A6-2686-11A	Solid Tissue Normal	17.38	0.0686592
TCGA-AZ-6598-11A	Solid Tissue Normal	17.37	0.0797785
TCGA-A6-2679-11A	Solid Tissue Normal	17.36	0.0965423
TCGA-AA-3663-11A	Solid Tissue Normal	17.36	0.0668008
TCGA-AA-3660-11A	Solid Tissue Normal	17.29	0.0605523
TCGA-A6-2683-11A	Solid Tissue Normal	17.19	#DIV/0!
TCGA-AA-3522-11A	Solid Tissue Normal	17.18	#DIV/0!
TCGA-AA-3655-11A	Solid Tissue Normal	17.16	0.0655169
TCGA-A6-2680-11A	Solid Tissue Normal	17.12	0.0690977
TCGA-AA-3520-11A	Solid Tissue Normal	17.12	#DIV/0!
TCGA-A6-2684-11A	Solid Tissue Normal	17.11	0.0681062
TCGA-AA-3518-11A	Solid Tissue Normal	17.11	#DIV/0!
TCGA-A6-2678-11A	Solid Tissue Normal	17.09	#DIV/0!
TCGA-AA-3713-11A	Solid Tissue Normal	17.06	0.0720492
TCGA-AA-3525-11A	Solid Tissue Normal	17.05	#DIV/0!
TCGA-AA-3662-11A	Solid Tissue Normal	16.98	#DIV/0!
TCGA-A6-2682-11A	Solid Tissue Normal	16.93	0.08505
TCGA-AA-3527-11A	Solid Tissue Normal	16.9	#DIV/0!
TCGA-A6-2675-11A	Solid Tissue Normal	16.86	0.09023
TCGA-A6-2671-11A	Solid Tissue Normal	16.85	0.0739554
TCGA-AA-3712-11A	Solid Tissue Normal	16.84	0.0750954
TCGA-AA-3496-11A	Solid Tissue Normal	16.83	#DIV/0!
TCGA-A6-5662-11A	Solid Tissue Normal	16.8	#DIV/0!
TCGA-AA-3514-11A	Solid Tissue Normal	16.78	#DIV/0!
TCGA-A6-2685-11A	Solid Tissue Normal	16.77	0.0648062
TCGA-AZ-6603-11A	Solid Tissue Normal	16.77	#DIV/0!
TCGA-A6-5665-11A	Solid Tissue Normal	16.72	#DIV/0!
TCGA-A6-5667-11A	Solid Tissue Normal	16.6	0.0524069
TCGA-AA-3517-11A	Solid Tissue Normal	16.59	#DIV/0!
TCGA-AZ-6601-11A	Solid Tissue Normal	16.56	0.0801515
TCGA-AA-3489-11A	Solid Tissue Normal	16.55	#DIV/0!
TCGA-AA-3516-11A	Solid Tissue Normal	16.44	#DIV/0!
TCGA-AA-3697-11A	Solid Tissue Normal	16.42	0.0750169
TCGA-AA-3511-11A	Solid Tissue Normal	16.27	#DIV/0!
TCGA-AA-3531-11A	Solid Tissue Normal	16.24	#DIV/0!
TCGA-AZ-6600-11A	Solid Tissue Normal	15.99	0.0793908
TCGA-F4-6704-11A	Solid Tissue Normal	15.76	#DIV/0!
TCGA-G4-6297-11A	Solid Tissue Normal		0.0849531
TCGA-AA-3510-11A	Solid Tissue Normal		0.0943062
TCGA-G4-6625-11A	Solid Tissue Normal		0.0783869
TCGA-AA-3494-11A	Solid Tissue Normal		0.0763469
TCGA-AA-3502-11A	Solid Tissue Normal		0.0916108
TCGA-G4-6298-11A	Solid Tissue Normal		0.08786
TCGA-G4-6311-11A	Solid Tissue Normal		0.0751562
TCGA-G4-6302-11A	Solid Tissue Normal		0.176911
TCGA-G4-6320-11A	Solid Tissue Normal		0.0713285
TCGA-AA-3509-11A	Solid Tissue Normal		0.0767469
TCGA-A6-4107-11A	Solid Tissue Normal		0.0750277
TCGA-G4-6314-11A	Solid Tissue Normal		0.0700292
TCGA-AA-3492-11A	Solid Tissue Normal		0.0801562
TCGA-AA-3506-11A	Solid Tissue Normal		0.0892862
TCGA-AA-3488-11A	Solid Tissue Normal		0.0780531
TCGA-AA-3495-11A	Solid Tissue Normal		0.0739169
TCGA-A6-2681-11A	Solid Tissue Normal		0.0678469
TCGA-G4-6322-11A	Solid Tissue Normal		0.0555015
TCGA-G4-6295-11A	Solid Tissue Normal		0.0571738
TCGA-A6-2672-11A	Solid Tissue Normal		#DIV/0!
TCGA-A6-2674-11A	Solid Tissue Normal		#DIV/0!
TCGA-A6-2676-11A	Solid Tissue Normal		#DIV/0!
TCGA-A6-2677-11A	Solid Tissue Normal		#DIV/0!
TCGA-A6-3807-11A	Solid Tissue Normal		#DIV/0!
TCGA-A6-3808-11A	Solid Tissue Normal		#DIV/0!
TCGA-A6-3809-11A	Solid Tissue Normal		#DIV/0!
TCGA-A6-3810-11A	Solid Tissue Normal		#DIV/0!
TCGA-A6-5657-11A	Solid Tissue Normal		#DIV/0!
TCGA-A6-5660-11A	Solid Tissue Normal		#DIV/0!
TCGA-A6-5661-11A	Solid Tissue Normal		#DIV/0!
TCGA-A6-5666-11A	Solid Tissue Normal		#DIV/0!
TCGA-AA-3519-11A	Solid Tissue Normal		#DIV/0!
TCGA-AA-3521-11A	Solid Tissue Normal		#DIV/0!
TCGA-AA-3524-11A	Solid Tissue Normal		#DIV/0!
TCGA-AA-3526-11A	Solid Tissue Normal		#DIV/0!
TCGA-AA-3529-11A	Solid Tissue Normal		#DIV/0!
TCGA-AA-3530-11A	Solid Tissue Normal		#DIV/0!
TCGA-AA-3532-11A	Solid Tissue Normal		#DIV/0!
TCGA-AA-A01P-11A	Solid Tissue Normal		#DIV/0!
TCGA-AA-A01R-11A	Solid Tissue Normal		#DIV/0!
TCGA-AA-A01S-11A	Solid Tissue Normal		#DIV/0!
TCGA-AA-A01T-11A	Solid Tissue Normal		#DIV/0!
TCGA-AA-A01V-11A	Solid Tissue Normal		#DIV/0!
TCGA-AA-A01X-11A	Solid Tissue Normal		#DIV/0!
TCGA-AA-A01Z-11A	Solid Tissue Normal		#DIV/0!
TCGA-AA-A022-11A	Solid Tissue Normal		#DIV/0!
TCGA-AA-A02O-11A	Solid Tissue Normal		#DIV/0!
TCGA-AA-A03F-11A	Solid Tissue Normal		#DIV/0!
TCGA-AA-A03J-11A	Solid Tissue Normal		#DIV/0!
TCGA-AZ-6606-11A	Solid Tissue Normal		#DIV/0!
TCGA-AZ-6607-11A	Solid Tissue Normal		#DIV/0!
TCGA-AZ-6608-11A	Solid Tissue Normal		#DIV/0!
TCGA-G4-6317-02A	Recurrent Tumor	19.85	0.0318423
TCGA-A6-3810-01B	Primary Tumor	21.48	0.0648223
TCGA-A6-5659-01B	Primary Tumor	20.55	0.0740431
TCGA-4N-A93T-01A	Primary Tumor	20.05	0.0452985
TCGA-A6-A56B-01A	Primary Tumor	19.94	0.0388185
TCGA-A6-3810-01A	Primary Tumor	19.76	0.0413685
TCGA-G4-6298-01A	Primary Tumor	19.73	0.0436962
TCGA-A6-5656-01B	Primary Tumor	19.72	0.0751
TCGA-AA-3811-01A	Primary Tumor	19.68	#DIV/0!
TCGA-NH-A50V-01A	Primary Tumor	19.56	0.0698785
TCGA-AD-6901-01A	Primary Tumor	19.53	0.0591215
TCGA-5M-AATE-01A	Primary Tumor	19.52	0.0493462
TCGA-A6-2684-01C	Primary Tumor	19.5	0.0872877
TCGA-A6-6652-01A	Primary Tumor	19.5	0.0466385
TCGA-D5-6536-01A	Primary Tumor	19.46	0.0589585
TCGA-CM-6171-01A	Primary Tumor	19.45	0.0426869
TCGA-DM-A1D9-01A	Primary Tumor	19.42	0.0387708
TCGA-AA-3955-01A	Primary Tumor	19.4	#DIV/0!
TCGA-G4-6295-01A	Primary Tumor	19.35	0.0548831
TCGA-AD-6889-01A	Primary Tumor	19.35	0.0517969
TCGA-F4-6460-01A	Primary Tumor	19.3	0.0381808
TCGA-AZ-6606-01A	Primary Tumor	19.3	0.0469838
TCGA-CM-5862-01A	Primary Tumor	19.3	0.03904
TCGA-CM-5861-01A	Primary Tumor	19.25	0.0704054
TCGA-AA-3972-01A	Primary Tumor	19.2	#DIV/0!
TCGA-AA-3947-01A	Primary Tumor	19.17	#DIV/0!
TCGA-QL-A97D-01A	Primary Tumor	19.14	0.0637123
TCGA-AZ-4615-01A	Primary Tumor	19.14	0.0748369
TCGA-AA-A00E-01A	Primary Tumor	19.14	#DIV/0!
TCGA-DM-A28F-01A	Primary Tumor	19.11	0.0397523
TCGA-G4-6294-01A	Primary Tumor	19.07	0.0444092
TCGA-DM-A28C-01A	Primary Tumor	19.07	0.0445138
TCGA-A6-A5ZU-01A	Primary Tumor	19.03	0.0504092
TCGA-F4-6461-01A	Primary Tumor	19.03	0.0778062
TCGA-AA-3667-01A	Primary Tumor	19.03	#DIV/0!
TCGA-AA-A00J-01A	Primary Tumor	19.02	#DIV/0!
TCGA-AA-A022-01A	Primary Tumor	19.01	#DIV/0!
TCGA-DM-A1D0-01A	Primary Tumor	19	0.0456346
TCGA-AU-3779-01A	Primary Tumor	19	0.0451638
TCGA-AD-A5EK-01A	Primary Tumor	18.99	0.0392838
TCGA-A6-5656-01A	Primary Tumor	18.98	0.0415677
TCGA-AA-3693-01A	Primary Tumor	18.97	#DIV/0!
TCGA-D5-5539-01A	Primary Tumor	18.95	0.0498015
TCGA-D5-6530-01A	Primary Tumor	18.94	0.0540723
TCGA-A6-3807-01A	Primary Tumor	18.9	#DIV/0!
TCGA-AA-3941-01A	Primary Tumor	18.88	#DIV/0!
TCGA-A6-6782-01A	Primary Tumor	18.87	0.0671277
TCGA-5M-AAT5-01A	Primary Tumor	18.85	0.0602615
TCGA-G4-6310-01A	Primary Tumor	18.85	0.0499054
TCGA-CM-5864-01A	Primary Tumor	18.84	0.0453308
TCGA-AA-3846-01A	Primary Tumor	18.84	#DIV/0!
TCGA-AA-3552-01A	Primary Tumor	18.83	#DIV/0!
TCGA-AY-A69D-01A	Primary Tumor	18.82	0.0560108
TCGA-G4-6626-01A	Primary Tumor	18.8	0.0546477
TCGA-DM-A28K-01A	Primary Tumor	18.8	0.0461085
TCGA-G4-6588-01A	Primary Tumor	18.79	0.0556762
TCGA-AA-3561-01A	Primary Tumor	18.79	#DIV/0!
TCGA-AA-3818-01A	Primary Tumor	18.79	#DIV/0!
TCGA-AA-3973-01A	Primary Tumor	18.79	#DIV/0!
TCGA-AZ-6603-01A	Primary Tumor	18.78	0.04199
TCGA-AA-3530-01A	Primary Tumor	18.78	#DIV/0!
TCGA-DM-A282-01A	Primary Tumor	18.77	0.0520592
TCGA-AA-3697-01A	Primary Tumor	18.77	0.0479262
TCGA-AA-3862-01A	Primary Tumor	18.76	#DIV/0!
TCGA-AA-A00L-01A	Primary Tumor	18.76	#DIV/0!
TCGA-AA-A02Y-01A	Primary Tumor	18.76	#DIV/0!
TCGA-AY-5543-01A	Primary Tumor	18.75	0.0464492
TCGA-AA-3517-01A	Primary Tumor	18.74	#DIV/0!
TCGA-AA-3679-01A	Primary Tumor	18.74	#DIV/0!
TCGA-AA-3688-01A	Primary Tumor	18.74	#DIV/0!
TCGA-CA-6716-01A	Primary Tumor	18.73	0.0518946
TCGA-AA-3864-01A	Primary Tumor	18.73	#DIV/0!
TCGA-AA-3949-01A	Primary Tumor	18.73	#DIV/0!
TCGA-G4-6314-01A	Primary Tumor	18.72	0.0639869
TCGA-AA-A00U-01A	Primary Tumor	18.71	#DIV/0!
TCGA-D5-6538-01A	Primary Tumor	18.7	0.0392538
TCGA-D5-5540-01A	Primary Tumor	18.69	0.07894
TCGA-AA-A017-01A	Primary Tumor	18.68	#DIV/0!
TCGA-AA-A01Z-01A	Primary Tumor	18.68	#DIV/0!
TCGA-AA-3819-01A	Primary Tumor	18.66	#DIV/0!
TCGA-AA-3975-01A	Primary Tumor	18.66	#DIV/0!
TCGA-A6-2686-01A	Primary Tumor	18.65	0.213239
TCGA-3L-AA1B-01A	Primary Tumor	18.65	0.06861
TCGA-CM-6170-01A	Primary Tumor	18.64	0.0439515
TCGA-AA-3673-01A	Primary Tumor	18.64	#DIV/0!
TCGA-AA-3821-01A	Primary Tumor	18.64	#DIV/0!
TCGA-AA-3869-01A	Primary Tumor	18.64	#DIV/0!
TCGA-DM-A1D7-01A	Primary Tumor	18.63	0.0541177
TCGA-D5-6533-01A	Primary Tumor	18.63	0.0498454
TCGA-AA-3994-01A	Primary Tumor	18.63	#DIV/0!
TCGA-AA-A02F-01A	Primary Tumor	18.62	#DIV/0!
TCGA-D5-6932-01A	Primary Tumor	18.6	0.0652077
TCGA-AZ-4315-01A	Primary Tumor	18.59	0.0591823
TCGA-QG-A5YV-01A	Primary Tumor	18.59	0.0454346
TCGA-NH-A6GC-01A	Primary Tumor	18.59	0.0470308
TCGA-AA-A00F-01A	Primary Tumor	18.59	#DIV/0!
TCGA-AA-3522-01A	Primary Tumor	18.58	#DIV/0!
TCGA-AA-3685-01A	Primary Tumor	18.58	#DIV/0!
TCGA-AZ-4614-01A	Primary Tumor	18.57	0.0553531
TCGA-AA-3712-01A	Primary Tumor	18.56	0.0352492
TCGA-A6-2679-01A	Primary Tumor	18.56	0.0748508
TCGA-A6-5662-01A	Primary Tumor	18.56	0.108838
TCGA-AA-3861-01A	Primary Tumor	18.56	#DIV/0!
TCGA-QG-A5Z2-01A	Primary Tumor	18.55	0.06918
TCGA-AA-A00N-01A	Primary Tumor	18.55	#DIV/0!
TCGA-AD-6965-01A	Primary Tumor	18.54	0.05999
TCGA-DM-A1HA-01A	Primary Tumor	18.54	0.0287723
TCGA-CM-5868-01A	Primary Tumor	18.53	0.0444415
TCGA-AA-3664-01A	Primary Tumor	18.53	#DIV/0!
TCGA-AA-3675-01A	Primary Tumor	18.52	#DIV/0!
TCGA-DM-A28A-01A	Primary Tumor	18.51	0.0462892
TCGA-G4-6309-01A	Primary Tumor	18.5	0.0475254
TCGA-DM-A28E-01A	Primary Tumor	18.5	0.0429854
TCGA-AA-3534-01A	Primary Tumor	18.5	#DIV/0!
TCGA-A6-5665-01A	Primary Tumor	18.49	0.0590738
TCGA-AA-3509-01A	Primary Tumor	18.49	0.0743877
TCGA-D5-6539-01A	Primary Tumor	18.48	0.0513408
TCGA-A6-2674-01B	Primary Tumor	18.48	#DIV/0!
TCGA-AA-3986-01A	Primary Tumor	18.48	#DIV/0!
TCGA-DM-A1D8-01A	Primary Tumor	18.47	0.0426892
TCGA-AA-3815-01A	Primary Tumor	18.47	#DIV/0!
TCGA-CM-4747-01A	Primary Tumor	18.46	0.0629169
TCGA-CM-5860-01A	Primary Tumor	18.46	0.0441146
TCGA-A6-5660-01A	Primary Tumor	18.45	0.0740392
TCGA-QG-A5Z1-01A	Primary Tumor	18.45	0.0372146
TCGA-G4-6315-01A	Primary Tumor	18.44	0.0483485
TCGA-A6-5661-01B	Primary Tumor	18.44	0.0786892
TCGA-A6-6649-01A	Primary Tumor	18.44	0.0537069
TCGA-F4-6856-01A	Primary Tumor	18.43	0.0719362
TCGA-DM-A28G-01A	Primary Tumor	18.42	0.0647023
TCGA-AA-3662-01A	Primary Tumor	18.42	0.0449738
TCGA-G4-6322-01A	Primary Tumor	18.42	0.0555715
TCGA-G4-6307-01A	Primary Tumor	18.42	0.0398369
TCGA-AA-A02R-01A	Primary Tumor	18.42	#DIV/0!
TCGA-A6-2671-01A	Primary Tumor	18.41	0.0474431
TCGA-G4-6317-01A	Primary Tumor	18.4	0.0628738
TCGA-NH-A8F7-01A	Primary Tumor	18.4	0.0382323
TCGA-AA-3518-01A	Primary Tumor	18.4	#DIV/0!
TCGA-DM-A1D4-01A	Primary Tumor	18.39	0.0365554
TCGA-AA-3845-01A	Primary Tumor	18.39	#DIV/0!
TCGA-D5-6541-01A	Primary Tumor	18.38	0.0530231
TCGA-AA-3511-01A	Primary Tumor	18.38	0.0605831
TCGA-AA-3970-01A	Primary Tumor	18.38	#DIV/0!
TCGA-AA-A010-01A	Primary Tumor	18.38	#DIV/0!
TCGA-AA-3971-01A	Primary Tumor	18.37	#DIV/0!
TCGA-CM-6680-01A	Primary Tumor	18.36	0.0523577
TCGA-D5-5537-01A	Primary Tumor	18.35	0.0657123
TCGA-AA-3680-01A	Primary Tumor	18.35	#DIV/0!
TCGA-CM-4743-01A	Primary Tumor	18.34	0.0600069
TCGA-DM-A0X9-01A	Primary Tumor	18.34	0.0459738
TCGA-G4-6297-01A	Primary Tumor	18.33	0.0544069
TCGA-AD-6548-01A	Primary Tumor	18.33	0.0580538
TCGA-AA-3520-01A	Primary Tumor	18.33	#DIV/0!
TCGA-AA-3521-01A	Primary Tumor	18.33	#DIV/0!
TCGA-AA-3858-01A	Primary Tumor	18.33	#DIV/0!
TCGA-F4-6809-01A	Primary Tumor	18.32	0.0852685
TCGA-G4-6299-01A	Primary Tumor	18.32	0.0584869
TCGA-T9-A92H-01A	Primary Tumor	18.32	0.0484215
TCGA-G4-6320-01A	Primary Tumor	18.32	0.128732
TCGA-AA-3692-01A	Primary Tumor	18.32	#DIV/0!
TCGA-AA-3489-01A	Primary Tumor	18.3	0.11461
TCGA-F4-6854-01A	Primary Tumor	18.3	0.0539785
TCGA-AZ-6599-01A	Primary Tumor	18.3	0.0477215
TCGA-5M-AAT4-01A	Primary Tumor	18.3	0.05448
TCGA-AA-3866-01A	Primary Tumor	18.3	#DIV/0!
TCGA-G4-6303-01A	Primary Tumor	18.29	0.0423285
TCGA-A6-2676-01A	Primary Tumor	18.29	#DIV/0!
TCGA-AD-6888-01A	Primary Tumor	18.28	0.0509962
TCGA-AA-3831-01A	Primary Tumor	18.28	#DIV/0!
TCGA-G4-6625-01A	Primary Tumor	18.27	0.0842346
TCGA-CK-5915-01A	Primary Tumor	18.25	0.0449808
TCGA-AA-A01G-01A	Primary Tumor	18.25	#DIV/0!
TCGA-CM-4748-01A	Primary Tumor	18.24	0.0654392
TCGA-D5-6930-01A	Primary Tumor	18.23	0.0894415
TCGA-A6-5659-01A	Primary Tumor	18.23	0.0498108
TCGA-AA-3548-01A	Primary Tumor	18.23	#DIV/0!
TCGA-G4-6323-01A	Primary Tumor	18.22	0.0695269
TCGA-A6-6141-01A	Primary Tumor	18.22	0.0761408
TCGA-AY-A71X-01A	Primary Tumor	18.22	0.0432431
TCGA-AA-3930-01A	Primary Tumor	18.22	#DIV/0!
TCGA-AA-A00O-01A	Primary Tumor	18.22	#DIV/0!
TCGA-A6-5661-01A	Primary Tumor	18.21	0.0636238
TCGA-D5-6535-01A	Primary Tumor	18.21	0.0513646
TCGA-SS-A7HO-01A	Primary Tumor	18.21	0.0576754
TCGA-AA-3678-01A	Primary Tumor	18.21	#DIV/0!
TCGA-G4-6293-01A	Primary Tumor	18.2	0.0584985
TCGA-CA-6719-01A	Primary Tumor	18.19	0.0527515
TCGA-RU-A8FL-01A	Primary Tumor	18.17	0.0499554
TCGA-AA-3852-01A	Primary Tumor	18.17	#DIV/0!
TCGA-AY-4071-01A	Primary Tumor	18.17	#DIV/0!
TCGA-D5-6926-01A	Primary Tumor	18.16	0.0545608
TCGA-AA-3495-01A	Primary Tumor	18.15	0.0523846
TCGA-AA-A03J-01A	Primary Tumor	18.15	#DIV/0!
TCGA-F4-6806-01A	Primary Tumor	18.14	0.0804285
TCGA-AZ-6608-01A	Primary Tumor	18.14	0.0409523
TCGA-DM-A1D6-01A	Primary Tumor	18.13	0.0822815
TCGA-AA-3844-01A	Primary Tumor	18.13	#DIV/0!
TCGA-AA-A01X-01A	Primary Tumor	18.13	#DIV/0!
TCGA-G4-6628-01A	Primary Tumor	18.12	0.0756146
TCGA-G4-6586-01A	Primary Tumor	18.12	0.06216
TCGA-CM-6161-01A	Primary Tumor	18.12	0.0481008
TCGA-CK-4952-01A	Primary Tumor	18.12	0.0413538
TCGA-AA-3554-01A	Primary Tumor	18.12	#DIV/0!
TCGA-AA-3833-01A	Primary Tumor	18.12	#DIV/0!
TCGA-F4-6807-01A	Primary Tumor	18.1	0.0721131
TCGA-A6-6648-01A	Primary Tumor	18.1	0.0527423
TCGA-A6-3808-01A	Primary Tumor	18.09	#DIV/0!
TCGA-AA-3555-01A	Primary Tumor	18.09	#DIV/0!
TCGA-AA-3956-01A	Primary Tumor	18.09	#DIV/0!
TCGA-AD-6899-01A	Primary Tumor	18.08	0.0602815
TCGA-AA-3516-01A	Primary Tumor	18.08	#DIV/0!
TCGA-AA-3854-01A	Primary Tumor	18.08	#DIV/0!
TCGA-AY-6386-01A	Primary Tumor	18.07	0.0397185
TCGA-AA-3715-01A	Primary Tumor	18.07	#DIV/0!
TCGA-AA-3939-01A	Primary Tumor	18.07	#DIV/0!
TCGA-G4-6304-01A	Primary Tumor	18.06	0.0579138
TCGA-CM-6163-01A	Primary Tumor	18.05	0.0541662
TCGA-AA-A02J-01A	Primary Tumor	18.04	#DIV/0!
TCGA-CM-5349-01A	Primary Tumor	18.03	0.0658192
TCGA-AA-3532-01A	Primary Tumor	18.02	#DIV/0!
TCGA-AA-3549-01A	Primary Tumor	18.02	#DIV/0!
TCGA-AA-3952-01A	Primary Tumor	18.02	#DIV/0!
TCGA-AD-6895-01A	Primary Tumor	18.01	0.0876785
TCGA-D5-6540-01A	Primary Tumor	18.01	0.0461723
TCGA-CM-6679-01A	Primary Tumor	18.01	0.187252
TCGA-CM-5344-01A	Primary Tumor	18.01	0.0522415
TCGA-A6-6650-01B	Primary Tumor	18.01	0.07062
TCGA-AA-A01D-01A	Primary Tumor	18.01	#DIV/0!
TCGA-AY-A8YK-01A	Primary Tumor	18	0.0441392
TCGA-AD-5900-01A	Primary Tumor	17.99	0.0815869
TCGA-DM-A1HB-01A	Primary Tumor	17.99	0.05567
TCGA-AA-3502-01A	Primary Tumor	17.99	0.0566438
TCGA-A6-6651-01A	Primary Tumor	17.98	0.0805977
TCGA-AA-3696-01A	Primary Tumor	17.98	#DIV/0!
TCGA-AA-3867-01A	Primary Tumor	17.98	#DIV/0!
TCGA-A6-4107-01A	Primary Tumor	17.97	0.0529954
TCGA-AA-A01C-01A	Primary Tumor	17.97	#DIV/0!
TCGA-CK-5914-01A	Primary Tumor	17.96	0.270272
TCGA-CK-6746-01A	Primary Tumor	17.92	0.0448669
TCGA-AZ-6598-01A	Primary Tumor	17.92	0.0472931
TCGA-AA-3494-01A	Primary Tumor	17.92	0.0886923
TCGA-AA-A02K-01A	Primary Tumor	17.92	#DIV/0!
TCGA-F4-6463-01A	Primary Tumor	17.9	0.0655008
TCGA-CM-5341-01A	Primary Tumor	17.9	0.0530485
TCGA-AA-3855-01A	Primary Tumor	17.9	#DIV/0!
TCGA-A6-6138-01A	Primary Tumor	17.89	0.0577269
TCGA-AA-3851-01A	Primary Tumor	17.89	#DIV/0!
TCGA-AA-3968-01A	Primary Tumor	17.89	#DIV/0!
TCGA-CM-6166-01A	Primary Tumor	17.88	0.05517
TCGA-D5-6531-01A	Primary Tumor	17.88	0.0414138
TCGA-AA-3655-01A	Primary Tumor	17.87	0.0370131
TCGA-AA-3531-01A	Primary Tumor	17.87	#DIV/0!
TCGA-A6-6137-01A	Primary Tumor	17.86	0.0664469
TCGA-D5-6923-01A	Primary Tumor	17.86	0.0530723
TCGA-A6-2681-01A	Primary Tumor	17.86	0.0636923
TCGA-AA-3814-01A	Primary Tumor	17.84	#DIV/0!
TCGA-AA-3984-01A	Primary Tumor	17.84	#DIV/0!
TCGA-AA-A03F-01A	Primary Tumor	17.84	#DIV/0!
TCGA-AA-A01I-01A	Primary Tumor	17.82	#DIV/0!
TCGA-D5-6924-01A	Primary Tumor	17.81	0.0741077
TCGA-AA-A01Q-01A	Primary Tumor	17.81	#DIV/0!
TCGA-AA-3713-01A	Primary Tumor	17.8	0.0640377
TCGA-CA-6715-01A	Primary Tumor	17.79	0.0504823
TCGA-AA-A00W-01A	Primary Tumor	17.77	#DIV/0!
TCGA-CM-4752-01A	Primary Tumor	17.75	0.0791538
TCGA-CA-5255-01A	Primary Tumor	17.75	0.0599477
TCGA-AD-6890-01A	Primary Tumor	17.75	0.0573354
TCGA-CM-6167-01A	Primary Tumor	17.74	0.0772669
TCGA-F4-6704-01A	Primary Tumor	17.74	0.0515869
TCGA-A6-5667-01A	Primary Tumor	17.74	0.0450277
TCGA-AA-3526-01A	Primary Tumor	17.74	#DIV/0!
TCGA-A6-3809-01B	Primary Tumor	17.73	0.101348
TCGA-AA-3872-01A	Primary Tumor	17.72	#DIV/0!
TCGA-AA-A024-01A	Primary Tumor	17.72	#DIV/0!
TCGA-DM-A1DA-01A	Primary Tumor	17.71	0.1902
TCGA-CM-4746-01A	Primary Tumor	17.71	0.211881
TCGA-AZ-6600-01A	Primary Tumor	17.7	0.0635208
TCGA-A6-2680-01A	Primary Tumor	17.7	0.0491323
TCGA-AA-3542-01A	Primary Tumor	17.7	#DIV/0!
TCGA-AA-3870-01A	Primary Tumor	17.69	#DIV/0!
TCGA-CA-6718-01A	Primary Tumor	17.68	0.0690154
TCGA-A6-6140-01A	Primary Tumor	17.68	0.0378977
TCGA-D5-6534-01A	Primary Tumor	17.67	0.07949
TCGA-AA-A00Z-01A	Primary Tumor	17.67	#DIV/0!
TCGA-G4-6306-01A	Primary Tumor	17.66	0.0504031
TCGA-A6-2684-01A	Primary Tumor	17.66	0.0678877
TCGA-D5-6537-01A	Primary Tumor	17.65	0.0382815
TCGA-AA-3543-01A	Primary Tumor	17.65	#DIV/0!
TCGA-F4-6570-01A	Primary Tumor	17.64	0.0775631
TCGA-G4-6311-01A	Primary Tumor	17.64	0.112617
TCGA-CM-6678-01A	Primary Tumor	17.64	0.0573554
TCGA-AA-3842-01A	Primary Tumor	17.62	#DIV/0!
TCGA-AA-3850-01A	Primary Tumor	17.62	#DIV/0!
TCGA-A6-6650-01A	Primary Tumor	17.61	0.0450246
TCGA-A6-2682-01A	Primary Tumor	17.6	0.0664708
TCGA-A6-5665-01B	Primary Tumor	17.6	0.067
TCGA-CA-5254-01A	Primary Tumor	17.6	0.0678485
TCGA-AA-3529-01A	Primary Tumor	17.59	#DIV/0!
TCGA-CK-4951-01A	Primary Tumor	17.58	0.0743792
TCGA-NH-A6GA-01A	Primary Tumor	17.58	0.0428031
TCGA-AA-3841-01A	Primary Tumor	17.57	#DIV/0!
TCGA-AA-3666-01A	Primary Tumor	17.56	#DIV/0!
TCGA-AA-A00A-01A	Primary Tumor	17.55	#DIV/0!
TCGA-A6-4105-01A	Primary Tumor	17.54	0.0716069
TCGA-AZ-4308-01A	Primary Tumor	17.54	0.0514869
TCGA-AZ-5407-01A	Primary Tumor	17.52	0.0838354
TCGA-A6-2674-01A	Primary Tumor	17.52	#DIV/0!
TCGA-AA-3544-01A	Primary Tumor	17.51	#DIV/0!
TCGA-4T-AA8H-01A	Primary Tumor	17.5	0.04503
TCGA-AA-3966-01A	Primary Tumor	17.5	#DIV/0!
TCGA-AA-3877-01A	Primary Tumor	17.49	#DIV/0!
TCGA-AA-A02W-01A	Primary Tumor	17.49	#DIV/0!
TCGA-CM-6675-01A	Primary Tumor	17.48	0.0501277
TCGA-AA-3527-01A	Primary Tumor	17.48	#DIV/0!
TCGA-CM-6168-01A	Primary Tumor	17.47	0.0672685
TCGA-AZ-4313-01A	Primary Tumor	17.47	0.0572023
TCGA-AA-3560-01A	Primary Tumor	17.47	#DIV/0!
TCGA-AA-3710-01A	Primary Tumor	17.46	#DIV/0!
TCGA-A6-5657-01A	Primary Tumor	17.45	0.0971677
TCGA-F4-6805-01A	Primary Tumor	17.45	0.0737285
TCGA-AA-3519-01A	Primary Tumor	17.45	#DIV/0!
TCGA-AA-A01K-01A	Primary Tumor	17.45	#DIV/0!
TCGA-AM-5821-01A	Primary Tumor	17.43	0.211128
TCGA-D5-6931-01A	Primary Tumor	17.43	0.0653177
TCGA-CM-6162-01A	Primary Tumor	17.42	0.0591131
TCGA-AZ-4323-01A	Primary Tumor	17.41	0.0791723
TCGA-5M-AAT6-01A	Primary Tumor	17.41	0.0688254
TCGA-AA-3660-01A	Primary Tumor	17.4	0.257452
TCGA-AA-3875-01A	Primary Tumor	17.4	#DIV/0!
TCGA-AD-6963-01A	Primary Tumor	17.39	0.0623685
TCGA-D5-7000-01A	Primary Tumor	17.39	0.0603354
TCGA-CM-4744-01A	Primary Tumor	17.38	0.0522815
TCGA-AA-3812-01A	Primary Tumor	17.38	#DIV/0!
TCGA-NH-A5IV-01A	Primary Tumor	17.37	0.0668008
TCGA-D5-5538-01A	Primary Tumor	17.36	0.0593808
TCGA-D5-6928-01A	Primary Tumor	17.35	0.0930954
TCGA-D5-6922-01A	Primary Tumor	17.34	0.141888
TCGA-NH-A50T-01A	Primary Tumor	17.34	0.218396
TCGA-AA-3860-01A	Primary Tumor	17.34	#DIV/0!
TCGA-AA-3672-01A	Primary Tumor	17.33	#DIV/0!
TCGA-CA-6717-01A	Primary Tumor	17.31	0.0881546
TCGA-AZ-6605-01A	Primary Tumor	17.27	0.117716
TCGA-CA-5796-01A	Primary Tumor	17.27	0.0427308
TCGA-AA-3538-01A	Primary Tumor	17.27	#DIV/0!
TCGA-DM-A1DB-01A	Primary Tumor	17.26	0.204385
TCGA-A6-A565-01A	Primary Tumor	17.25	0.0696523
TCGA-NH-A8F8-01A	Primary Tumor	17.25	0.0685277
TCGA-AA-A01T-01A	Primary Tumor	17.24	#DIV/0!
TCGA-CK-5916-01A	Primary Tumor	17.23	0.152305
TCGA-AA-A00Q-01A	Primary Tumor	17.23	#DIV/0!
TCGA-AA-3837-01A	Primary Tumor	17.18	#DIV/0!
TCGA-5M-AATA-01A	Primary Tumor	17.16	0.163404
TCGA-CK-6751-01A	Primary Tumor	17.15	0.0606685
TCGA-AA-3681-01A	Primary Tumor	17.15	#DIV/0!
TCGA-AA-A01S-01A	Primary Tumor	17.14	#DIV/0!
TCGA-CM-5863-01A	Primary Tumor	17.12	0.0560823
TCGA-AA-3514-01A	Primary Tumor	17.12	#DIV/0!
TCGA-A6-2675-01A	Primary Tumor	17.11	0.0554246
TCGA-AA-3979-01A	Primary Tumor	17.11	#DIV/0!
TCGA-CK-4950-01A	Primary Tumor	17.08	0.0567485
TCGA-A6-2683-01A	Primary Tumor	17.07	#DIV/0!
TCGA-AY-A54L-01A	Primary Tumor	17.05	0.144271
TCGA-DM-A285-01A	Primary Tumor	17.04	0.0807946
TCGA-F4-6855-01A	Primary Tumor	17.02	0.09618
TCGA-AZ-5403-01A	Primary Tumor	17.01	0.0583731
TCGA-CM-6169-01A	Primary Tumor	17	0.0602492
TCGA-AA-A02E-01A	Primary Tumor	16.97	#DIV/0!
TCGA-QG-A5YW-01A	Primary Tumor	16.96	0.0690023
TCGA-CK-6747-01A	Primary Tumor	16.96	0.18977
TCGA-G4-6302-01A	Primary Tumor	16.95	0.0785462
TCGA-AA-3562-01A	Primary Tumor	16.95	#DIV/0!
TCGA-AA-A01V-01A	Primary Tumor	16.92	#DIV/0!
TCGA-AA-A01P-01A	Primary Tumor	16.91	#DIV/0!
TCGA-A6-5664-01A	Primary Tumor	16.89	0.0770777
TCGA-D5-6920-01A	Primary Tumor	16.85	0.0728115
TCGA-AA-3488-01A	Primary Tumor	16.84	0.0521908
TCGA-G4-6321-01A	Primary Tumor	16.83	0.0767154
TCGA-A6-5666-01A	Primary Tumor	16.82	0.108463
TCGA-A6-6654-01A	Primary Tumor	16.79	0.120208
TCGA-D5-6532-01A	Primary Tumor	16.78	0.0625369
TCGA-AY-4070-01A	Primary Tumor	16.76	#DIV/0!
TCGA-D5-6927-01A	Primary Tumor	16.74	0.0641446
TCGA-D5-5541-01A	Primary Tumor	16.69	0.267179
TCGA-A6-2672-01B	Primary Tumor	16.68	0.0654
TCGA-AA-3977-01A	Primary Tumor	16.67	#DIV/0!
TCGA-CK-6748-01A	Primary Tumor	16.66	0.0577623
TCGA-CM-6676-01A	Primary Tumor	16.66	0.165144
TCGA-AA-3976-01A	Primary Tumor	16.64	#DIV/0!
TCGA-AD-6964-01A	Primary Tumor	16.63	0.15105
TCGA-CA-5256-01A	Primary Tumor	16.63	0.0993223
TCGA-A6-6142-01A	Primary Tumor	16.61	0.0770277
TCGA-CK-5913-01A	Primary Tumor	16.54	0.286131
TCGA-CM-5348-01A	Primary Tumor	16.51	0.233583
TCGA-AZ-6607-01A	Primary Tumor	16.51	0.05471
TCGA-AA-3492-01A	Primary Tumor	16.5	0.156123
TCGA-DM-A0XD-01A	Primary Tumor	16.41	0.0700046
TCGA-AA-A01R-01A	Primary Tumor	16.4	#DIV/0!
TCGA-D5-6529-01A	Primary Tumor	16.39	0.262026
TCGA-F4-6703-01A	Primary Tumor	16.36	0.0914031
TCGA-A6-2685-01A	Primary Tumor	16.36	0.0720631
TCGA-AA-A004-01A	Primary Tumor	16.33	#DIV/0!
TCGA-AY-6196-01A	Primary Tumor	16.32	0.0794369
TCGA-G4-6627-01A	Primary Tumor	16.31	0.144522
TCGA-AA-A00K-01A	Primary Tumor	16.29	#DIV/0!
TCGA-A6-2672-01A	Primary Tumor	16.28	#DIV/0!
TCGA-A6-6781-01B	Primary Tumor	16.15	0.261048
TCGA-A6-3809-01A	Primary Tumor	16.14	0.0574069
TCGA-CM-6674-01A	Primary Tumor	16.11	0.149957
TCGA-A6-A566-01A	Primary Tumor	15.93	0.160178
TCGA-AA-A02O-01A	Primary Tumor	15.93	#DIV/0!
TCGA-AA-3684-01A	Primary Tumor	15.9	#DIV/0!
TCGA-AA-A02H-01A	Primary Tumor	15.89	#DIV/0!
TCGA-AA-3525-01A	Primary Tumor	15.84	#DIV/0!
TCGA-AU-6004-01A	Primary Tumor	15.72	0.0725708
TCGA-AA-3506-01A	Primary Tumor	15.69	0.0703092
TCGA-AA-3980-01A	Primary Tumor	15.67	#DIV/0!
TCGA-CM-6172-01A	Primary Tumor	15.65	0.381266
TCGA-AA-3982-01A	Primary Tumor	15.63	#DIV/0!
TCGA-AA-A029-01A	Primary Tumor	15.59	#DIV/0!
TCGA-AA-3848-01A	Primary Tumor	15.57	#DIV/0!
TCGA-CM-4751-01A	Primary Tumor	15.56	0.0943038
TCGA-AM-5820-01A	Primary Tumor	15.54	0.0563723
TCGA-D5-6898-01A	Primary Tumor	15.32	0.395658
TCGA-AZ-4682-01B	Primary Tumor	15.28	0.19328
TCGA-DM-A0XF-01A	Primary Tumor	15.25	0.233888
TCGA-CM-6164-01A	Primary Tumor	15.2	0.387269
TCGA-AA-3856-01A	Primary Tumor	15.11	#DIV/0!
TCGA-WS-AB45-01A	Primary Tumor	15.1	0.280332
TCGA-AA-A00D-01A	Primary Tumor	15.09	#DIV/0!
TCGA-AA-A01F-01A	Primary Tumor	15.07	#DIV/0!
TCGA-AD-A5EJ-01A	Primary Tumor	15.03	0.519561
TCGA-CK-4947-01B	Primary Tumor	15.02	0.0868815
TCGA-A6-2678-01A	Primary Tumor	14.99	#DIV/0!
TCGA-CM-6677-01A	Primary Tumor	14.94	0.159941
TCGA-DM-A280-01A	Primary Tumor	14.84	0.0523977
TCGA-CM-6165-01A	Primary Tumor	14.67	0.317968
TCGA-F4-6808-01A	Primary Tumor	14.62	0.268074
TCGA-D5-6929-01A	Primary Tumor	14.43	0.102148
TCGA-F4-6459-01A	Primary Tumor	14.19	0.228275
TCGA-A6-2677-01B	Primary Tumor	14.15	0.166704
TCGA-AA-3556-01A	Primary Tumor	14.12	#DIV/0!
TCGA-CM-4750-01A	Primary Tumor	14.04	0.109034
TCGA-AA-3524-01A	Primary Tumor	14.02	#DIV/0!
TCGA-A6-6780-01B	Primary Tumor	13.9	0.501308
TCGA-AA-3510-01A	Primary Tumor	13.89	0.0740162
TCGA-AA-3553-01A	Primary Tumor	13.87	#DIV/0!
TCGA-F4-6569-01A	Primary Tumor	13.8	0.238899
TCGA-A6-6781-01A	Primary Tumor	13.76	0.246332
TCGA-A6-6653-01A	Primary Tumor	13.7	0.594625
TCGA-AZ-6601-01A	Primary Tumor	13.64	0.213555
TCGA-AA-3950-01A	Primary Tumor	13.62	#DIV/0!
TCGA-NH-A6GB-01A	Primary Tumor	13.44	0.560769
TCGA-CK-5912-01A	Primary Tumor	13.36	0.0856138
TCGA-AA-3496-01A	Primary Tumor	13.31	0.109792
TCGA-AZ-4684-01A	Primary Tumor	13.23	0.401745
TCGA-DM-A28H-01A	Primary Tumor	13.07	0.668515
TCGA-AA-3989-01A	Primary Tumor	13.05	#DIV/0!
TCGA-AZ-4616-01A	Primary Tumor	12.96	0.242168
TCGA-A6-A567-01A	Primary Tumor	12.93	0.0966392
TCGA-QG-A5YX-01A	Primary Tumor	12.84	0.274222
TCGA-CA-5797-01A	Primary Tumor	12.81	0.281411
TCGA-CK-4948-01B	Primary Tumor	12.68	0.0818585
TCGA-NH-A50U-01A	Primary Tumor	12.68	0.0656315
TCGA-AY-6197-01A	Primary Tumor	12.47	0.290185
TCGA-DM-A288-01A	Primary Tumor	12.21	0.0456146
TCGA-AA-A00R-01A	Primary Tumor	11.93	#DIV/0!
TCGA-AA-3663-01A	Primary Tumor	11.67	0.565754
TCGA-A6-6780-01A	Primary Tumor	11.28	0.509412
TCGA-DM-A28M-01A	Primary Tumor	10.99	0.305589
TCGA-A6-2677-01A	Primary Tumor	10.58	0.141422
TCGA-AZ-4681-01A	Primary Tumor		0.0444369
TCGA-A6-2670-01A	Primary Tumor		#DIV/0!
TCGA-AA-3558-01A	Primary Tumor		#DIV/0!
TCGA-AA-3695-01A	Primary Tumor		#DIV/0!
TCGA-AA-3967-01A	Primary Tumor		#DIV/0!
TCGA-NH-A50V-01B	Primary Tumor		#DIV/0!
TCGA-NH-A8F7-06A	Metastatic	16.2	0.0422238
TCGA-NH-A6GC-06A	Metastatic		#DIV/0!

## Sheet: ESCA
samples	sample_type.samples	HOXA9 expression in log2(fpkm-uq+1)	Beta-value
TCGA-V5-AASX-11A	Solid Tissue Normal	17.98	0.433785
TCGA-IC-A6RE-11A	Solid Tissue Normal	15.13	0.290552
TCGA-L5-A4OJ-11A	Solid Tissue Normal	15.1	0.214576
TCGA-V5-A7RE-11A	Solid Tissue Normal	13.78	0.610223
TCGA-IC-A6RF-11A	Solid Tissue Normal	12.8	0.489492
TCGA-L5-A4OQ-11A	Solid Tissue Normal	10.24	0.0933492
TCGA-L5-A4OG-11A	Solid Tissue Normal	9.279	0.182603
TCGA-L5-A4OF-11A	Solid Tissue Normal	9.136	0.204908
TCGA-L5-A4OO-11A	Solid Tissue Normal	9.032	#DIV/0!
TCGA-L5-A4OR-11A	Solid Tissue Normal	8.997	#DIV/0!
TCGA-L5-A43C-11A	Solid Tissue Normal	8.182	0.308406
TCGA-L5-A4ON-11A	Solid Tissue Normal		0.0646585
TCGA-IG-A3I8-11A	Solid Tissue Normal		0.0995462
TCGA-L5-A4OE-11A	Solid Tissue Normal		0.310131
TCGA-L5-A4OM-11A	Solid Tissue Normal		0.192105
TCGA-L5-A4OI-11A	Solid Tissue Normal		0.269272
TCGA-L5-A4OH-11A	Solid Tissue Normal		0.181528
TCGA-L5-A4OP-11A	Solid Tissue Normal		0.19168
TCGA-2H-A9GF-11A	Solid Tissue Normal		#DIV/0!
TCGA-2H-A9GG-11A	Solid Tissue Normal		#DIV/0!
TCGA-2H-A9GH-11A	Solid Tissue Normal		#DIV/0!
TCGA-2H-A9GI-11A	Solid Tissue Normal		#DIV/0!
TCGA-2H-A9GJ-11A	Solid Tissue Normal		#DIV/0!
TCGA-2H-A9GK-11A	Solid Tissue Normal		#DIV/0!
TCGA-2H-A9GL-11A	Solid Tissue Normal		#DIV/0!
TCGA-2H-A9GM-11A	Solid Tissue Normal		#DIV/0!
TCGA-2H-A9GN-11A	Solid Tissue Normal		#DIV/0!
TCGA-2H-A9GO-11A	Solid Tissue Normal		#DIV/0!
TCGA-2H-A9GQ-11A	Solid Tissue Normal		#DIV/0!
TCGA-2H-A9GR-11A	Solid Tissue Normal		#DIV/0!
TCGA-L5-A43E-11A	Solid Tissue Normal		#DIV/0!
TCGA-L5-A43H-11A	Solid Tissue Normal		#DIV/0!
TCGA-L5-A43I-11A	Solid Tissue Normal		#DIV/0!
TCGA-L5-A43J-11A	Solid Tissue Normal		#DIV/0!
TCGA-L5-A43M-11A	Solid Tissue Normal		#DIV/0!
TCGA-L5-A4OS-11A	Solid Tissue Normal		#DIV/0!
TCGA-L5-A4OT-11A	Solid Tissue Normal		#DIV/0!
TCGA-L5-A4OU-11A	Solid Tissue Normal		#DIV/0!
TCGA-L5-A4OW-11A	Solid Tissue Normal		#DIV/0!
TCGA-L5-A4OX-11A	Solid Tissue Normal		#DIV/0!
TCGA-L5-A88S-11A	Solid Tissue Normal		#DIV/0!
TCGA-L5-A88T-11A	Solid Tissue Normal		#DIV/0!
TCGA-L5-A88V-11A	Solid Tissue Normal		#DIV/0!
TCGA-L5-A88W-11A	Solid Tissue Normal		#DIV/0!
TCGA-L5-A88Y-11A	Solid Tissue Normal		#DIV/0!
TCGA-L5-A88Z-11A	Solid Tissue Normal		#DIV/0!
TCGA-L5-A891-11A	Solid Tissue Normal		#DIV/0!
TCGA-L5-A893-11A	Solid Tissue Normal		#DIV/0!
TCGA-L5-A8NE-11A	Solid Tissue Normal		#DIV/0!
TCGA-L5-A8NF-11A	Solid Tissue Normal		#DIV/0!
TCGA-L5-A8NG-11A	Solid Tissue Normal		#DIV/0!
TCGA-L5-A8NH-11A	Solid Tissue Normal		#DIV/0!
TCGA-L5-A8NI-11A	Solid Tissue Normal		#DIV/0!
TCGA-L5-A8NJ-11A	Solid Tissue Normal		#DIV/0!
TCGA-L5-A8NK-11A	Solid Tissue Normal		#DIV/0!
TCGA-L5-A8NL-11A	Solid Tissue Normal		#DIV/0!
TCGA-L5-A8NM-11A	Solid Tissue Normal		#DIV/0!
TCGA-L5-A8NN-11A	Solid Tissue Normal		#DIV/0!
TCGA-L5-A8NQ-11A	Solid Tissue Normal		#DIV/0!
TCGA-L5-A8NR-11A	Solid Tissue Normal		#DIV/0!
TCGA-L5-A8NS-11A	Solid Tissue Normal		#DIV/0!
TCGA-L5-A8NT-11A	Solid Tissue Normal		#DIV/0!
TCGA-L5-A8NU-11A	Solid Tissue Normal		#DIV/0!
TCGA-L5-A8NV-11A	Solid Tissue Normal		#DIV/0!
TCGA-L5-A8NW-11A	Solid Tissue Normal		#DIV/0!
TCGA-V5-A7RB-01A	Primary Tumor	18.52	0.19582
TCGA-VR-A8EO-01A	Primary Tumor	18.44	0.0895477
TCGA-IG-A5B8-01A	Primary Tumor	18.31	0.04996
TCGA-2H-A9GG-01A	Primary Tumor	18.18	0.403138
TCGA-IG-A5S3-01A	Primary Tumor	18	0.103858
TCGA-LN-A49S-01A	Primary Tumor	17.96	0.182804
TCGA-2H-A9GQ-01A	Primary Tumor	17.8	0.0948677
TCGA-JY-A6FH-01A	Primary Tumor	17.79	0.365546
TCGA-R6-A6XG-01B	Primary Tumor	17.74	0.202698
TCGA-IG-A8O2-01A	Primary Tumor	17.59	0.453231
TCGA-JY-A6FD-01A	Primary Tumor	17.47	0.161262
TCGA-LN-A49U-01A	Primary Tumor	17.33	0.199556
TCGA-2H-A9GL-01A	Primary Tumor	17.31	0.389031
TCGA-V5-AASX-01A	Primary Tumor	17.29	0.433367
TCGA-IG-A4P3-01A	Primary Tumor	17.19	0.274074
TCGA-IG-A3I8-01A	Primary Tumor	17.13	0.397292
TCGA-L5-A893-01A	Primary Tumor	17.01	0.253972
TCGA-LN-A8I0-01A	Primary Tumor	16.92	0.374069
TCGA-VR-A8ER-01A	Primary Tumor	16.87	0.214215
TCGA-L5-A4OI-01A	Primary Tumor	16.86	0.239854
TCGA-L5-A8NT-01A	Primary Tumor	16.86	0.0868231
TCGA-L5-A8NM-01A	Primary Tumor	16.83	0.309928
TCGA-LN-A4A9-01A	Primary Tumor	16.69	0.0542215
TCGA-JY-A6FE-01A	Primary Tumor	16.67	0.200341
TCGA-V5-A7RC-01B	Primary Tumor	16.65	0.263534
TCGA-LN-A7HY-01A	Primary Tumor	16.61	0.280888
TCGA-VR-A8EY-01A	Primary Tumor	16.56	0.431577
TCGA-JY-A93F-01A	Primary Tumor	16.56	0.0743658
TCGA-LN-A49Y-01A	Primary Tumor	16.54	0.244895
TCGA-L5-A4OJ-01A	Primary Tumor	16.49	0.321269
TCGA-2H-A9GJ-01A	Primary Tumor	16.45	0.0617133
TCGA-L7-A56G-01A	Primary Tumor	16.38	0.367808
TCGA-IG-A3YC-01A	Primary Tumor	16.33	0.3168
TCGA-Z6-A9VB-01A	Primary Tumor	16.32	0.459385
TCGA-S8-A6BW-01A	Primary Tumor	16.32	0.414962
TCGA-LN-A7HV-01A	Primary Tumor	16.26	0.310639
TCGA-L5-A88Z-01A	Primary Tumor	16.19	0.462377
TCGA-LN-A4MQ-01A	Primary Tumor	16.16	0.3124
TCGA-JY-A6FG-01A	Primary Tumor	16.02	0.257015
TCGA-L5-A8NK-01A	Primary Tumor	15.94	0.313983
TCGA-2H-A9GF-01A	Primary Tumor	15.93	0.470315
TCGA-VR-A8EU-01A	Primary Tumor	15.88	0.446915
TCGA-JY-A93E-01A	Primary Tumor	15.87	0.391642
TCGA-LN-A4A8-01A	Primary Tumor	15.81	0.202773
TCGA-LN-A49O-01A	Primary Tumor	15.67	0.280121
TCGA-VR-AA7I-01A	Primary Tumor	15.64	0.248881
TCGA-L5-A43C-01A	Primary Tumor	15.56	0.26778
TCGA-VR-A8Q7-01A	Primary Tumor	15.5	0.6346
TCGA-JY-A93C-01A	Primary Tumor	15.5	0.688938
TCGA-V5-AASV-01A	Primary Tumor	15.37	0.369452
TCGA-L5-A8NG-01A	Primary Tumor	15.13	0.458154
TCGA-L5-A88W-01A	Primary Tumor	15.11	0.2939
TCGA-L5-A43E-01A	Primary Tumor	15.09	0.7045
TCGA-L5-A4OW-01A	Primary Tumor	15.08	0.476769
TCGA-ZR-A9CJ-01B	Primary Tumor	15.07	0.584831
TCGA-L5-A4OO-01A	Primary Tumor	15.06	0.350185
TCGA-R6-A6DN-01B	Primary Tumor	15.04	0.748923
TCGA-L5-A4OM-01A	Primary Tumor	15.02	0.547831
TCGA-2H-A9GM-01A	Primary Tumor	14.99	0.725415
TCGA-Z6-AAPN-01A	Primary Tumor	14.97	0.310438
TCGA-S8-A6BV-01A	Primary Tumor	14.84	0.495454
TCGA-L5-A88S-01A	Primary Tumor	14.74	0.290096
TCGA-IG-A51D-01A	Primary Tumor	14.73	0.387869
TCGA-L5-A4OX-01A	Primary Tumor	14.65	0.5464
TCGA-L5-A8NH-01A	Primary Tumor	14.64	0.701215
TCGA-L5-A4ON-01A	Primary Tumor	14.58	0.716885
TCGA-L5-A8NE-01A	Primary Tumor	14.55	0.671077
TCGA-2H-A9GO-01A	Primary Tumor	14.52	0.595062
TCGA-L5-A88Y-01A	Primary Tumor	14.52	0.501538
TCGA-L5-A88T-01A	Primary Tumor	14.47	0.272352
TCGA-L5-A4OH-01A	Primary Tumor	14.29	0.654969
TCGA-R6-A6L4-01A	Primary Tumor	14.24	0.613377
TCGA-IG-A625-01A	Primary Tumor	14.23	0.658431
TCGA-L5-A8NV-01A	Primary Tumor	14.21	0.535054
TCGA-2H-A9GI-01A	Primary Tumor	14.2	0.621792
TCGA-LN-A8HZ-01A	Primary Tumor	14.18	0.687023
TCGA-L5-A8NN-01A	Primary Tumor	14.16	0.716238
TCGA-L5-A4OP-01A	Primary Tumor	14.16	0.579154
TCGA-L5-A43J-01A	Primary Tumor	14.13	0.736446
TCGA-V5-A7RE-01A	Primary Tumor	14.1	0.699046
TCGA-L5-A8NI-01A	Primary Tumor	14.1	0.626754
TCGA-L5-A8NJ-01A	Primary Tumor	14.1	0.864808
TCGA-L5-A4OG-01A	Primary Tumor	14.01	0.445115
TCGA-VR-A8EZ-01A	Primary Tumor	13.98	0.669323
TCGA-IC-A6RE-01A	Primary Tumor	13.98	0.611346
TCGA-VR-AA4D-01A	Primary Tumor	13.95	0.792562
TCGA-R6-A8WG-01A	Primary Tumor	13.88	0.663538
TCGA-IG-A97H-01A	Primary Tumor	13.8	0.6323
TCGA-M9-A5M8-01A	Primary Tumor	13.76	0.538538
TCGA-R6-A8W8-01B	Primary Tumor	13.76	0.714585
TCGA-Q9-A6FW-01A	Primary Tumor	13.72	0.639415
TCGA-R6-A6DQ-01B	Primary Tumor	13.7	0.525592
TCGA-L5-A8NR-01A	Primary Tumor	13.67	0.705431
TCGA-R6-A6Y0-01B	Primary Tumor	13.66	0.554308
TCGA-RE-A7BO-01A	Primary Tumor	13.66	0.524677
TCGA-2H-A9GN-01A	Primary Tumor	13.62	0.757423
TCGA-VR-A8EX-01A	Primary Tumor	13.61	0.499454
TCGA-L5-A8NW-01A	Primary Tumor	13.49	0.639246
TCGA-JY-A938-01A	Primary Tumor	13.46	0.436308
TCGA-JY-A93D-01A	Primary Tumor	13.4	0.437685
TCGA-KH-A6WC-01A	Primary Tumor	13.36	0.204467
TCGA-Z6-A8JE-01A	Primary Tumor	13.3	0.5424
TCGA-L5-A4OT-01A	Primary Tumor	13.3	0.525277
TCGA-LN-A4A5-01A	Primary Tumor	13.26	0.267132
TCGA-LN-A5U5-01A	Primary Tumor	13.22	0.580077
TCGA-R6-A8W5-01B	Primary Tumor	13.21	0.492369
TCGA-L5-A4OE-01A	Primary Tumor	13.19	0.567885
TCGA-V5-AASW-01A	Primary Tumor	13.18	0.647831
TCGA-VR-AA4G-01A	Primary Tumor	13.18	0.519108
TCGA-Z6-A8JD-01A	Primary Tumor	13.15	0.353269
TCGA-LN-A9FQ-01A	Primary Tumor	13.13	0.719723
TCGA-L5-A4OS-01A	Primary Tumor	13.13	0.284038
TCGA-LN-A8I1-01A	Primary Tumor	13.12	0.574185
TCGA-L5-A8NU-01A	Primary Tumor	13.11	0.324518
TCGA-2H-A9GH-01A	Primary Tumor	13.11	0.627562
TCGA-LN-A9FP-01A	Primary Tumor	13.1	0.145293
TCGA-L7-A6VZ-01A	Primary Tumor	13.02	0.668146
TCGA-LN-A7HZ-01A	Primary Tumor	13.01	0.5282
TCGA-LN-A4A4-01A	Primary Tumor	12.9	0.676808
TCGA-LN-A9FR-01A	Primary Tumor	12.89	0.562785
TCGA-L5-A88V-01A	Primary Tumor	12.81	0.767077
TCGA-LN-A7HW-01A	Primary Tumor	12.8	0.614138
TCGA-R6-A8WC-01A	Primary Tumor	12.77	0.888423
TCGA-VR-A8EP-01A	Primary Tumor	12.7	0.491392
TCGA-LN-A9FO-01A	Primary Tumor	12.69	0.620615
TCGA-IG-A3YA-01A	Primary Tumor	12.63	0.370469
TCGA-XP-A8T8-01A	Primary Tumor	12.51	0.679492
TCGA-L5-A8NL-01A	Primary Tumor	12.48	0.448415
TCGA-JY-A6FA-01A	Primary Tumor	12.47	0.767838
TCGA-L5-A4OU-01A	Primary Tumor	12.45	0.324065
TCGA-IG-A3QL-01A	Primary Tumor	12.4	0.821231
TCGA-XP-A8T6-01A	Primary Tumor	12.4	0.580792
TCGA-L5-A8NQ-01A	Primary Tumor	12.4	0.319606
TCGA-JY-A939-01A	Primary Tumor	12.38	0.315892
TCGA-2H-A9GK-01A	Primary Tumor	12.32	0.4603
TCGA-2H-A9GR-01A	Primary Tumor	12.3	0.636423
TCGA-LN-A5U7-01A	Primary Tumor	12.29	0.7883
TCGA-IG-A50L-01A	Primary Tumor	12.29	0.461469
TCGA-IG-A3YB-01A	Primary Tumor	12.26	0.669662
TCGA-LN-A49W-01A	Primary Tumor	12.18	0.501485
TCGA-LN-A49X-01A	Primary Tumor	12.17	0.3126
TCGA-L5-A8NF-01A	Primary Tumor	12.16	0.8019
TCGA-IG-A6QS-01A	Primary Tumor	12	0.582431
TCGA-VR-A8EQ-01A	Primary Tumor	11.98	0.401438
TCGA-IG-A7DP-01A	Primary Tumor	11.98	0.184642
TCGA-LN-A4A3-01A	Primary Tumor	11.87	0.423238
TCGA-JY-A6FB-01A	Primary Tumor	11.85	0.663962
TCGA-R6-A6XQ-01B	Primary Tumor	11.82	0.782923
TCGA-IG-A97I-01A	Primary Tumor	11.62	0.633069
TCGA-IG-A4QS-01A	Primary Tumor	11.5	0.6104
TCGA-VR-A8EW-01A	Primary Tumor	11.42	0.732231
TCGA-L5-A8NS-01A	Primary Tumor	11.38	0.595842
TCGA-R6-A6KZ-01A	Primary Tumor	11.36	0.557531
TCGA-LN-A7HX-01A	Primary Tumor	11.13	0.651846
TCGA-LN-A4A1-01A	Primary Tumor	11.11	0.480508
TCGA-LN-A49M-01A	Primary Tumor	11.01	0.567792
TCGA-LN-A5U6-01A	Primary Tumor	10.71	0.608162
TCGA-VR-A8ET-01A	Primary Tumor	10.38	0.277305
TCGA-LN-A49P-01A	Primary Tumor	10.1	0.432623
TCGA-L5-A891-01A	Primary Tumor	9.853	0.700485
TCGA-IC-A6RF-01A	Primary Tumor	9.278	0.471908
TCGA-LN-A49V-01A	Primary Tumor		0.499215
TCGA-XP-A8T7-01A	Primary Tumor		0.595169
TCGA-LN-A49L-01A	Primary Tumor		0.0893777
TCGA-LN-A49R-01A	Primary Tumor		0.551492
TCGA-LN-A49K-01A	Primary Tumor		0.608177
TCGA-IG-A4QT-01A	Primary Tumor		0.124401
TCGA-VR-AA7D-01A	Primary Tumor		0.308417
TCGA-L5-A4OQ-01A	Primary Tumor		0.474308
TCGA-LN-A4A2-01A	Primary Tumor		0.523985
TCGA-R6-A6Y2-01B	Primary Tumor		0.201742
TCGA-VR-AA7B-01A	Primary Tumor		0.180315
TCGA-Q9-A6FU-01A	Primary Tumor		0.478746
TCGA-L5-A43H-01A	Primary Tumor		0.560692
TCGA-IG-A3Y9-01A	Primary Tumor		0.33804
TCGA-LN-A49N-01A	Primary Tumor		0.437785
TCGA-L5-A43M-01A	Primary Tumor		0.580815
TCGA-L5-A4OF-01A	Primary Tumor		0.526215
TCGA-LN-A4A6-01A	Primary Tumor		0.458608
TCGA-LN-A4MR-01A	Primary Tumor		0.440962
TCGA-R6-A6L6-01B	Primary Tumor		0.3425
TCGA-X8-AAAR-01A	Primary Tumor		0.592108
TCGA-L5-A43I-01A	Primary Tumor		0.697431
TCGA-L5-A4OR-01A	Primary Tumor		0.704254
TCGA-JY-A6F8-01A	Primary Tumor		0.690154
TCGA-V5-A7RC-06A	Metastatic	16.45	0.272488

## Sheet: HNSC
samples	sample_type.samples	HOXA9 expression in log2(fpkm-uq+1)	Beta-value
TCGA-CV-6962-11A	Solid Tissue Normal	15.11	0.24813
TCGA-CV-6938-11A	Solid Tissue Normal	14.61	0.18064
TCGA-CV-7242-11A	Solid Tissue Normal	14.3	#DIV/0!
TCGA-CV-7261-11A	Solid Tissue Normal	14.11	#DIV/0!
TCGA-CV-7183-11A	Solid Tissue Normal	14.03	#DIV/0!
TCGA-CV-7437-11A	Solid Tissue Normal	13.87	#DIV/0!
TCGA-CV-6960-11A	Solid Tissue Normal	13.47	#DIV/0!
TCGA-CV-7424-11A	Solid Tissue Normal	13.43	#DIV/0!
TCGA-CV-7178-11A	Solid Tissue Normal	13.09	0.156065
TCGA-CV-6935-11A	Solid Tissue Normal	12.8	0.385592
TCGA-CV-7250-11A	Solid Tissue Normal	12.09	0.205926
TCGA-CV-6934-11A	Solid Tissue Normal	12.02	0.176567
TCGA-CV-7440-11A	Solid Tissue Normal	11.9	#DIV/0!
TCGA-CV-7177-11A	Solid Tissue Normal	11.59	#DIV/0!
TCGA-HD-A6I0-11A	Solid Tissue Normal	11.14	#DIV/0!
TCGA-CV-7425-11A	Solid Tissue Normal	10.49	#DIV/0!
TCGA-CV-6955-11A	Solid Tissue Normal	10.1	0.308157
TCGA-CV-6933-11A	Solid Tissue Normal	10.09	0.121605
TCGA-CV-7101-11A	Solid Tissue Normal	9.421	0.216565
TCGA-CV-7091-11A	Solid Tissue Normal	9.138	#DIV/0!
TCGA-CV-7245-11A	Solid Tissue Normal	9.021	0.14094
TCGA-CV-7416-11A	Solid Tissue Normal	8.996	#DIV/0!
TCGA-HD-A6HZ-11A	Solid Tissue Normal	8.885	#DIV/0!
TCGA-CV-6936-11A	Solid Tissue Normal	8.837	0.249278
TCGA-CV-6956-11A	Solid Tissue Normal	8.742	0.202157
TCGA-CV-7097-11A	Solid Tissue Normal	8.496	#DIV/0!
TCGA-CV-7423-11A	Solid Tissue Normal	8.393	#DIV/0!
TCGA-H7-A6C5-11A	Solid Tissue Normal	8.392	#DIV/0!
TCGA-CV-7238-11A	Solid Tissue Normal	8.358	0.141715
TCGA-CV-7103-11A	Solid Tissue Normal	8.306	0.256649
TCGA-CV-7438-11A	Solid Tissue Normal	8.3	#DIV/0!
TCGA-CV-6939-11A	Solid Tissue Normal	8.054	0.125436
TCGA-CV-7235-11A	Solid Tissue Normal	8.037	0.124108
TCGA-CV-7434-11A	Solid Tissue Normal	7.946	#DIV/0!
TCGA-HD-8635-11A	Solid Tissue Normal	7.862	#DIV/0!
TCGA-WA-A7GZ-11A	Solid Tissue Normal	7.772	#DIV/0!
TCGA-CV-6943-11A	Solid Tissue Normal	7.43	0.223914
TCGA-CV-7255-11A	Solid Tissue Normal	7.14	0.118681
TCGA-CV-6959-11A	Solid Tissue Normal	7.003	0.196381
TCGA-CV-6961-11A	Solid Tissue Normal	0	0.320066
TCGA-CV-7252-11A	Solid Tissue Normal	0	#DIV/0!
TCGA-CV-7406-11A	Solid Tissue Normal	0	#DIV/0!
TCGA-CV-7432-11A	Solid Tissue Normal	0	#DIV/0!
TCGA-H7-A6C4-11A	Solid Tissue Normal	0	#DIV/0!
TCGA-CV-5430-11B	Solid Tissue Normal		0.230292
TCGA-CV-6953-11A	Solid Tissue Normal		0.134428
TCGA-CV-5441-11A	Solid Tissue Normal		0.232188
TCGA-CV-5444-11A	Solid Tissue Normal		0.109975
TCGA-CV-5432-11B	Solid Tissue Normal		0.239469
TCGA-CV-5440-11A	Solid Tissue Normal		0.17393
TCGA-CV-5435-11B	Solid Tissue Normal		0.171602
TCGA-CV-5434-11B	Solid Tissue Normal		0.153268
TCGA-CV-5431-11A	Solid Tissue Normal		0.189704
TCGA-CV-5977-11A	Solid Tissue Normal		0.0924454
TCGA-CV-5966-11A	Solid Tissue Normal		0.172485
TCGA-CV-5971-11A	Solid Tissue Normal		0.189722
TCGA-CV-5443-11A	Solid Tissue Normal		0.142469
TCGA-CV-5439-11B	Solid Tissue Normal		0.123012
TCGA-CV-5442-11A	Solid Tissue Normal		0.147778
TCGA-CV-6433-11A	Solid Tissue Normal		0.156213
TCGA-CV-5976-11A	Solid Tissue Normal		0.176308
TCGA-CV-5970-11A	Solid Tissue Normal		0.240193
TCGA-CV-6436-11A	Solid Tissue Normal		0.204267
TCGA-CV-5436-11A	Solid Tissue Normal		0.176541
TCGA-CV-5973-11A	Solid Tissue Normal		0.190354
TCGA-CV-6003-11A	Solid Tissue Normal		0.170429
TCGA-CV-6952-11A	Solid Tissue Normal		0.241366
TCGA-CV-7263-11A	Solid Tissue Normal		0.200181
TCGA-CV-5979-11A	Solid Tissue Normal		0.119289
TCGA-CV-6441-11A	Solid Tissue Normal		0.209958
TCGA-CV-6951-11A	Solid Tissue Normal		0.162832
TCGA-CV-6954-11A	Solid Tissue Normal		0.211453
TCGA-CV-5978-11A	Solid Tissue Normal		0.102626
TCGA-CV-7089-11A	Solid Tissue Normal		0.12317
TCGA-CV-7095-11A	Solid Tissue Normal		#DIV/0!
TCGA-CV-7247-11A	Solid Tissue Normal		#DIV/0!
TCGA-CV-7248-11A	Solid Tissue Normal		#DIV/0!
TCGA-CV-7413-11A	Solid Tissue Normal		#DIV/0!
TCGA-CV-7418-11A	Solid Tissue Normal		#DIV/0!
TCGA-CV-7428-11A	Solid Tissue Normal		#DIV/0!
TCGA-CV-7430-11A	Solid Tissue Normal		#DIV/0!
TCGA-CV-7435-11A	Solid Tissue Normal		#DIV/0!
TCGA-BA-6871-01A	Primary Tumor	18.47	0.19469
TCGA-KU-A66S-01A	Primary Tumor	18.44	0.0682238
TCGA-QK-A6VC-01A	Primary Tumor	18.34	0.0741208
TCGA-HD-A634-01A	Primary Tumor	17.95	0.368246
TCGA-CV-7437-01A	Primary Tumor	17.84	0.178288
TCGA-D6-A6EK-01A	Primary Tumor	17.84	0.136653
TCGA-UF-A71D-01A	Primary Tumor	17.81	0.154564
TCGA-CV-5431-01A	Primary Tumor	17.81	0.178663
TCGA-CV-5442-01A	Primary Tumor	17.64	0.05303
TCGA-CV-7250-01A	Primary Tumor	17.54	0.0610923
TCGA-F7-A622-01A	Primary Tumor	17.34	0.314609
TCGA-HL-7533-01A	Primary Tumor	17.3	0.0579062
TCGA-D6-6827-01A	Primary Tumor	17.27	0.0668092
TCGA-CN-A63W-01A	Primary Tumor	17.16	0.182711
TCGA-F7-8298-01A	Primary Tumor	17.09	0.329522
TCGA-CV-6962-01A	Primary Tumor	17.01	0.213996
TCGA-QK-A8ZB-01A	Primary Tumor	17.01	0.134035
TCGA-CN-6010-01A	Primary Tumor	16.98	0.182712
TCGA-CV-7424-01A	Primary Tumor	16.96	0.288754
TCGA-CV-7440-01A	Primary Tumor	16.95	0.0447785
TCGA-CV-A45U-01A	Primary Tumor	16.87	0.4235
TCGA-UF-A71B-01A	Primary Tumor	16.82	0.187728
TCGA-CX-7086-01A	Primary Tumor	16.82	0.362185
TCGA-CV-7446-01A	Primary Tumor	16.81	0.194503
TCGA-CN-4739-01A	Primary Tumor	16.81	0.252877
TCGA-UF-A7JH-01A	Primary Tumor	16.79	0.0560208
TCGA-CN-6992-01A	Primary Tumor	16.77	0.221363
TCGA-D6-A6EP-01A	Primary Tumor	16.75	0.435638
TCGA-CR-7402-01A	Primary Tumor	16.74	0.320438
TCGA-CV-7247-01A	Primary Tumor	16.73	0.201998
TCGA-CV-A6K1-01A	Primary Tumor	16.68	0.332222
TCGA-CN-4723-01A	Primary Tumor	16.59	0.19242
TCGA-CV-7421-01A	Primary Tumor	16.59	0.0697385
TCGA-CV-A461-01A	Primary Tumor	16.58	0.222802
TCGA-F7-7848-01A	Primary Tumor	16.57	0.241209
TCGA-CV-A45Z-01A	Primary Tumor	16.54	0.361725
TCGA-D6-A74Q-01A	Primary Tumor	16.53	0.338388
TCGA-CN-A6V6-01A	Primary Tumor	16.51	0.267238
TCGA-CR-7398-01A	Primary Tumor	16.47	0.435131
TCGA-QK-AA3K-01A	Primary Tumor	16.39	0.0707115
TCGA-CN-4727-01A	Primary Tumor	16.39	0.178338
TCGA-QK-A8Z7-01A	Primary Tumor	16.37	0.682923
TCGA-CR-6487-01A	Primary Tumor	16.36	0.219641
TCGA-WA-A7GZ-01A	Primary Tumor	16.25	0.357835
TCGA-BA-5555-01A	Primary Tumor	16.24	0.263885
TCGA-CV-5966-01A	Primary Tumor	16.21	0.253184
TCGA-CN-5355-01A	Primary Tumor	16.19	0.252759
TCGA-BA-A4II-01A	Primary Tumor	16.14	0.202155
TCGA-BA-4078-01A	Primary Tumor	16.12	0.421562
TCGA-F7-A50I-01A	Primary Tumor	16.07	0.222047
TCGA-CN-6988-01A	Primary Tumor	16.02	0.3926
TCGA-D6-6826-01A	Primary Tumor	15.94	0.184869
TCGA-CN-5361-01A	Primary Tumor	15.93	0.471623
TCGA-CV-A45X-01A	Primary Tumor	15.78	0.613985
TCGA-D6-A4ZB-01A	Primary Tumor	15.65	0.488123
TCGA-CR-7370-01A	Primary Tumor	15.64	0.374815
TCGA-CR-7388-01A	Primary Tumor	15.56	0.231005
TCGA-CN-5356-01A	Primary Tumor	15.56	0.313962
TCGA-CR-7368-01A	Primary Tumor	15.55	0.331892
TCGA-CV-7101-01A	Primary Tumor	15.53	0.352023
TCGA-CV-7430-01A	Primary Tumor	15.48	0.215307
TCGA-CN-6021-01A	Primary Tumor	15.45	0.331997
TCGA-CV-7422-01A	Primary Tumor	15.44	0.201634
TCGA-UF-A7JJ-01A	Primary Tumor	15.41	0.206418
TCGA-BA-4077-01B	Primary Tumor	15.35	0.346205
TCGA-CN-4722-01A	Primary Tumor	15.34	0.237778
TCGA-D6-8568-01A	Primary Tumor	15.27	0.288851
TCGA-CQ-A4CE-01A	Primary Tumor	15.23	0.291662
TCGA-CV-7180-01A	Primary Tumor	15.17	0.239526
TCGA-CN-A499-01A	Primary Tumor	15.13	0.341769
TCGA-CR-7389-01A	Primary Tumor	15.11	0.363546
TCGA-BA-A6DA-01A	Primary Tumor	15.05	0.242848
TCGA-CV-A45Y-01A	Primary Tumor	15.04	0.236495
TCGA-CQ-7072-01A	Primary Tumor	15.01	0.549577
TCGA-BA-6868-01B	Primary Tumor	14.97	0.429662
TCGA-BA-6872-01A	Primary Tumor	14.93	0.282189
TCGA-CN-A641-01A	Primary Tumor	14.8	0.698969
TCGA-BB-A5HY-01A	Primary Tumor	14.73	0.572915
TCGA-CV-5434-01A	Primary Tumor	14.7	0.433708
TCGA-CV-5444-01A	Primary Tumor	14.7	0.322115
TCGA-CV-7245-01A	Primary Tumor	14.69	0.248898
TCGA-F7-A61W-01A	Primary Tumor	14.69	0.336792
TCGA-CX-7219-01A	Primary Tumor	14.61	0.349546
TCGA-CN-A49A-01A	Primary Tumor	14.6	0.336454
TCGA-D6-6517-01A	Primary Tumor	14.59	0.24195
TCGA-IQ-A6SG-01A	Primary Tumor	14.5	0.524885
TCGA-QK-A6IF-01A	Primary Tumor	14.38	0.452046
TCGA-CV-5973-01A	Primary Tumor	14.36	0.488154
TCGA-CV-5439-01A	Primary Tumor	14.22	0.421131
TCGA-CR-7377-01A	Primary Tumor	14.22	0.273175
TCGA-IQ-A61I-01A	Primary Tumor	14.21	0.686585
TCGA-BB-8596-01A	Primary Tumor	14.21	0.393915
TCGA-P3-A5Q5-01A	Primary Tumor	14.18	0.3791
TCGA-CV-7089-01A	Primary Tumor	14.17	0.317454
TCGA-MZ-A5BI-01A	Primary Tumor	14.09	0.372246
TCGA-CN-6994-01A	Primary Tumor	14.08	0.435085
TCGA-BB-4224-01A	Primary Tumor	14.07	0.733915
TCGA-CQ-A4CI-01A	Primary Tumor	14.02	0.704838
TCGA-CV-7097-01A	Primary Tumor	13.9	0.294456
TCGA-CN-5373-01A	Primary Tumor	13.86	0.293122
TCGA-CN-6022-01A	Primary Tumor	13.83	0.276508
TCGA-RS-A6TP-01A	Primary Tumor	13.82	0.758023
TCGA-QK-A6IG-01A	Primary Tumor	13.82	0.526154
TCGA-CV-A6JD-01A	Primary Tumor	13.82	0.442738
TCGA-MT-A67A-01A	Primary Tumor	13.8	0.554669
TCGA-CV-6936-01A	Primary Tumor	13.78	0.611554
TCGA-MT-A7BN-01A	Primary Tumor	13.75	0.530915
TCGA-CN-6019-01A	Primary Tumor	13.72	0.254892
TCGA-QK-A6II-01A	Primary Tumor	13.71	0.354392
TCGA-TN-A7HL-01A	Primary Tumor	13.68	0.352577
TCGA-BA-4075-01A	Primary Tumor	13.65	0.680892
TCGA-QK-A6V9-01A	Primary Tumor	13.63	0.463931
TCGA-T3-A92N-01A	Primary Tumor	13.6	0.5843
TCGA-D6-A6EM-01A	Primary Tumor	13.56	0.385092
TCGA-QK-A64Z-01A	Primary Tumor	13.43	0.441938
TCGA-BA-A4IH-01A	Primary Tumor	13.42	0.739623
TCGA-QK-AA3J-01A	Primary Tumor	13.41	0.463369
TCGA-CN-4735-01A	Primary Tumor	13.35	0.609354
TCGA-HD-A633-01A	Primary Tumor	13.3	0.574923
TCGA-UF-A7JA-01A	Primary Tumor	13.3	0.319231
TCGA-CV-6948-01A	Primary Tumor	13.29	0.695269
TCGA-CQ-A4CD-01A	Primary Tumor	13.27	0.569585
TCGA-CQ-7068-01A	Primary Tumor	13.26	0.644138
TCGA-UP-A6WW-01A	Primary Tumor	13.26	0.720746
TCGA-CV-6941-01A	Primary Tumor	13.26	0.561254
TCGA-T2-A6WX-01A	Primary Tumor	13.25	0.408369
TCGA-CX-A4AQ-01A	Primary Tumor	13.22	0.679592
TCGA-UF-A7JF-01A	Primary Tumor	13.21	0.499215
TCGA-CN-A642-01A	Primary Tumor	13.2	0.645385
TCGA-P3-A6T8-01A	Primary Tumor	13.19	0.471638
TCGA-CR-7364-01A	Primary Tumor	13.18	0.508123
TCGA-CR-6467-01A	Primary Tumor	13.17	0.530369
TCGA-IQ-A61H-01A	Primary Tumor	13.17	0.462354
TCGA-T3-A92M-01A	Primary Tumor	13.14	0.355592
TCGA-CV-6433-01A	Primary Tumor	13.13	0.571885
TCGA-BA-4074-01A	Primary Tumor	13.13	0.588431
TCGA-BA-A6D8-01A	Primary Tumor	13.11	0.561054
TCGA-TN-A7HJ-01A	Primary Tumor	13.1	0.425754
TCGA-UF-A71E-01A	Primary Tumor	13.06	0.654177
TCGA-CN-A6V3-01A	Primary Tumor	13.03	0.480638
TCGA-UF-A7JO-01A	Primary Tumor	13.03	0.380919
TCGA-CV-6942-01A	Primary Tumor	13.02	0.412631
TCGA-CV-A460-01A	Primary Tumor	12.96	0.598146
TCGA-CV-7090-01A	Primary Tumor	12.96	0.480154
TCGA-CV-7178-01A	Primary Tumor	12.96	0.611162
TCGA-CV-6441-01A	Primary Tumor	12.95	0.715338
TCGA-CN-6997-01A	Primary Tumor	12.95	0.763023
TCGA-CN-4738-01A	Primary Tumor	12.95	0.2742
TCGA-HD-A4C1-01A	Primary Tumor	12.94	0.589938
TCGA-CV-6939-01A	Primary Tumor	12.94	0.469915
TCGA-CQ-A4CB-01A	Primary Tumor	12.93	0.479015
TCGA-UF-A7JT-01A	Primary Tumor	12.93	0.357638
TCGA-BB-4225-01A	Primary Tumor	12.92	0.636077
TCGA-CV-6937-01A	Primary Tumor	12.9	0.371238
TCGA-P3-A6SW-01A	Primary Tumor	12.89	0.357931
TCGA-MZ-A7D7-01A	Primary Tumor	12.87	0.632769
TCGA-CV-6938-01A	Primary Tumor	12.87	0.270826
TCGA-T2-A6X2-01A	Primary Tumor	12.86	0.583708
TCGA-CQ-7071-01A	Primary Tumor	12.83	0.362631
TCGA-UF-A7JK-01A	Primary Tumor	12.81	0.638969
TCGA-BB-4223-01A	Primary Tumor	12.79	0.621731
TCGA-CV-A6JU-01A	Primary Tumor	12.79	0.337954
TCGA-CV-6003-01A	Primary Tumor	12.78	0.581392
TCGA-CQ-5334-01A	Primary Tumor	12.77	0.394738
TCGA-CR-7382-01A	Primary Tumor	12.77	0.282409
TCGA-QK-A8ZA-01A	Primary Tumor	12.75	0.567246
TCGA-CN-6023-01A	Primary Tumor	12.74	0.505792
TCGA-CN-4741-01A	Primary Tumor	12.74	0.670231
TCGA-BA-6870-01A	Primary Tumor	12.69	0.325654
TCGA-BA-7269-01A	Primary Tumor	12.67	0.565385
TCGA-CQ-A4CH-01A	Primary Tumor	12.61	0.201542
TCGA-KU-A6H7-01A	Primary Tumor	12.59	0.412031
TCGA-CV-7100-01A	Primary Tumor	12.59	0.473085
TCGA-CN-A63T-01A	Primary Tumor	12.59	0.227213
TCGA-QK-A6IH-01A	Primary Tumor	12.58	0.701785
TCGA-CQ-5333-01A	Primary Tumor	12.57	0.331208
TCGA-CR-7395-01A	Primary Tumor	12.56	0.282931
TCGA-UF-A7JD-01A	Primary Tumor	12.56	0.467462
TCGA-DQ-5631-01A	Primary Tumor	12.52	0.607377
TCGA-CR-5250-01A	Primary Tumor	12.5	0.540392
TCGA-CV-7248-01A	Primary Tumor	12.5	0.375685
TCGA-BA-4076-01A	Primary Tumor	12.49	0.779038
TCGA-CV-7238-01A	Primary Tumor	12.49	0.269792
TCGA-CV-A6JO-01B	Primary Tumor	12.49	0.357862
TCGA-CV-5435-01A	Primary Tumor	12.48	0.672208
TCGA-CR-6472-01A	Primary Tumor	12.47	0.640446
TCGA-HD-7229-01A	Primary Tumor	12.47	0.600185
TCGA-IQ-A61G-01A	Primary Tumor	12.45	0.741015
TCGA-WA-A7H4-01A	Primary Tumor	12.44	0.212339
TCGA-CV-7418-01A	Primary Tumor	12.43	0.590815
TCGA-P3-A5QA-01A	Primary Tumor	12.42	0.411485
TCGA-BA-A6DJ-01A	Primary Tumor	12.41	0.521531
TCGA-IQ-A61E-01A	Primary Tumor	12.41	0.482754
TCGA-TN-A7HI-01A	Primary Tumor	12.39	0.623115
TCGA-CR-6470-01A	Primary Tumor	12.38	0.411969
TCGA-CV-5430-01A	Primary Tumor	12.37	0.704169
TCGA-T2-A6WZ-01A	Primary Tumor	12.37	0.588815
TCGA-QK-A6VB-01A	Primary Tumor	12.36	0.757192
TCGA-CQ-A4CG-01A	Primary Tumor	12.35	0.578454
TCGA-H7-A76A-01A	Primary Tumor	12.35	0.258872
TCGA-T2-A6X0-01A	Primary Tumor	12.34	0.610262
TCGA-P3-A5QE-01A	Primary Tumor	12.27	0.499077
TCGA-DQ-7591-01A	Primary Tumor	12.27	0.608908
TCGA-P3-A6T0-01A	Primary Tumor	12.26	0.591546
TCGA-BA-A6DL-01A	Primary Tumor	12.26	0.512508
TCGA-CV-5440-01A	Primary Tumor	12.25	0.710608
TCGA-RS-A6TO-01A	Primary Tumor	12.25	0.517638
TCGA-CV-7099-01A	Primary Tumor	12.24	0.533631
TCGA-D6-A6EN-01A	Primary Tumor	12.22	0.369354
TCGA-UF-A7JV-01A	Primary Tumor	12.2	0.347338
TCGA-CR-5247-01A	Primary Tumor	12.18	0.665062
TCGA-D6-A4Z9-01A	Primary Tumor	12.17	0.586215
TCGA-CQ-A4C9-01A	Primary Tumor	12.17	0.723385
TCGA-CV-A45W-01A	Primary Tumor	12.15	0.634069
TCGA-CR-7404-01A	Primary Tumor	12.15	0.397992
TCGA-CV-A6JZ-01A	Primary Tumor	12.15	0.331459
TCGA-CN-6016-01A	Primary Tumor	12.14	0.385015
TCGA-CN-5365-01A	Primary Tumor	12.13	0.458115
TCGA-D6-8569-01A	Primary Tumor	12.13	0.586931
TCGA-CV-7425-01A	Primary Tumor	12.12	0.402292
TCGA-CR-7380-01A	Primary Tumor	12.12	0.644038
TCGA-CR-7399-01A	Primary Tumor	12.11	0.567677
TCGA-CR-6484-01A	Primary Tumor	12.11	0.417931
TCGA-BB-4228-01A	Primary Tumor	12.09	0.791777
TCGA-QK-A652-01A	Primary Tumor	12.09	0.361162
TCGA-CV-5977-01A	Primary Tumor	12.08	0.642292
TCGA-C9-A480-01A	Primary Tumor	12.06	0.450269
TCGA-HD-A6HZ-01A	Primary Tumor	12.06	0.416854
TCGA-D6-A6EQ-01A	Primary Tumor	12.05	0.425323
TCGA-CQ-6219-01A	Primary Tumor	12.05	0.298138
TCGA-CN-A497-01A	Primary Tumor	12.02	0.491354
TCGA-4P-AA8J-01A	Primary Tumor	12.02	0.296746
TCGA-BB-A6UM-01A	Primary Tumor	12	0.735346
TCGA-IQ-A6SH-01A	Primary Tumor	12	0.536269
TCGA-CN-5360-01A	Primary Tumor	12	0.422477
TCGA-CN-5363-01A	Primary Tumor	11.96	0.474892
TCGA-D6-A6ES-01A	Primary Tumor	11.96	0.512592
TCGA-HD-A6I0-01A	Primary Tumor	11.96	0.4315
TCGA-CR-6482-01A	Primary Tumor	11.95	0.346915
TCGA-CV-7242-01A	Primary Tumor	11.95	0.396915
TCGA-CN-6995-01A	Primary Tumor	11.95	0.531038
TCGA-QK-A8Z8-01A	Primary Tumor	11.95	0.41532
TCGA-HD-7753-01A	Primary Tumor	11.94	0.508562
TCGA-CN-6012-01A	Primary Tumor	11.93	0.632223
TCGA-BA-A4IF-01A	Primary Tumor	11.93	0.358546
TCGA-CN-5364-01A	Primary Tumor	11.92	0.376338
TCGA-D6-6515-01A	Primary Tumor	11.91	0.217256
TCGA-CR-7374-01A	Primary Tumor	11.91	0.576154
TCGA-CR-7367-01A	Primary Tumor	11.91	0.509123
TCGA-CV-5978-01A	Primary Tumor	11.89	0.4571
TCGA-CN-6996-01A	Primary Tumor	11.89	0.430867
TCGA-CN-5358-01A	Primary Tumor	11.89	0.233463
TCGA-CV-A6K2-01A	Primary Tumor	11.89	0.353538
TCGA-D6-6824-01A	Primary Tumor	11.89	0.159815
TCGA-CV-7428-01A	Primary Tumor	11.86	0.507362
TCGA-P3-A5Q6-01A	Primary Tumor	11.85	0.505192
TCGA-BA-5152-01A	Primary Tumor	11.81	0.405385
TCGA-CR-5243-01A	Primary Tumor	11.79	0.639008
TCGA-CX-7082-01A	Primary Tumor	11.79	0.647723
TCGA-CV-5432-01A	Primary Tumor	11.76	0.6988
TCGA-CV-7407-01A	Primary Tumor	11.76	0.3623
TCGA-CN-4729-01A	Primary Tumor	11.75	0.427654
TCGA-BA-6869-01A	Primary Tumor	11.73	0.569231
TCGA-CV-7235-01A	Primary Tumor	11.73	0.604631
TCGA-HD-8634-01A	Primary Tumor	11.73	0.521654
TCGA-CV-5979-01A	Primary Tumor	11.72	0.815154
TCGA-CV-A45R-01A	Primary Tumor	11.72	0.511038
TCGA-P3-A5QF-01A	Primary Tumor	11.7	0.629238
TCGA-DQ-7588-01A	Primary Tumor	11.7	0.570485
TCGA-BA-A6DI-01A	Primary Tumor	11.69	0.382162
TCGA-D6-6825-01A	Primary Tumor	11.68	0.379585
TCGA-CV-6935-01A	Primary Tumor	11.67	0.700662
TCGA-UF-A719-01A	Primary Tumor	11.67	0.552092
TCGA-BA-A6DB-01A	Primary Tumor	11.67	0.248987
TCGA-MT-A67F-01A	Primary Tumor	11.66	0.264668
TCGA-CQ-5330-01A	Primary Tumor	11.65	0.4934
TCGA-BA-5556-01A	Primary Tumor	11.63	0.288254
TCGA-F7-A620-01A	Primary Tumor	11.63	0.312577
TCGA-F7-8489-01A	Primary Tumor	11.63	0.328238
TCGA-P3-A6T4-01A	Primary Tumor	11.62	0.508223
TCGA-CV-7177-01A	Primary Tumor	11.59	0.648023
TCGA-CV-A463-01A	Primary Tumor	11.59	0.593031
TCGA-DQ-7592-01A	Primary Tumor	11.59	0.536285
TCGA-CV-7416-01A	Primary Tumor	11.59	0.611062
TCGA-CN-A49C-01A	Primary Tumor	11.58	0.756438
TCGA-CN-A6V7-01A	Primary Tumor	11.57	0.756115
TCGA-BA-5151-01A	Primary Tumor	11.57	0.325738
TCGA-UF-A7J9-01A	Primary Tumor	11.56	0.407138
TCGA-CR-7394-01A	Primary Tumor	11.56	0.286808
TCGA-QK-A8Z9-01B	Primary Tumor	11.55	0.3934
TCGA-UF-A71A-01A	Primary Tumor	11.55	0.683538
TCGA-CR-6491-01A	Primary Tumor	11.54	0.605169
TCGA-CR-6478-01A	Primary Tumor	11.52	0.349115
TCGA-BA-5559-01A	Primary Tumor	11.5	0.512531
TCGA-UF-A7JS-01A	Primary Tumor	11.5	0.477115
TCGA-CV-A45O-01A	Primary Tumor	11.49	0.310431
TCGA-CV-7438-01A	Primary Tumor	11.49	0.392592
TCGA-CV-7254-01A	Primary Tumor	11.49	0.451154
TCGA-BA-5153-01A	Primary Tumor	11.45	0.612254
TCGA-CR-6474-01A	Primary Tumor	11.45	0.449069
TCGA-CN-5366-01A	Primary Tumor	11.45	0.364862
TCGA-CV-6933-01A	Primary Tumor	11.45	0.569385
TCGA-CV-6950-01A	Primary Tumor	11.45	0.614669
TCGA-CN-A498-01A	Primary Tumor	11.45	0.5623
TCGA-CQ-7063-01A	Primary Tumor	11.44	0.438969
TCGA-CV-6952-01A	Primary Tumor	11.44	0.483469
TCGA-QK-A6IJ-01A	Primary Tumor	11.44	0.343215
TCGA-CR-7393-01A	Primary Tumor	11.44	0.195282
TCGA-CQ-5326-01A	Primary Tumor	11.43	0.323
TCGA-CV-7091-01A	Primary Tumor	11.42	0.576108
TCGA-CR-7371-01A	Primary Tumor	11.41	0.3751
TCGA-CV-7423-01A	Primary Tumor	11.4	0.575231
TCGA-CV-A468-01A	Primary Tumor	11.35	0.190895
TCGA-CQ-7069-01A	Primary Tumor	11.33	0.451938
TCGA-CR-7365-01A	Primary Tumor	11.32	0.612985
TCGA-CN-4731-01A	Primary Tumor	11.32	0.611062
TCGA-BA-5558-01A	Primary Tumor	11.29	0.366015
TCGA-CV-6961-01A	Primary Tumor	11.29	0.467831
TCGA-CN-5369-01A	Primary Tumor	11.28	0.225846
TCGA-CR-6488-01A	Primary Tumor	11.28	0.327946
TCGA-CR-6480-01A	Primary Tumor	11.25	0.685454
TCGA-HD-7832-01A	Primary Tumor	11.25	0.613692
TCGA-BA-A6DD-01A	Primary Tumor	11.25	0.269362
TCGA-KU-A6H8-01A	Primary Tumor	11.24	0.286715
TCGA-P3-A6T2-01A	Primary Tumor	11.2	0.634954
TCGA-CQ-6225-01A	Primary Tumor	11.2	0.847538
TCGA-CV-A6JT-01A	Primary Tumor	11.19	0.474677
TCGA-CR-6493-01A	Primary Tumor	11.17	0.681254
TCGA-CN-5359-01A	Primary Tumor	11.17	0.345354
TCGA-CQ-5325-01A	Primary Tumor	11.16	0.263508
TCGA-H7-8502-01A	Primary Tumor	11.15	0.726338
TCGA-P3-A6SX-01A	Primary Tumor	11.14	0.589685
TCGA-CV-7183-01A	Primary Tumor	11.12	0.489123
TCGA-BA-A6DE-01A	Primary Tumor	11.11	0.376723
TCGA-CV-7104-01A	Primary Tumor	11.11	0.448662
TCGA-CQ-6222-01A	Primary Tumor	11.1	0.281157
TCGA-CV-A6K0-01B	Primary Tumor	11.1	0.19974
TCGA-CN-6020-01A	Primary Tumor	11.09	0.461969
TCGA-CV-7252-01A	Primary Tumor	11.09	0.422023
TCGA-CR-5249-01A	Primary Tumor	11.08	0.445292
TCGA-CV-7406-01A	Primary Tumor	11.08	0.452908
TCGA-CN-A49B-01A	Primary Tumor	11.06	0.5845
TCGA-BB-4227-01A	Primary Tumor	11.05	0.401772
TCGA-CV-6959-01A	Primary Tumor	11.05	0.470658
TCGA-CV-7414-01A	Primary Tumor	11.05	0.691477
TCGA-BB-4217-01A	Primary Tumor	11.04	0.235568
TCGA-UF-A7JC-01A	Primary Tumor	11.02	0.642408
TCGA-CN-6018-01A	Primary Tumor	11.01	0.353815
TCGA-CV-7253-01A	Primary Tumor	10.99	0.636438
TCGA-CQ-5332-01A	Primary Tumor	10.98	0.724631
TCGA-CV-6953-01A	Primary Tumor	10.98	0.490008
TCGA-IQ-A61J-01A	Primary Tumor	10.98	0.448208
TCGA-BA-A8YP-01A	Primary Tumor	10.97	0.556785
TCGA-CN-4725-01A	Primary Tumor	10.96	0.634962
TCGA-CN-4734-01A	Primary Tumor	10.95	0.4042
TCGA-CN-5370-01A	Primary Tumor	10.95	0.399562
TCGA-CQ-6220-01A	Primary Tumor	10.94	0.412823
TCGA-CV-5976-01A	Primary Tumor	10.93	0.449138
TCGA-CN-6011-01A	Primary Tumor	10.92	0.706531
TCGA-CV-7255-01A	Primary Tumor	10.91	0.739677
TCGA-CV-A45T-01A	Primary Tumor	10.91	0.26227
TCGA-DQ-5629-01A	Primary Tumor	10.87	0.579046
TCGA-CR-7383-01A	Primary Tumor	10.87	0.273848
TCGA-CV-7236-01A	Primary Tumor	10.87	0.358369
TCGA-CR-7386-01A	Primary Tumor	10.86	0.307785
TCGA-CR-5248-01A	Primary Tumor	10.85	0.408038
TCGA-CV-A6JY-01A	Primary Tumor	10.85	0.380285
TCGA-CV-6945-01A	Primary Tumor	10.83	0.474046
TCGA-CN-4737-01A	Primary Tumor	10.83	0.464169
TCGA-CV-5443-01A	Primary Tumor	10.82	0.519123
TCGA-BA-6873-01A	Primary Tumor	10.82	0.453492
TCGA-CN-5367-01A	Primary Tumor	10.82	0.427915
TCGA-CV-7427-01A	Primary Tumor	10.79	0.348177
TCGA-CR-7373-01A	Primary Tumor	10.77	0.5261
TCGA-F7-A61S-01A	Primary Tumor	10.75	0.392108
TCGA-CN-4736-01A	Primary Tumor	10.74	0.310377
TCGA-CR-7376-01A	Primary Tumor	10.72	0.185017
TCGA-CV-6951-01A	Primary Tumor	10.7	0.707292
TCGA-CV-7415-01A	Primary Tumor	10.69	0.494285
TCGA-CN-5374-01A	Primary Tumor	10.69	0.452485
TCGA-CV-6940-01A	Primary Tumor	10.67	0.636669
TCGA-CQ-6224-01A	Primary Tumor	10.67	0.443954
TCGA-CN-4742-01A	Primary Tumor	10.67	0.335162
TCGA-CR-6481-01A	Primary Tumor	10.66	0.290644
TCGA-H7-A6C4-01A	Primary Tumor	10.65	0.355831
TCGA-CN-6989-01A	Primary Tumor	10.64	0.3829
TCGA-P3-A6T7-01A	Primary Tumor	10.63	0.385754
TCGA-CV-A6JN-01A	Primary Tumor	10.61	0.409554
TCGA-CN-4733-01A	Primary Tumor	10.6	0.213663
TCGA-BB-A6UO-01A	Primary Tumor	10.59	0.491538
TCGA-CR-7369-01A	Primary Tumor	10.58	0.434915
TCGA-CR-7392-01A	Primary Tumor	10.58	0.281725
TCGA-CQ-5327-01A	Primary Tumor	10.57	0.389046
TCGA-CR-7372-01A	Primary Tumor	10.57	0.509892
TCGA-KU-A66T-01A	Primary Tumor	10.56	0.812669
TCGA-P3-A6T5-01A	Primary Tumor	10.55	0.498515
TCGA-CQ-5331-01A	Primary Tumor	10.54	0.264706
TCGA-IQ-7630-01A	Primary Tumor	10.53	0.4376
TCGA-CV-6954-01A	Primary Tumor	10.53	0.544485
TCGA-CV-6934-01A	Primary Tumor	10.52	0.354608
TCGA-CV-6960-01A	Primary Tumor	10.51	0.525808
TCGA-CV-7410-01A	Primary Tumor	10.51	0.146225
TCGA-CQ-5324-01A	Primary Tumor	10.5	0.603469
TCGA-P3-A6T3-01A	Primary Tumor	10.5	0.599731
TCGA-CV-7433-01A	Primary Tumor	10.49	0.249377
TCGA-CN-6017-01A	Primary Tumor	10.49	0.189657
TCGA-HD-8635-01A	Primary Tumor	10.48	0.475285
TCGA-IQ-A61O-01A	Primary Tumor	10.48	0.568123
TCGA-CR-6471-01A	Primary Tumor	10.41	0.424723
TCGA-CN-4730-01A	Primary Tumor	10.41	0.553192
TCGA-CQ-6229-01A	Primary Tumor	10.4	0.353177
TCGA-CQ-6221-01A	Primary Tumor	10.39	0.518038
TCGA-CV-7429-01A	Primary Tumor	10.38	0.375985
TCGA-CV-7435-01A	Primary Tumor	10.34	0.459192
TCGA-CV-6955-01A	Primary Tumor	10.31	0.438777
TCGA-CN-4740-01A	Primary Tumor	10.31	0.375354
TCGA-CX-7085-01A	Primary Tumor	10.31	0.259476
TCGA-CR-7379-01A	Primary Tumor	10.3	0.519562
TCGA-HD-7754-01A	Primary Tumor	10.29	0.641223
TCGA-F7-A623-01A	Primary Tumor	10.26	0.377038
TCGA-CR-7401-01A	Primary Tumor	10.26	0.363123
TCGA-MT-A51W-01A	Primary Tumor	10.15	0.302869
TCGA-CV-7568-01A	Primary Tumor	10.14	0.287837
TCGA-CR-6477-01A	Primary Tumor	10.14	0.480792
TCGA-F7-A61V-01A	Primary Tumor	10.14	0.433754
TCGA-CR-6492-01A	Primary Tumor	10.1	0.211539
TCGA-CR-7390-01A	Primary Tumor	10.07	0.588685
TCGA-CQ-A4CA-01A	Primary Tumor	10.05	0.476454
TCGA-DQ-5624-01A	Primary Tumor	10.01	0.315285
TCGA-CV-7432-01A	Primary Tumor	9.994	0.473469
TCGA-CV-7261-01A	Primary Tumor	9.99	0.486338
TCGA-CV-7102-01A	Primary Tumor	9.963	0.453777
TCGA-CV-7434-01A	Primary Tumor	9.941	0.562115
TCGA-F7-A50J-01A	Primary Tumor	9.9	0.310685
TCGA-F7-A50G-01A	Primary Tumor	9.886	0.364323
TCGA-CN-4728-01A	Primary Tumor	9.831	0.281974
TCGA-H7-8501-01A	Primary Tumor	9.819	0.445885
TCGA-CV-A465-01A	Primary Tumor	9.812	0.429085
TCGA-CQ-6227-01A	Primary Tumor	9.803	0.313569
TCGA-CV-6943-01A	Primary Tumor	9.785	0.260992
TCGA-CV-5436-01A	Primary Tumor	9.774	0.555969
TCGA-CN-4726-01A	Primary Tumor	9.77	0.401931
TCGA-CQ-5323-01A	Primary Tumor	9.728	0.652815
TCGA-BA-A6DG-01A	Primary Tumor	9.723	0.236746
TCGA-CQ-A4C7-01A	Primary Tumor	9.719	0.595508
TCGA-CR-7391-01A	Primary Tumor	9.698	0.174667
TCGA-CV-A45V-01A	Primary Tumor	9.697	0.594992
TCGA-CV-5970-01A	Primary Tumor	9.663	0.4411
TCGA-CV-A464-01A	Primary Tumor	9.659	0.276308
TCGA-CQ-7065-01A	Primary Tumor	9.657	0.639946
TCGA-F7-A624-01A	Primary Tumor	9.619	0.493877
TCGA-CR-7397-01A	Primary Tumor	9.609	0.339285
TCGA-CN-6024-01A	Primary Tumor	9.579	0.673146
TCGA-CV-7411-01A	Primary Tumor	9.541	0.381692
TCGA-CR-7385-01A	Primary Tumor	9.477	0.432769
TCGA-CQ-6228-01A	Primary Tumor	9.474	0.741054
TCGA-CV-7263-01A	Primary Tumor	9.374	0.508515
TCGA-H7-7774-01A	Primary Tumor	9.366	0.4671
TCGA-CQ-6223-01A	Primary Tumor	9.338	0.636569
TCGA-CN-6013-01A	Primary Tumor	9.315	0.488862
TCGA-CQ-A4C6-01A	Primary Tumor	9.291	0.5051
TCGA-IQ-7632-01A	Primary Tumor	9.24	0.308215
TCGA-IQ-7631-01A	Primary Tumor	9.231	0.626906
TCGA-CN-A63V-01A	Primary Tumor	9.207	0.360908
TCGA-BB-A5HZ-01A	Primary Tumor	9.185	0.451223
TCGA-UF-A718-01A	Primary Tumor	9.184	0.410046
TCGA-CV-7413-01A	Primary Tumor	9.146	0.414031
TCGA-CN-6998-01A	Primary Tumor	9.067	0.524523
TCGA-CV-5971-01A	Primary Tumor	8.951	0.188056
TCGA-CV-6956-01A	Primary Tumor	8.92	0.6027
TCGA-MT-A67D-01A	Primary Tumor	8.92	0.452446
TCGA-D6-6823-01A	Primary Tumor	8.908	0.5759
TCGA-CV-A6JE-01A	Primary Tumor	8.906	0.461454
TCGA-CV-7103-01A	Primary Tumor	8.873	0.497
TCGA-CQ-6218-01A	Primary Tumor	8.864	0.458623
TCGA-DQ-5630-01A	Primary Tumor	8.852	0.265643
TCGA-BA-5557-01A	Primary Tumor	8.834	0.201264
TCGA-BB-A5HU-01A	Primary Tumor	8.818	0.356577
TCGA-CV-6436-01A	Primary Tumor	8.812	0.357915
TCGA-CN-A6UY-01A	Primary Tumor	8.642	0.709785
TCGA-CQ-5329-01A	Primary Tumor	8.616	0.566608
TCGA-CV-7095-01A	Primary Tumor	8.599	0.4509
TCGA-CV-A45P-01A	Primary Tumor	8.581	0.319085
TCGA-HD-8314-01A	Primary Tumor	8.497	0.573862
TCGA-MZ-A6I9-01A	Primary Tumor	8.333	0.458577
TCGA-CN-A63U-01A	Primary Tumor	8.225	0.4789
TCGA-P3-A6T6-01A	Primary Tumor	8.217	0.569
TCGA-CV-A6JM-01A	Primary Tumor	8.198	0.501792
TCGA-DQ-5625-01A	Primary Tumor	8.184	0.437492
TCGA-BA-A4IG-01A	Primary Tumor	8.181	0.435354
TCGA-D6-A6EO-01A	Primary Tumor	7.717	0.565969
TCGA-MT-A51X-01A	Primary Tumor	7.468	0.527669
TCGA-CR-6473-01A	Primary Tumor	7.337	0.617362
TCGA-D6-6516-01A	Primary Tumor	0	0.525808
TCGA-BB-8601-01A	Primary Tumor	0	0.869431
TCGA-C9-A47Z-01A	Primary Tumor	0	0.724923
TCGA-CV-A45Q-01A	Primary Tumor	0	0.501723
TCGA-CV-5441-01A	Primary Tumor	0	0.483346
TCGA-HD-8224-01A	Primary Tumor	0	0.438023
TCGA-HD-7831-01A	Primary Tumor	0	0.29232
TCGA-MT-A67G-01A	Primary Tumor		0.578862
TCGA-BB-7866-01A	Primary Tumor		0.557454
TCGA-BB-7870-01A	Primary Tumor		0.671123
TCGA-CN-A6V1-01A	Primary Tumor		0.318169
TCGA-DQ-7590-01A	Primary Tumor		0.387769
TCGA-CN-A63Y-01A	Primary Tumor		0.0787208
TCGA-CV-7409-01A	Primary Tumor		0.0504508
TCGA-BB-7872-01A	Primary Tumor		0.297642
TCGA-BB-7861-01A	Primary Tumor		0.295054
TCGA-CQ-7064-01A	Primary Tumor		0.416969
TCGA-DQ-7589-01A	Primary Tumor		0.305591
TCGA-BB-7863-01A	Primary Tumor		0.521462
TCGA-IQ-A61K-01A	Primary Tumor		0.700892
TCGA-DQ-7596-01A	Primary Tumor		0.374215
TCGA-DQ-7593-01A	Primary Tumor		0.380923
TCGA-BB-7862-01A	Primary Tumor		0.6558
TCGA-HD-7917-01A	Primary Tumor		0.541415
TCGA-BA-A6DF-01A	Primary Tumor		0.440823
TCGA-CQ-7067-01A	Primary Tumor		0.507862
TCGA-IQ-A61L-01A	Primary Tumor		0.551154
TCGA-CN-A640-01A	Primary Tumor		0.319977
TCGA-BA-5149-01A	Primary Tumor		0.524754
TCGA-CV-7243-01A	Primary Tumor		0.563831
TCGA-BB-7871-01A	Primary Tumor		0.441262
TCGA-BB-7864-01A	Primary Tumor		0.156181
TCGA-H7-A6C5-01A	Primary Tumor		0.636685
TCGA-DQ-7594-01A	Primary Tumor		0.393062
TCGA-DQ-7595-01A	Primary Tumor		0.335214
TCGA-KU-A6H7-06A	Metastatic	12.76	0.614192
TCGA-UF-A71A-06A	Metastatic	11.18	0.709423

## Sheet: KIRC
samples	sample_type.samples	HOXA9 expression in log2(fpkm-uq+1)	Beta-value
TCGA-CZ-5465-11A	Solid Tissue Normal	18.31	0.0910323
TCGA-CZ-5982-11A	Solid Tissue Normal	17.91	#DIV/0!
TCGA-A3-3358-11A	Solid Tissue Normal	17.84	#DIV/0!
TCGA-CW-6090-11A	Solid Tissue Normal	17.83	#DIV/0!
TCGA-B2-5636-11A	Solid Tissue Normal	17.76	#DIV/0!
TCGA-CZ-5451-11A	Solid Tissue Normal	17.73	0.0621023
TCGA-B0-5694-11A	Solid Tissue Normal	17.72	#DIV/0!
TCGA-B0-5696-11A	Solid Tissue Normal	17.71	#DIV/0!
TCGA-B8-4619-11A	Solid Tissue Normal	17.71	#DIV/0!
TCGA-CZ-5986-11A	Solid Tissue Normal	17.7	#DIV/0!
TCGA-CZ-5470-11A	Solid Tissue Normal	17.69	0.0856354
TCGA-CZ-5453-11A	Solid Tissue Normal	17.68	0.0757608
TCGA-CW-5581-11A	Solid Tissue Normal	17.68	#DIV/0!
TCGA-CW-5587-11A	Solid Tissue Normal	17.64	#DIV/0!
TCGA-CZ-5988-11A	Solid Tissue Normal	17.64	#DIV/0!
TCGA-CJ-6033-11A	Solid Tissue Normal	17.63	#DIV/0!
TCGA-CZ-5984-11A	Solid Tissue Normal	17.63	#DIV/0!
TCGA-CZ-5466-11A	Solid Tissue Normal	17.62	0.0733938
TCGA-B0-5711-11A	Solid Tissue Normal	17.61	0.0705085
TCGA-CZ-5455-11A	Solid Tissue Normal	17.6	0.07609
TCGA-CW-6087-11A	Solid Tissue Normal	17.6	#DIV/0!
TCGA-B0-5705-11A	Solid Tissue Normal	17.57	#DIV/0!
TCGA-CJ-6030-11A	Solid Tissue Normal	17.57	#DIV/0!
TCGA-CZ-4865-11A	Solid Tissue Normal	17.56	0.0734985
TCGA-B0-5690-11A	Solid Tissue Normal	17.55	#DIV/0!
TCGA-CJ-5677-11A	Solid Tissue Normal	17.55	#DIV/0!
TCGA-CJ-5679-11A	Solid Tissue Normal	17.55	#DIV/0!
TCGA-CZ-4864-11A	Solid Tissue Normal	17.54	0.0698023
TCGA-B0-5699-11A	Solid Tissue Normal	17.54	#DIV/0!
TCGA-CZ-5989-11A	Solid Tissue Normal	17.54	#DIV/0!
TCGA-B0-5709-11A	Solid Tissue Normal	17.52	#DIV/0!
TCGA-B0-4700-11A	Solid Tissue Normal	17.51	#DIV/0!
TCGA-B0-5697-11A	Solid Tissue Normal	17.49	#DIV/0!
TCGA-B0-5703-11A	Solid Tissue Normal	17.49	#DIV/0!
TCGA-CW-5585-11A	Solid Tissue Normal	17.47	#DIV/0!
TCGA-CJ-5678-11A	Solid Tissue Normal	17.46	#DIV/0!
TCGA-CZ-5457-11A	Solid Tissue Normal	17.45	0.103342
TCGA-B2-5641-11A	Solid Tissue Normal	17.45	#DIV/0!
TCGA-CW-5589-11A	Solid Tissue Normal	17.45	#DIV/0!
TCGA-B8-4622-11A	Solid Tissue Normal	17.44	#DIV/0!
TCGA-A3-3387-11A	Solid Tissue Normal	17.42	#DIV/0!
TCGA-B0-4712-11A	Solid Tissue Normal	17.41	0.0841615
TCGA-CJ-5681-11A	Solid Tissue Normal	17.38	#DIV/0!
TCGA-CZ-5469-11A	Solid Tissue Normal	17.34	0.0773054
TCGA-CZ-5456-11A	Solid Tissue Normal	17.34	0.0782769
TCGA-CJ-5672-11A	Solid Tissue Normal	17.34	#DIV/0!
TCGA-CW-5584-11A	Solid Tissue Normal	17.34	#DIV/0!
TCGA-CW-6088-11A	Solid Tissue Normal	17.32	#DIV/0!
TCGA-CZ-5463-11A	Solid Tissue Normal	17.31	0.0851908
TCGA-CZ-5462-11A	Solid Tissue Normal	17.3	0.0813846
TCGA-CZ-5985-11A	Solid Tissue Normal	17.3	#DIV/0!
TCGA-B8-5549-11A	Solid Tissue Normal	17.27	#DIV/0!
TCGA-B8-5552-11A	Solid Tissue Normal	17.23	#DIV/0!
TCGA-CZ-5461-11A	Solid Tissue Normal	17.17	0.0744069
TCGA-CZ-4863-11A	Solid Tissue Normal	17.17	0.09727
TCGA-B0-5402-11A	Solid Tissue Normal	17.15	0.0743054
TCGA-CZ-5468-11A	Solid Tissue Normal	17.15	0.0963169
TCGA-CZ-5454-11A	Solid Tissue Normal	17.12	0.0669638
TCGA-CJ-5676-11A	Solid Tissue Normal	17.12	#DIV/0!
TCGA-CZ-5452-11A	Solid Tissue Normal	17.08	0.0747962
TCGA-CZ-5458-11A	Solid Tissue Normal	17.08	0.0714246
TCGA-B0-5691-11A	Solid Tissue Normal	17.08	#DIV/0!
TCGA-B0-5706-11A	Solid Tissue Normal	16.86	#DIV/0!
TCGA-CJ-5689-11A	Solid Tissue Normal	16.8	#DIV/0!
TCGA-CW-5580-11A	Solid Tissue Normal	16.76	#DIV/0!
TCGA-B0-5701-11A	Solid Tissue Normal	16.74	#DIV/0!
TCGA-B0-5712-11A	Solid Tissue Normal	16.73	0.0830108
TCGA-CJ-5680-11A	Solid Tissue Normal	16.67	#DIV/0!
TCGA-B8-4620-11A	Solid Tissue Normal	16.51	#DIV/0!
TCGA-CZ-5987-11A	Solid Tissue Normal	16.44	#DIV/0!
TCGA-CZ-5467-11A	Solid Tissue Normal	16.28	0.0869377
TCGA-CW-5591-11A	Solid Tissue Normal	15.9	#DIV/0!
TCGA-B0-5116-11A	Solid Tissue Normal		0.0849292
TCGA-B0-5109-11A	Solid Tissue Normal		0.0659631
TCGA-BP-4782-11A	Solid Tissue Normal		0.0662015
TCGA-B0-5110-11A	Solid Tissue Normal		0.06956
TCGA-BP-5168-11A	Solid Tissue Normal		0.0704131
TCGA-B0-5100-11A	Solid Tissue Normal		0.0764492
TCGA-BP-5185-11A	Solid Tissue Normal		0.0569269
TCGA-B0-5400-11A	Solid Tissue Normal		0.06909
TCGA-B0-4945-11A	Solid Tissue Normal		0.0862531
TCGA-B0-5094-11A	Solid Tissue Normal		0.102104
TCGA-B0-4848-11A	Solid Tissue Normal		0.0811292
TCGA-B0-4821-11A	Solid Tissue Normal		0.0733192
TCGA-BP-5198-11A	Solid Tissue Normal		0.0582754
TCGA-B0-5102-11A	Solid Tissue Normal		0.0761131
TCGA-CJ-4916-11A	Solid Tissue Normal		0.0796823
TCGA-A3-3376-11A	Solid Tissue Normal		0.0714531
TCGA-BP-4770-11A	Solid Tissue Normal		0.0739046
TCGA-B0-5713-11A	Solid Tissue Normal		0.0701177
TCGA-CZ-5459-11A	Solid Tissue Normal		0.0662762
TCGA-BP-5176-11A	Solid Tissue Normal		0.0911208
TCGA-BP-5184-11A	Solid Tissue Normal		0.0692262
TCGA-B0-5096-11A	Solid Tissue Normal		0.0743138
TCGA-BP-5191-11A	Solid Tissue Normal		0.116792
TCGA-B0-4852-11A	Solid Tissue Normal		0.0854692
TCGA-B0-5104-11A	Solid Tissue Normal		0.0756031
TCGA-BP-5182-11A	Solid Tissue Normal		0.0942054
TCGA-B0-5099-11A	Solid Tissue Normal		0.101555
TCGA-BP-4760-11A	Solid Tissue Normal		0.0743238
TCGA-B0-5106-11A	Solid Tissue Normal		0.0726208
TCGA-CJ-4918-11A	Solid Tissue Normal		0.0826892
TCGA-CZ-5460-11A	Solid Tissue Normal		0.0585131
TCGA-BP-4795-11A	Solid Tissue Normal		0.0948354
TCGA-BP-5202-11A	Solid Tissue Normal		0.0775369
TCGA-B0-5097-11A	Solid Tissue Normal		0.0706854
TCGA-BP-5187-11A	Solid Tissue Normal		0.0696123
TCGA-A3-3385-11A	Solid Tissue Normal		0.0705577
TCGA-A3-3357-11A	Solid Tissue Normal		0.0593538
TCGA-B0-5710-11A	Solid Tissue Normal		0.0615162
TCGA-B0-5098-11A	Solid Tissue Normal		0.100803
TCGA-B0-5120-11A	Solid Tissue Normal		0.0790392
TCGA-B0-4815-11A	Solid Tissue Normal		0.0710446
TCGA-BP-4801-11A	Solid Tissue Normal		0.0955015
TCGA-BP-4993-11A	Solid Tissue Normal		0.0725892
TCGA-CZ-5464-11A	Solid Tissue Normal		0.0609677
TCGA-B0-4824-11A	Solid Tissue Normal		0.0939754
TCGA-B0-5108-11A	Solid Tissue Normal		0.0614669
TCGA-B0-4707-11A	Solid Tissue Normal		0.0690623
TCGA-B0-5095-11A	Solid Tissue Normal		0.0974569
TCGA-B0-4811-11A	Solid Tissue Normal		0.0619454
TCGA-B0-4842-11A	Solid Tissue Normal		0.0779254
TCGA-B0-5121-11A	Solid Tissue Normal		0.0662823
TCGA-B0-5092-11A	Solid Tissue Normal		0.07296
TCGA-CJ-4920-11A	Solid Tissue Normal		0.0867223
TCGA-B0-4690-11A	Solid Tissue Normal		0.104968
TCGA-B0-5083-11A	Solid Tissue Normal		0.0893685
TCGA-A3-3367-11A	Solid Tissue Normal		0.0763146
TCGA-B0-4841-11A	Solid Tissue Normal		0.0829646
TCGA-B0-5115-11A	Solid Tissue Normal		0.0595138
TCGA-B0-4823-11A	Solid Tissue Normal		0.0874862
TCGA-BP-5183-11A	Solid Tissue Normal		0.0741008
TCGA-B0-4818-11A	Solid Tissue Normal		0.0595923
TCGA-B0-4696-11A	Solid Tissue Normal		0.0890362
TCGA-B0-5080-11A	Solid Tissue Normal		0.0613246
TCGA-B0-4714-11A	Solid Tissue Normal		0.0862531
TCGA-BP-5010-11A	Solid Tissue Normal		0.0816069
TCGA-BP-5169-11A	Solid Tissue Normal		0.0592608
TCGA-BP-5181-11A	Solid Tissue Normal		0.0806285
TCGA-B0-5107-11A	Solid Tissue Normal		0.07726
TCGA-BP-5190-11A	Solid Tissue Normal		0.0888485
TCGA-BP-5196-11A	Solid Tissue Normal		0.0564746
TCGA-B0-4698-11A	Solid Tissue Normal		0.0649308
TCGA-CJ-4901-11A	Solid Tissue Normal		0.0724269
TCGA-B0-4693-11A	Solid Tissue Normal		0.0738692
TCGA-B0-4817-11A	Solid Tissue Normal		0.0838746
TCGA-BP-5199-11A	Solid Tissue Normal		0.0933738
TCGA-CJ-4907-11A	Solid Tissue Normal		0.07791
TCGA-B0-4819-11A	Solid Tissue Normal		0.0819054
TCGA-B0-4713-11A	Solid Tissue Normal		0.0728008
TCGA-BP-5201-11A	Solid Tissue Normal		0.0731654
TCGA-B0-4699-11A	Solid Tissue Normal		0.0827877
TCGA-CJ-4913-11A	Solid Tissue Normal		0.06679
TCGA-CJ-4923-11A	Solid Tissue Normal		0.0679985
TCGA-CJ-4897-11A	Solid Tissue Normal		0.0653877
TCGA-CJ-4905-11A	Solid Tissue Normal		0.0659638
TCGA-B0-4710-11A	Solid Tissue Normal		0.0970915
TCGA-B0-5113-11A	Solid Tissue Normal		0.0706115
TCGA-BP-5200-11A	Solid Tissue Normal		0.0538269
TCGA-CJ-4869-11A	Solid Tissue Normal		0.0733046
TCGA-B0-4827-11A	Solid Tissue Normal		0.0979108
TCGA-BP-5189-11A	Solid Tissue Normal		0.0700238
TCGA-B0-4844-11A	Solid Tissue Normal		0.0770531
TCGA-B0-4691-11A	Solid Tissue Normal		0.0843654
TCGA-BP-4177-11A	Solid Tissue Normal		0.0710623
TCGA-B0-5117-11A	Solid Tissue Normal		0.0690254
TCGA-BP-5194-11A	Solid Tissue Normal		0.0795454
TCGA-B0-5119-11A	Solid Tissue Normal		0.0989862
TCGA-BP-5180-11A	Solid Tissue Normal		0.0550523
TCGA-BP-5178-11A	Solid Tissue Normal		0.0909231
TCGA-B0-4810-11A	Solid Tissue Normal		0.0527908
TCGA-CJ-4904-11A	Solid Tissue Normal		0.06739
TCGA-B0-4706-11A	Solid Tissue Normal		0.0642208
TCGA-BP-5173-11A	Solid Tissue Normal		0.0896238
TCGA-B0-4814-11A	Solid Tissue Normal		0.0826323
TCGA-A3-3373-11A	Solid Tissue Normal		0.0731354
TCGA-CZ-4866-11A	Solid Tissue Normal		0.0830362
TCGA-B0-4847-11A	Solid Tissue Normal		0.0837023
TCGA-BP-5175-11A	Solid Tissue Normal		0.0513469
TCGA-B0-4822-11A	Solid Tissue Normal		0.0824915
TCGA-CJ-4912-11A	Solid Tissue Normal		0.0794492
TCGA-CJ-4902-11A	Solid Tissue Normal		0.0769969
TCGA-B0-4849-11A	Solid Tissue Normal		0.0803692
TCGA-B0-4688-11A	Solid Tissue Normal		0.0736508
TCGA-B0-4843-11A	Solid Tissue Normal		0.0903862
TCGA-B0-4816-11A	Solid Tissue Normal		0.0672446
TCGA-B0-4697-11A	Solid Tissue Normal		0.0906423
TCGA-BP-5177-11A	Solid Tissue Normal		0.0932992
TCGA-A3-3370-11A	Solid Tissue Normal		0.0676277
TCGA-CJ-4903-11A	Solid Tissue Normal		0.0765446
TCGA-B0-4703-11A	Solid Tissue Normal		0.0808162
TCGA-B0-4846-11A	Solid Tissue Normal		0.0748831
TCGA-B0-4694-11A	Solid Tissue Normal		0.0971885
TCGA-BP-5192-11A	Solid Tissue Normal		0.0667662
TCGA-BP-5186-11A	Solid Tissue Normal		0.0545023
TCGA-BP-5174-11A	Solid Tissue Normal		0.101206
TCGA-B0-4828-11A	Solid Tissue Normal		0.0979838
TCGA-B0-4701-11A	Solid Tissue Normal		0.0723892
TCGA-CZ-4859-11A	Solid Tissue Normal		0.0654392
TCGA-B0-4718-11A	Solid Tissue Normal		0.0734823
TCGA-CJ-4908-11A	Solid Tissue Normal		0.0587077
TCGA-CZ-4856-11A	Solid Tissue Normal		0.0849785
TCGA-CJ-4882-11A	Solid Tissue Normal		0.0747608
TCGA-B0-4845-11A	Solid Tissue Normal		0.0928615
TCGA-BP-5195-11A	Solid Tissue Normal		0.0815346
TCGA-CZ-4853-11A	Solid Tissue Normal		0.0744754
TCGA-BP-5170-11A	Solid Tissue Normal		0.0887208
TCGA-B0-4813-11A	Solid Tissue Normal		0.0815777
TCGA-A3-3306-11A	Solid Tissue Normal		#DIV/0!
TCGA-A3-3307-11A	Solid Tissue Normal		#DIV/0!
TCGA-A3-3308-11A	Solid Tissue Normal		#DIV/0!
TCGA-A3-3311-11A	Solid Tissue Normal		#DIV/0!
TCGA-A3-3313-11A	Solid Tissue Normal		#DIV/0!
TCGA-A3-3316-11A	Solid Tissue Normal		#DIV/0!
TCGA-A3-3317-11A	Solid Tissue Normal		#DIV/0!
TCGA-A3-3319-11A	Solid Tissue Normal		#DIV/0!
TCGA-A3-3320-11A	Solid Tissue Normal		#DIV/0!
TCGA-A3-3322-11A	Solid Tissue Normal		#DIV/0!
TCGA-A3-3323-11A	Solid Tissue Normal		#DIV/0!
TCGA-A3-3324-11A	Solid Tissue Normal		#DIV/0!
TCGA-A3-3325-11A	Solid Tissue Normal		#DIV/0!
TCGA-A3-3326-11A	Solid Tissue Normal		#DIV/0!
TCGA-A3-3328-11A	Solid Tissue Normal		#DIV/0!
TCGA-A3-3329-11A	Solid Tissue Normal		#DIV/0!
TCGA-A3-3331-11A	Solid Tissue Normal		#DIV/0!
TCGA-A3-3335-11A	Solid Tissue Normal		#DIV/0!
TCGA-A3-3336-11A	Solid Tissue Normal		#DIV/0!
TCGA-A3-3343-11A	Solid Tissue Normal		#DIV/0!
TCGA-A3-3346-11A	Solid Tissue Normal		#DIV/0!
TCGA-A3-3347-11A	Solid Tissue Normal		#DIV/0!
TCGA-A3-3349-11A	Solid Tissue Normal		#DIV/0!
TCGA-A3-3351-11A	Solid Tissue Normal		#DIV/0!
TCGA-A3-3352-11A	Solid Tissue Normal		#DIV/0!
TCGA-A3-3359-11A	Solid Tissue Normal		#DIV/0!
TCGA-A3-3362-11A	Solid Tissue Normal		#DIV/0!
TCGA-A3-3363-11A	Solid Tissue Normal		#DIV/0!
TCGA-A3-3365-11A	Solid Tissue Normal		#DIV/0!
TCGA-A3-3372-11A	Solid Tissue Normal		#DIV/0!
TCGA-A3-3374-11A	Solid Tissue Normal		#DIV/0!
TCGA-A3-3378-11A	Solid Tissue Normal		#DIV/0!
TCGA-A3-3380-11A	Solid Tissue Normal		#DIV/0!
TCGA-A3-3382-11A	Solid Tissue Normal		#DIV/0!
TCGA-A3-3383-11A	Solid Tissue Normal		#DIV/0!
TCGA-A3-A6NJ-11A	Solid Tissue Normal		#DIV/0!
TCGA-A3-A6NL-11A	Solid Tissue Normal		#DIV/0!
TCGA-B0-4833-11A	Solid Tissue Normal		#DIV/0!
TCGA-B0-4834-11A	Solid Tissue Normal		#DIV/0!
TCGA-B0-4836-11A	Solid Tissue Normal		#DIV/0!
TCGA-B0-4837-11A	Solid Tissue Normal		#DIV/0!
TCGA-B0-4838-11A	Solid Tissue Normal		#DIV/0!
TCGA-B0-4839-11A	Solid Tissue Normal		#DIV/0!
TCGA-B0-5075-11A	Solid Tissue Normal		#DIV/0!
TCGA-B0-5077-11A	Solid Tissue Normal		#DIV/0!
TCGA-B0-5081-11A	Solid Tissue Normal		#DIV/0!
TCGA-B0-5084-11A	Solid Tissue Normal		#DIV/0!
TCGA-B0-5085-11A	Solid Tissue Normal		#DIV/0!
TCGA-B0-5088-11A	Solid Tissue Normal		#DIV/0!
TCGA-B0-5692-11A	Solid Tissue Normal		#DIV/0!
TCGA-B0-5693-11A	Solid Tissue Normal		#DIV/0!
TCGA-B0-5695-11A	Solid Tissue Normal		#DIV/0!
TCGA-B0-5700-11A	Solid Tissue Normal		#DIV/0!
TCGA-B0-5702-11A	Solid Tissue Normal		#DIV/0!
TCGA-B0-5707-11A	Solid Tissue Normal		#DIV/0!
TCGA-B0-5812-11A	Solid Tissue Normal		#DIV/0!
TCGA-B2-3923-11A	Solid Tissue Normal		#DIV/0!
TCGA-B2-3924-11A	Solid Tissue Normal		#DIV/0!
TCGA-B2-4098-11A	Solid Tissue Normal		#DIV/0!
TCGA-B2-4099-11A	Solid Tissue Normal		#DIV/0!
TCGA-B2-4101-11A	Solid Tissue Normal		#DIV/0!
TCGA-B2-4102-11A	Solid Tissue Normal		#DIV/0!
TCGA-B2-5633-11A	Solid Tissue Normal		#DIV/0!
TCGA-B2-5635-11A	Solid Tissue Normal		#DIV/0!
TCGA-B2-5639-11A	Solid Tissue Normal		#DIV/0!
TCGA-B2-A4SR-11A	Solid Tissue Normal		#DIV/0!
TCGA-B8-4143-11A	Solid Tissue Normal		#DIV/0!
TCGA-B8-4153-11A	Solid Tissue Normal		#DIV/0!
TCGA-B8-4154-11A	Solid Tissue Normal		#DIV/0!
TCGA-B8-5546-11A	Solid Tissue Normal		#DIV/0!
TCGA-B8-5551-11A	Solid Tissue Normal		#DIV/0!
TCGA-BP-4158-11A	Solid Tissue Normal		#DIV/0!
TCGA-BP-4159-11A	Solid Tissue Normal		#DIV/0!
TCGA-BP-4160-11A	Solid Tissue Normal		#DIV/0!
TCGA-BP-4161-11A	Solid Tissue Normal		#DIV/0!
TCGA-BP-4162-11A	Solid Tissue Normal		#DIV/0!
TCGA-BP-4163-11A	Solid Tissue Normal		#DIV/0!
TCGA-BP-4164-11A	Solid Tissue Normal		#DIV/0!
TCGA-BP-4165-11A	Solid Tissue Normal		#DIV/0!
TCGA-BP-4166-11A	Solid Tissue Normal		#DIV/0!
TCGA-BP-4167-11A	Solid Tissue Normal		#DIV/0!
TCGA-BP-4169-11A	Solid Tissue Normal		#DIV/0!
TCGA-BP-4170-11A	Solid Tissue Normal		#DIV/0!
TCGA-BP-4173-11A	Solid Tissue Normal		#DIV/0!
TCGA-BP-4174-11A	Solid Tissue Normal		#DIV/0!
TCGA-BP-4176-11A	Solid Tissue Normal		#DIV/0!
TCGA-BP-4325-11A	Solid Tissue Normal		#DIV/0!
TCGA-BP-4326-11A	Solid Tissue Normal		#DIV/0!
TCGA-BP-4327-11A	Solid Tissue Normal		#DIV/0!
TCGA-BP-4329-11A	Solid Tissue Normal		#DIV/0!
TCGA-BP-4330-11A	Solid Tissue Normal		#DIV/0!
TCGA-BP-4331-11A	Solid Tissue Normal		#DIV/0!
TCGA-BP-4332-11A	Solid Tissue Normal		#DIV/0!
TCGA-BP-4334-11A	Solid Tissue Normal		#DIV/0!
TCGA-BP-4335-11A	Solid Tissue Normal		#DIV/0!
TCGA-BP-4337-11A	Solid Tissue Normal		#DIV/0!
TCGA-BP-4338-11A	Solid Tissue Normal		#DIV/0!
TCGA-BP-4340-11A	Solid Tissue Normal		#DIV/0!
TCGA-BP-4341-11A	Solid Tissue Normal		#DIV/0!
TCGA-BP-4342-11A	Solid Tissue Normal		#DIV/0!
TCGA-BP-4343-11A	Solid Tissue Normal		#DIV/0!
TCGA-BP-4344-11A	Solid Tissue Normal		#DIV/0!
TCGA-BP-4345-11A	Solid Tissue Normal		#DIV/0!
TCGA-BP-4346-11A	Solid Tissue Normal		#DIV/0!
TCGA-BP-4347-11A	Solid Tissue Normal		#DIV/0!
TCGA-BP-4349-11A	Solid Tissue Normal		#DIV/0!
TCGA-BP-4351-11A	Solid Tissue Normal		#DIV/0!
TCGA-BP-4352-11A	Solid Tissue Normal		#DIV/0!
TCGA-BP-4353-11A	Solid Tissue Normal		#DIV/0!
TCGA-BP-4354-11A	Solid Tissue Normal		#DIV/0!
TCGA-BP-4355-11A	Solid Tissue Normal		#DIV/0!
TCGA-BP-4756-11A	Solid Tissue Normal		#DIV/0!
TCGA-BP-4758-11A	Solid Tissue Normal		#DIV/0!
TCGA-BP-4759-11A	Solid Tissue Normal		#DIV/0!
TCGA-BP-4761-11A	Solid Tissue Normal		#DIV/0!
TCGA-BP-4762-11A	Solid Tissue Normal		#DIV/0!
TCGA-BP-4763-11A	Solid Tissue Normal		#DIV/0!
TCGA-BP-4765-11A	Solid Tissue Normal		#DIV/0!
TCGA-BP-4766-11A	Solid Tissue Normal		#DIV/0!
TCGA-BP-4768-11A	Solid Tissue Normal		#DIV/0!
TCGA-BP-4769-11A	Solid Tissue Normal		#DIV/0!
TCGA-BP-4771-11A	Solid Tissue Normal		#DIV/0!
TCGA-BP-4774-11A	Solid Tissue Normal		#DIV/0!
TCGA-BP-4775-11A	Solid Tissue Normal		#DIV/0!
TCGA-BP-4776-11A	Solid Tissue Normal		#DIV/0!
TCGA-BP-4777-11A	Solid Tissue Normal		#DIV/0!
TCGA-BP-4781-11A	Solid Tissue Normal		#DIV/0!
TCGA-BP-4784-11A	Solid Tissue Normal		#DIV/0!
TCGA-BP-4787-11A	Solid Tissue Normal		#DIV/0!
TCGA-BP-4789-11A	Solid Tissue Normal		#DIV/0!
TCGA-BP-4790-11A	Solid Tissue Normal		#DIV/0!
TCGA-BP-4797-11A	Solid Tissue Normal		#DIV/0!
TCGA-BP-4798-11A	Solid Tissue Normal		#DIV/0!
TCGA-BP-4799-11A	Solid Tissue Normal		#DIV/0!
TCGA-BP-4803-11A	Solid Tissue Normal		#DIV/0!
TCGA-BP-4804-11A	Solid Tissue Normal		#DIV/0!
TCGA-BP-4807-11A	Solid Tissue Normal		#DIV/0!
TCGA-BP-4959-11A	Solid Tissue Normal		#DIV/0!
TCGA-BP-4960-11A	Solid Tissue Normal		#DIV/0!
TCGA-BP-4961-11A	Solid Tissue Normal		#DIV/0!
TCGA-BP-4962-11A	Solid Tissue Normal		#DIV/0!
TCGA-BP-4963-11A	Solid Tissue Normal		#DIV/0!
TCGA-BP-4964-11A	Solid Tissue Normal		#DIV/0!
TCGA-BP-4965-11A	Solid Tissue Normal		#DIV/0!
TCGA-BP-4967-11A	Solid Tissue Normal		#DIV/0!
TCGA-BP-4968-11A	Solid Tissue Normal		#DIV/0!
TCGA-BP-4969-11A	Solid Tissue Normal		#DIV/0!
TCGA-BP-4970-11A	Solid Tissue Normal		#DIV/0!
TCGA-BP-4971-11A	Solid Tissue Normal		#DIV/0!
TCGA-BP-4972-11A	Solid Tissue Normal		#DIV/0!
TCGA-BP-4973-11A	Solid Tissue Normal		#DIV/0!
TCGA-BP-4974-11A	Solid Tissue Normal		#DIV/0!
TCGA-BP-4975-11A	Solid Tissue Normal		#DIV/0!
TCGA-BP-4976-11A	Solid Tissue Normal		#DIV/0!
TCGA-BP-4977-11A	Solid Tissue Normal		#DIV/0!
TCGA-BP-4981-11A	Solid Tissue Normal		#DIV/0!
TCGA-BP-4982-11A	Solid Tissue Normal		#DIV/0!
TCGA-BP-4983-11A	Solid Tissue Normal		#DIV/0!
TCGA-BP-4985-11A	Solid Tissue Normal		#DIV/0!
TCGA-BP-4986-11A	Solid Tissue Normal		#DIV/0!
TCGA-BP-4987-11A	Solid Tissue Normal		#DIV/0!
TCGA-BP-4988-11A	Solid Tissue Normal		#DIV/0!
TCGA-BP-4989-11A	Solid Tissue Normal		#DIV/0!
TCGA-BP-4991-11A	Solid Tissue Normal		#DIV/0!
TCGA-BP-4992-11A	Solid Tissue Normal		#DIV/0!
TCGA-BP-4994-11A	Solid Tissue Normal		#DIV/0!
TCGA-BP-4995-11A	Solid Tissue Normal		#DIV/0!
TCGA-BP-4998-11A	Solid Tissue Normal		#DIV/0!
TCGA-BP-4999-11A	Solid Tissue Normal		#DIV/0!
TCGA-BP-5000-11A	Solid Tissue Normal		#DIV/0!
TCGA-BP-5001-11A	Solid Tissue Normal		#DIV/0!
TCGA-BP-5004-11A	Solid Tissue Normal		#DIV/0!
TCGA-BP-5006-11A	Solid Tissue Normal		#DIV/0!
TCGA-BP-5007-11A	Solid Tissue Normal		#DIV/0!
TCGA-BP-5008-11A	Solid Tissue Normal		#DIV/0!
TCGA-BP-5009-11A	Solid Tissue Normal		#DIV/0!
TCGA-CJ-4634-11A	Solid Tissue Normal		#DIV/0!
TCGA-CJ-4635-11B	Solid Tissue Normal		#DIV/0!
TCGA-CJ-4636-11A	Solid Tissue Normal		#DIV/0!
TCGA-CJ-4637-11A	Solid Tissue Normal		#DIV/0!
TCGA-CJ-4638-11A	Solid Tissue Normal		#DIV/0!
TCGA-CJ-4639-11A	Solid Tissue Normal		#DIV/0!
TCGA-CJ-4640-11A	Solid Tissue Normal		#DIV/0!
TCGA-CJ-4641-11A	Solid Tissue Normal		#DIV/0!
TCGA-CJ-4642-11A	Solid Tissue Normal		#DIV/0!
TCGA-CJ-4643-11A	Solid Tissue Normal		#DIV/0!
TCGA-CJ-4644-11A	Solid Tissue Normal		#DIV/0!
TCGA-CJ-4868-11A	Solid Tissue Normal		#DIV/0!
TCGA-CJ-4870-11A	Solid Tissue Normal		#DIV/0!
TCGA-CJ-4871-11A	Solid Tissue Normal		#DIV/0!
TCGA-CJ-4872-11A	Solid Tissue Normal		#DIV/0!
TCGA-CJ-4873-11A	Solid Tissue Normal		#DIV/0!
TCGA-CJ-4874-11A	Solid Tissue Normal		#DIV/0!
TCGA-CJ-4875-11A	Solid Tissue Normal		#DIV/0!
TCGA-CJ-4876-11A	Solid Tissue Normal		#DIV/0!
TCGA-CJ-4878-11A	Solid Tissue Normal		#DIV/0!
TCGA-CJ-4881-11A	Solid Tissue Normal		#DIV/0!
TCGA-CJ-4884-11A	Solid Tissue Normal		#DIV/0!
TCGA-CJ-4885-11A	Solid Tissue Normal		#DIV/0!
TCGA-CJ-4886-11A	Solid Tissue Normal		#DIV/0!
TCGA-CJ-4887-11A	Solid Tissue Normal		#DIV/0!
TCGA-CJ-4888-11A	Solid Tissue Normal		#DIV/0!
TCGA-CJ-4889-11A	Solid Tissue Normal		#DIV/0!
TCGA-CJ-4890-11A	Solid Tissue Normal		#DIV/0!
TCGA-CJ-4891-11A	Solid Tissue Normal		#DIV/0!
TCGA-CJ-4892-11A	Solid Tissue Normal		#DIV/0!
TCGA-CJ-4893-11A	Solid Tissue Normal		#DIV/0!
TCGA-CJ-4894-11A	Solid Tissue Normal		#DIV/0!
TCGA-CJ-4895-11A	Solid Tissue Normal		#DIV/0!
TCGA-CJ-4899-11A	Solid Tissue Normal		#DIV/0!
TCGA-CJ-4900-11A	Solid Tissue Normal		#DIV/0!
TCGA-CJ-5671-11A	Solid Tissue Normal		#DIV/0!
TCGA-CJ-5675-11A	Solid Tissue Normal		#DIV/0!
TCGA-CJ-5682-11A	Solid Tissue Normal		#DIV/0!
TCGA-CJ-5683-11A	Solid Tissue Normal		#DIV/0!
TCGA-CJ-5684-11A	Solid Tissue Normal		#DIV/0!
TCGA-CJ-5686-11A	Solid Tissue Normal		#DIV/0!
TCGA-CJ-6027-11A	Solid Tissue Normal		#DIV/0!
TCGA-CJ-6028-11A	Solid Tissue Normal		#DIV/0!
TCGA-CJ-6031-11A	Solid Tissue Normal		#DIV/0!
TCGA-CJ-6032-11A	Solid Tissue Normal		#DIV/0!
TCGA-CW-5583-11A	Solid Tissue Normal		#DIV/0!
TCGA-CW-5588-11A	Solid Tissue Normal		#DIV/0!
TCGA-CW-5590-11A	Solid Tissue Normal		#DIV/0!
TCGA-CW-6093-11A	Solid Tissue Normal		#DIV/0!
TCGA-CW-6096-11A	Solid Tissue Normal		#DIV/0!
TCGA-CW-6097-11A	Solid Tissue Normal		#DIV/0!
TCGA-CZ-4854-11A	Solid Tissue Normal		#DIV/0!
TCGA-CZ-4857-11A	Solid Tissue Normal		#DIV/0!
TCGA-CZ-4858-11A	Solid Tissue Normal		#DIV/0!
TCGA-CZ-4860-11A	Solid Tissue Normal		#DIV/0!
TCGA-CZ-4861-11A	Solid Tissue Normal		#DIV/0!
TCGA-CZ-4862-11A	Solid Tissue Normal		#DIV/0!
TCGA-GK-A6C7-11A	Solid Tissue Normal		#DIV/0!
TCGA-CZ-5989-01A	Primary Tumor	19.49	0.05998
TCGA-B0-5098-01A	Primary Tumor	18.88	0.0585292
TCGA-BP-4332-01A	Primary Tumor	18.83	#DIV/0!
TCGA-B0-5116-01A	Primary Tumor	18.59	0.0456177
TCGA-B2-4098-01A	Primary Tumor	18.55	#DIV/0!
TCGA-B0-4811-01A	Primary Tumor	18.54	0.0548338
TCGA-CJ-4635-01A	Primary Tumor	18.54	#DIV/0!
TCGA-MM-A564-01A	Primary Tumor	18.48	0.0700215
TCGA-CJ-4875-01A	Primary Tumor	18.47	#DIV/0!
TCGA-DV-A4VZ-01A	Primary Tumor	18.37	0.0583954
TCGA-BP-4967-01A	Primary Tumor	18.35	#DIV/0!
TCGA-B0-5707-01A	Primary Tumor	18.34	0.0471454
TCGA-AK-3433-01A	Primary Tumor	18.33	0.0465185
TCGA-CZ-4854-01A	Primary Tumor	18.26	#DIV/0!
TCGA-A3-3346-01A	Primary Tumor	18.22	#DIV/0!
TCGA-BP-4987-01A	Primary Tumor	18.18	#DIV/0!
TCGA-BP-4325-01A	Primary Tumor	18.17	#DIV/0!
TCGA-A3-A8OV-01A	Primary Tumor	18.16	0.0725425
TCGA-AK-3456-01A	Primary Tumor	18.16	#DIV/0!
TCGA-B0-5107-01A	Primary Tumor	18.14	0.0489877
TCGA-G6-A8L7-01A	Primary Tumor	18.14	0.105836
TCGA-B0-5084-01A	Primary Tumor	18.12	#DIV/0!
TCGA-B0-5096-01A	Primary Tumor	18.11	0.0530554
TCGA-BP-4756-01A	Primary Tumor	18.11	#DIV/0!
TCGA-BP-4768-01A	Primary Tumor	18.08	#DIV/0!
TCGA-B0-4707-01A	Primary Tumor	18.07	0.0670408
TCGA-CZ-5453-01A	Primary Tumor	18.02	0.0459069
TCGA-B8-A54E-01A	Primary Tumor	18.02	0.0777146
TCGA-A3-3322-01A	Primary Tumor	18.01	#DIV/0!
TCGA-T7-A92I-01A	Primary Tumor	18	0.0868485
TCGA-BP-4334-01A	Primary Tumor	17.99	#DIV/0!
TCGA-BP-4992-01A	Primary Tumor	17.99	#DIV/0!
TCGA-AK-3427-01A	Primary Tumor	17.98	#DIV/0!
TCGA-BP-4165-01A	Primary Tumor	17.98	#DIV/0!
TCGA-B0-5701-01A	Primary Tumor	17.97	0.0674846
TCGA-CJ-4912-01A	Primary Tumor	17.97	0.0559892
TCGA-B0-4848-01A	Primary Tumor	17.96	0.0593069
TCGA-BP-4759-01A	Primary Tumor	17.95	#DIV/0!
TCGA-CJ-5680-01A	Primary Tumor	17.93	0.0720269
TCGA-AK-3447-01A	Primary Tumor	17.93	#DIV/0!
TCGA-CJ-4636-01A	Primary Tumor	17.91	#DIV/0!
TCGA-B0-5094-01A	Primary Tumor	17.88	0.0589654
TCGA-B0-5399-01A	Primary Tumor	17.88	0.0574277
TCGA-B0-5117-01A	Primary Tumor	17.87	0.0664892
TCGA-B8-4619-01A	Primary Tumor	17.85	#DIV/0!
TCGA-BP-4973-01A	Primary Tumor	17.85	#DIV/0!
TCGA-CJ-5678-01A	Primary Tumor	17.83	0.0793538
TCGA-B4-5835-01A	Primary Tumor	17.8	0.135689
TCGA-CZ-5457-01A	Primary Tumor	17.8	0.0890069
TCGA-A3-3383-01A	Primary Tumor	17.8	#DIV/0!
TCGA-BP-4803-01A	Primary Tumor	17.8	#DIV/0!
TCGA-G6-A8L8-01A	Primary Tumor	17.79	0.0788383
TCGA-BP-4352-01A	Primary Tumor	17.78	#DIV/0!
TCGA-BP-5186-01A	Primary Tumor	17.77	0.0772015
TCGA-BP-4335-01A	Primary Tumor	17.75	#DIV/0!
TCGA-CW-6090-01A	Primary Tumor	17.74	0.0599123
TCGA-A3-3325-01A	Primary Tumor	17.74	#DIV/0!
TCGA-AK-3455-01A	Primary Tumor	17.72	#DIV/0!
TCGA-BP-5190-01A	Primary Tumor	17.7	0.05823
TCGA-B8-4154-01A	Primary Tumor	17.7	#DIV/0!
TCGA-BP-4766-01A	Primary Tumor	17.7	#DIV/0!
TCGA-B0-4817-01A	Primary Tumor	17.69	0.05397
TCGA-AK-3443-01A	Primary Tumor	17.68	#DIV/0!
TCGA-CJ-4634-01A	Primary Tumor	17.66	#DIV/0!
TCGA-B0-5083-01A	Primary Tumor	17.65	0.0611038
TCGA-B0-5120-01A	Primary Tumor	17.64	0.0771854
TCGA-B8-4151-01A	Primary Tumor	17.63	#DIV/0!
TCGA-B8-5546-01A	Primary Tumor	17.62	0.0640669
TCGA-BP-5009-01A	Primary Tumor	17.62	#DIV/0!
TCGA-B0-4691-01A	Primary Tumor	17.61	0.0732331
TCGA-B0-4813-01A	Primary Tumor	17.6	0.0621792
TCGA-BP-5199-01A	Primary Tumor	17.6	0.0597492
TCGA-BP-4340-01A	Primary Tumor	17.59	#DIV/0!
TCGA-CJ-4920-01A	Primary Tumor	17.58	0.07092
TCGA-B0-4718-01A	Primary Tumor	17.56	0.0683854
TCGA-BP-4998-01A	Primary Tumor	17.56	#DIV/0!
TCGA-B2-5639-01A	Primary Tumor	17.54	0.0785815
TCGA-B0-4690-01A	Primary Tumor	17.54	0.05793
TCGA-B0-4841-01A	Primary Tumor	17.54	0.0790285
TCGA-A3-3358-01A	Primary Tumor	17.54	0.0759423
TCGA-B0-4706-01A	Primary Tumor	17.54	0.140458
TCGA-A3-3343-01A	Primary Tumor	17.54	#DIV/0!
TCGA-A3-3317-01A	Primary Tumor	17.52	#DIV/0!
TCGA-CJ-4881-01A	Primary Tumor	17.52	#DIV/0!
TCGA-G6-A8L6-01A	Primary Tumor	17.51	0.073165
TCGA-CW-5591-01A	Primary Tumor	17.51	0.0961323
TCGA-BP-4158-01A	Primary Tumor	17.51	#DIV/0!
TCGA-BP-4164-01A	Primary Tumor	17.51	#DIV/0!
TCGA-BP-4991-01A	Primary Tumor	17.51	#DIV/0!
TCGA-CJ-6027-01A	Primary Tumor	17.5	0.07376
TCGA-BP-4969-01A	Primary Tumor	17.5	#DIV/0!
TCGA-CZ-4862-01A	Primary Tumor	17.49	#DIV/0!
TCGA-B0-4845-01A	Primary Tumor	17.48	0.0723146
TCGA-CJ-4889-01A	Primary Tumor	17.47	#DIV/0!
TCGA-CJ-5679-01A	Primary Tumor	17.45	0.05479
TCGA-BP-4989-01A	Primary Tumor	17.45	#DIV/0!
TCGA-B0-4821-01A	Primary Tumor	17.44	0.0623815
TCGA-6D-AA2E-01A	Primary Tumor	17.44	0.133394
TCGA-B0-5102-01A	Primary Tumor	17.43	0.0582185
TCGA-CZ-5463-01A	Primary Tumor	17.43	0.0523546
TCGA-BP-5177-01A	Primary Tumor	17.43	0.0525208
TCGA-BP-4775-01A	Primary Tumor	17.43	#DIV/0!
TCGA-BP-5181-01A	Primary Tumor	17.42	0.0781792
TCGA-B0-4814-01A	Primary Tumor	17.42	0.0680969
TCGA-B0-5400-01A	Primary Tumor	17.41	0.0607192
TCGA-B8-4146-01B	Primary Tumor	17.41	0.0719792
TCGA-A3-3349-01A	Primary Tumor	17.41	#DIV/0!
TCGA-CJ-4885-01A	Primary Tumor	17.41	#DIV/0!
TCGA-CJ-4894-01A	Primary Tumor	17.41	#DIV/0!
TCGA-MM-A84U-01A	Primary Tumor	17.39	0.101694
TCGA-B8-4143-01A	Primary Tumor	17.39	#DIV/0!
TCGA-CZ-4865-01A	Primary Tumor	17.38	0.0884231
TCGA-CJ-5689-01A	Primary Tumor	17.38	0.08152
TCGA-CZ-5985-01A	Primary Tumor	17.37	0.0598054
TCGA-CJ-5677-01A	Primary Tumor	17.37	0.08296
TCGA-B0-5697-01A	Primary Tumor	17.37	0.0749731
TCGA-BP-4351-01A	Primary Tumor	17.37	#DIV/0!
TCGA-B0-4852-01A	Primary Tumor	17.36	0.0581931
TCGA-B0-5092-01A	Primary Tumor	17.36	0.0838831
TCGA-BP-4960-01A	Primary Tumor	17.36	#DIV/0!
TCGA-B0-5703-01A	Primary Tumor	17.35	0.0588623
TCGA-BP-4964-01A	Primary Tumor	17.35	#DIV/0!
TCGA-CJ-5682-01A	Primary Tumor	17.34	0.0471838
TCGA-BP-4807-01A	Primary Tumor	17.34	#DIV/0!
TCGA-CJ-4891-01A	Primary Tumor	17.33	#DIV/0!
TCGA-DV-5576-01A	Primary Tumor	17.32	0.0936777
TCGA-A3-A8OU-01A	Primary Tumor	17.31	0.0996238
TCGA-B0-4810-01A	Primary Tumor	17.31	0.0668215
TCGA-BP-5198-01A	Primary Tumor	17.3	0.0545123
TCGA-A3-3319-01A	Primary Tumor	17.3	#DIV/0!
TCGA-BP-4781-01A	Primary Tumor	17.3	#DIV/0!
TCGA-CJ-4887-01A	Primary Tumor	17.3	#DIV/0!
TCGA-B2-4102-01A	Primary Tumor	17.29	#DIV/0!
TCGA-CW-6087-01A	Primary Tumor	17.28	0.122075
TCGA-B8-4622-01A	Primary Tumor	17.28	0.0584585
TCGA-CZ-4864-01A	Primary Tumor	17.28	0.0689292
TCGA-CZ-4857-01A	Primary Tumor	17.27	#DIV/0!
TCGA-A3-3311-01A	Primary Tumor	17.26	#DIV/0!
TCGA-CZ-5466-01A	Primary Tumor	17.25	0.0628962
TCGA-MM-A563-01A	Primary Tumor	17.25	0.0685246
TCGA-B0-4697-01A	Primary Tumor	17.24	0.0835777
TCGA-B4-5836-01A	Primary Tumor	17.24	0.0764677
TCGA-B2-4099-01A	Primary Tumor	17.24	#DIV/0!
TCGA-BP-4326-01A	Primary Tumor	17.24	#DIV/0!
TCGA-BP-4329-01A	Primary Tumor	17.23	#DIV/0!
TCGA-CZ-5462-01A	Primary Tumor	17.22	0.0666031
TCGA-BP-5010-01A	Primary Tumor	17.22	0.132647
TCGA-BP-4971-01A	Primary Tumor	17.22	#DIV/0!
TCGA-CJ-4884-01A	Primary Tumor	17.22	#DIV/0!
TCGA-CZ-5456-01A	Primary Tumor	17.21	0.0577146
TCGA-A3-3380-01A	Primary Tumor	17.2	#DIV/0!
TCGA-CZ-5454-01A	Primary Tumor	17.19	0.0489746
TCGA-A3-3329-01A	Primary Tumor	17.19	#DIV/0!
TCGA-A3-3351-01A	Primary Tumor	17.19	#DIV/0!
TCGA-CJ-4873-01A	Primary Tumor	17.19	#DIV/0!
TCGA-BP-4758-01A	Primary Tumor	17.18	#DIV/0!
TCGA-BP-4170-01A	Primary Tumor	17.17	#DIV/0!
TCGA-A3-3347-01A	Primary Tumor	17.16	#DIV/0!
TCGA-CZ-5469-01A	Primary Tumor	17.15	0.10033
TCGA-CJ-4882-01A	Primary Tumor	17.15	0.0721631
TCGA-DV-5566-01A	Primary Tumor	17.14	0.0684177
TCGA-B0-4838-01A	Primary Tumor	17.12	#DIV/0!
TCGA-BP-5183-01A	Primary Tumor	17.11	0.0503092
TCGA-B0-5119-01A	Primary Tumor	17.11	0.0839723
TCGA-B0-4824-01A	Primary Tumor	17.11	0.0956962
TCGA-BP-4344-01A	Primary Tumor	17.1	#DIV/0!
TCGA-BP-4977-01A	Primary Tumor	17.1	#DIV/0!
TCGA-B0-4710-01A	Primary Tumor	17.09	0.0573715
TCGA-B0-5109-01A	Primary Tumor	17.08	0.122205
TCGA-B0-5694-01A	Primary Tumor	17.07	0.0615777
TCGA-B0-4818-01A	Primary Tumor	17.05	0.0719008
TCGA-B2-3924-01A	Primary Tumor	17.05	0.0635431
TCGA-BP-4176-01A	Primary Tumor	17.05	#DIV/0!
TCGA-BP-4797-01A	Primary Tumor	17.05	#DIV/0!
TCGA-A3-3308-01A	Primary Tumor	17.04	#DIV/0!
TCGA-CJ-4637-01A	Primary Tumor	17.04	#DIV/0!
TCGA-CJ-4888-01A	Primary Tumor	17.04	#DIV/0!
TCGA-B4-5844-01A	Primary Tumor	17.02	0.106723
TCGA-CW-5589-01A	Primary Tumor	17.02	0.0717938
TCGA-B8-4620-01A	Primary Tumor	17.02	#DIV/0!
TCGA-B8-A54I-01A	Primary Tumor	17.01	0.111836
TCGA-CZ-5461-01A	Primary Tumor	17.01	0.0715462
TCGA-A3-3331-01A	Primary Tumor	17.01	#DIV/0!
TCGA-B0-4834-01A	Primary Tumor	17.01	#DIV/0!
TCGA-BP-4166-01A	Primary Tumor	16.99	#DIV/0!
TCGA-CZ-4863-01A	Primary Tumor	16.98	0.0781577
TCGA-CZ-5459-01A	Primary Tumor	16.98	0.0669238
TCGA-B0-5115-01A	Primary Tumor	16.97	0.0662192
TCGA-BP-5191-01A	Primary Tumor	16.96	0.0723723
TCGA-CJ-5675-01A	Primary Tumor	16.96	0.0667077
TCGA-B8-A54F-01A	Primary Tumor	16.96	0.0654915
TCGA-B0-4699-01A	Primary Tumor	16.96	0.0545562
TCGA-CJ-4872-01A	Primary Tumor	16.96	#DIV/0!
TCGA-B0-5696-01A	Primary Tumor	16.95	0.0811408
TCGA-BP-5175-01A	Primary Tumor	16.95	0.0714362
TCGA-BP-4771-01A	Primary Tumor	16.95	#DIV/0!
TCGA-BP-4970-01A	Primary Tumor	16.95	#DIV/0!
TCGA-CZ-5460-01A	Primary Tumor	16.94	0.0610969
TCGA-BP-4349-01A	Primary Tumor	16.94	#DIV/0!
TCGA-CJ-4895-01A	Primary Tumor	16.94	#DIV/0!
TCGA-CJ-5686-01A	Primary Tumor	16.93	0.0847962
TCGA-CZ-4859-01A	Primary Tumor	16.93	0.0515846
TCGA-B0-4828-01A	Primary Tumor	16.93	0.183867
TCGA-BP-4798-01A	Primary Tumor	16.93	#DIV/0!
TCGA-CJ-4638-01A	Primary Tumor	16.93	#DIV/0!
TCGA-CW-6088-01A	Primary Tumor	16.92	0.07924
TCGA-A3-A8CQ-01A	Primary Tumor	16.92	0.09169
TCGA-A3-3372-01A	Primary Tumor	16.92	#DIV/0!
TCGA-BP-4965-01A	Primary Tumor	16.92	#DIV/0!
TCGA-B0-4822-01A	Primary Tumor	16.91	0.0925769
TCGA-A3-3382-01A	Primary Tumor	16.91	#DIV/0!
TCGA-BP-4174-01A	Primary Tumor	16.91	#DIV/0!
TCGA-CJ-6033-01A	Primary Tumor	16.9	0.0677431
TCGA-B0-5095-01A	Primary Tumor	16.9	0.124702
TCGA-BP-5187-01A	Primary Tumor	16.9	0.0813523
TCGA-BP-4173-01A	Primary Tumor	16.9	#DIV/0!
TCGA-B0-5099-01A	Primary Tumor	16.89	0.0845423
TCGA-DV-5567-01A	Primary Tumor	16.89	0.0738085
TCGA-B8-5552-01B	Primary Tumor	16.88	0.0915946
TCGA-B0-5075-01A	Primary Tumor	16.88	#DIV/0!
TCGA-B0-5705-01A	Primary Tumor	16.87	0.0583977
TCGA-B8-A54G-01A	Primary Tumor	16.85	0.0675646
TCGA-BP-5195-01A	Primary Tumor	16.85	0.0638015
TCGA-B0-4837-01A	Primary Tumor	16.85	#DIV/0!
TCGA-BP-4331-01A	Primary Tumor	16.85	#DIV/0!
TCGA-BP-4981-01A	Primary Tumor	16.85	#DIV/0!
TCGA-BP-4994-01A	Primary Tumor	16.85	#DIV/0!
TCGA-CZ-5458-01A	Primary Tumor	16.84	0.0735362
TCGA-AK-3426-01A	Primary Tumor	16.84	#DIV/0!
TCGA-BP-4801-01A	Primary Tumor	16.83	0.08665
TCGA-BP-4347-01A	Primary Tumor	16.83	#DIV/0!
TCGA-A3-A6NN-01A	Primary Tumor	16.81	0.06707
TCGA-BP-4993-01A	Primary Tumor	16.81	0.0771269
TCGA-B0-4694-01A	Primary Tumor	16.8	0.0774915
TCGA-A3-3362-01A	Primary Tumor	16.8	#DIV/0!
TCGA-BP-4159-01A	Primary Tumor	16.8	#DIV/0!
TCGA-BP-4762-01A	Primary Tumor	16.8	#DIV/0!
TCGA-B8-4621-01A	Primary Tumor	16.79	0.0932692
TCGA-B0-4712-01A	Primary Tumor	16.78	0.0638015
TCGA-A3-3316-01A	Primary Tumor	16.78	#DIV/0!
TCGA-A3-3323-01A	Primary Tumor	16.78	#DIV/0!
TCGA-CJ-4886-01A	Primary Tumor	16.78	#DIV/0!
TCGA-CJ-4643-01A	Primary Tumor	16.77	#DIV/0!
TCGA-B2-3924-01B	Primary Tumor	16.76	0.0711246
TCGA-CW-6093-01A	Primary Tumor	16.76	0.0789969
TCGA-BP-5173-01A	Primary Tumor	16.75	0.0568077
TCGA-AK-3425-01A	Primary Tumor	16.75	0.108297
TCGA-B8-A54H-01A	Primary Tumor	16.75	0.05982
TCGA-BP-4341-01A	Primary Tumor	16.75	#DIV/0!
TCGA-CJ-4640-01A	Primary Tumor	16.75	#DIV/0!
TCGA-CZ-5986-01A	Primary Tumor	16.74	0.0588508
TCGA-B0-5700-01A	Primary Tumor	16.73	0.112429
TCGA-AK-3436-01A	Primary Tumor	16.73	#DIV/0!
TCGA-B0-5085-01A	Primary Tumor	16.73	#DIV/0!
TCGA-BP-4342-01A	Primary Tumor	16.73	#DIV/0!
TCGA-AK-3434-01A	Primary Tumor	16.72	0.0860169
TCGA-CJ-4918-01A	Primary Tumor	16.72	0.0928354
TCGA-CJ-4907-01A	Primary Tumor	16.72	0.0529831
TCGA-BP-4795-01A	Primary Tumor	16.71	0.0734654
TCGA-DV-5565-01A	Primary Tumor	16.7	0.0659915
TCGA-CJ-6030-01A	Primary Tumor	16.7	0.191764
TCGA-B0-5110-01A	Primary Tumor	16.7	0.0845023
TCGA-A3-A6NL-01A	Primary Tumor	16.7	0.0592562
TCGA-BP-4799-01A	Primary Tumor	16.7	#DIV/0!
TCGA-DV-5575-01A	Primary Tumor	16.69	0.0895
TCGA-BP-4804-01A	Primary Tumor	16.69	#DIV/0!
TCGA-CW-5585-01A	Primary Tumor	16.68	0.0570285
TCGA-A3-3307-01A	Primary Tumor	16.68	#DIV/0!
TCGA-CJ-5671-01A	Primary Tumor	16.67	0.0853808
TCGA-B0-4839-01A	Primary Tumor	16.67	#DIV/0!
TCGA-BP-4776-01A	Primary Tumor	16.67	#DIV/0!
TCGA-BP-4995-01A	Primary Tumor	16.67	#DIV/0!
TCGA-A3-3313-01A	Primary Tumor	16.66	#DIV/0!
TCGA-BP-4782-01A	Primary Tumor	16.64	0.0730146
TCGA-BP-4169-01A	Primary Tumor	16.63	#DIV/0!
TCGA-BP-4346-01A	Primary Tumor	16.63	#DIV/0!
TCGA-CJ-4899-01A	Primary Tumor	16.63	#DIV/0!
TCGA-A3-A8OX-01A	Primary Tumor	16.62	0.113492
TCGA-CJ-5681-01A	Primary Tumor	16.62	0.0507015
TCGA-CZ-5465-01A	Primary Tumor	16.61	0.130719
TCGA-A3-3367-01A	Primary Tumor	16.61	0.177355
TCGA-B0-5402-01A	Primary Tumor	16.6	0.0689862
TCGA-AK-3454-01A	Primary Tumor	16.6	0.0722908
TCGA-B0-4843-01A	Primary Tumor	16.6	0.105958
TCGA-A3-3376-01A	Primary Tumor	16.6	0.0810246
TCGA-A3-A6NI-01A	Primary Tumor	16.59	0.0572646
TCGA-BP-5178-01A	Primary Tumor	16.58	0.0852946
TCGA-B0-5706-01A	Primary Tumor	16.58	0.111279
TCGA-BP-5000-01A	Primary Tumor	16.58	#DIV/0!
TCGA-BP-4330-01A	Primary Tumor	16.57	#DIV/0!
TCGA-BP-4353-01A	Primary Tumor	16.57	#DIV/0!
TCGA-CZ-4861-01A	Primary Tumor	16.57	#DIV/0!
TCGA-B0-5690-01A	Primary Tumor	16.56	0.0844738
TCGA-B0-5695-01A	Primary Tumor	16.55	0.0794908
TCGA-B0-4836-01A	Primary Tumor	16.55	#DIV/0!
TCGA-BP-4763-01A	Primary Tumor	16.55	#DIV/0!
TCGA-BP-4959-01A	Primary Tumor	16.55	#DIV/0!
TCGA-3Z-A93Z-01A	Primary Tumor	16.54	0.110033
TCGA-CJ-5672-01A	Primary Tumor	16.53	0.0666315
TCGA-B0-4693-01A	Primary Tumor	16.53	0.0671392
TCGA-BP-5185-01A	Primary Tumor	16.53	0.04096
TCGA-B0-4833-01A	Primary Tumor	16.53	#DIV/0!
TCGA-CZ-5988-01A	Primary Tumor	16.52	0.0690731
TCGA-B0-5693-01A	Primary Tumor	16.52	0.0734015
TCGA-B0-4844-01A	Primary Tumor	16.51	0.0703454
TCGA-CJ-6028-01A	Primary Tumor	16.51	0.106756
TCGA-CZ-5982-01A	Primary Tumor	16.5	0.0728338
TCGA-CJ-4897-01A	Primary Tumor	16.5	0.0685031
TCGA-B8-A54J-01A	Primary Tumor	16.5	0.0756108
TCGA-B0-5691-01A	Primary Tumor	16.5	0.08234
TCGA-B2-5635-01B	Primary Tumor	16.49	0.0899538
TCGA-A3-3365-01A	Primary Tumor	16.49	#DIV/0!
TCGA-CZ-5467-01A	Primary Tumor	16.48	0.0666808
TCGA-B0-4819-01A	Primary Tumor	16.48	0.0986615
TCGA-BP-5168-01A	Primary Tumor	16.48	0.0712523
TCGA-BP-5180-01A	Primary Tumor	16.48	0.14991
TCGA-A3-A6NJ-01A	Primary Tumor	16.47	0.0841292
TCGA-A3-3370-01A	Primary Tumor	16.47	0.0726146
TCGA-B8-4153-01B	Primary Tumor	16.46	0.09127
TCGA-B0-4842-01A	Primary Tumor	16.45	0.0774331
TCGA-B0-4846-01A	Primary Tumor	16.45	0.120724
TCGA-CZ-5470-01A	Primary Tumor	16.43	0.109408
TCGA-CJ-5683-01A	Primary Tumor	16.43	0.0730477
TCGA-CJ-6031-01A	Primary Tumor	16.43	0.0984692
TCGA-DV-5568-01A	Primary Tumor	16.42	0.0815831
TCGA-B0-5709-01A	Primary Tumor	16.42	0.0932862
TCGA-EU-5906-01A	Primary Tumor	16.42	0.0739162
TCGA-A3-3378-01A	Primary Tumor	16.42	#DIV/0!
TCGA-BP-4774-01A	Primary Tumor	16.42	#DIV/0!
TCGA-B0-4700-01A	Primary Tumor	16.41	0.0861046
TCGA-B2-5635-01A	Primary Tumor	16.41	0.0694769
TCGA-A3-3385-01A	Primary Tumor	16.41	0.0999392
TCGA-B0-5121-01A	Primary Tumor	16.41	0.100255
TCGA-DV-5569-01A	Primary Tumor	16.4	0.0809431
TCGA-BP-5201-01A	Primary Tumor	16.39	0.0525515
TCGA-B0-5699-01A	Primary Tumor	16.38	0.193071
TCGA-B8-A54D-01A	Primary Tumor	16.38	0.0761646
TCGA-AK-3460-01A	Primary Tumor	16.37	0.07145
TCGA-BP-5170-01A	Primary Tumor	16.37	0.0861262
TCGA-B0-4827-01A	Primary Tumor	16.36	0.0797615
TCGA-CW-5584-01A	Primary Tumor	16.36	0.0796762
TCGA-A3-3324-01A	Primary Tumor	16.36	#DIV/0!
TCGA-B0-4703-01A	Primary Tumor	16.35	0.151664
TCGA-B2-A4SR-01A	Primary Tumor	16.35	0.0772554
TCGA-B0-4823-01A	Primary Tumor	16.34	0.0696115
TCGA-B0-4815-01A	Primary Tumor	16.33	0.189732
TCGA-BP-5192-01A	Primary Tumor	16.33	0.102968
TCGA-A3-3335-01A	Primary Tumor	16.33	#DIV/0!
TCGA-BP-4337-01A	Primary Tumor	16.33	#DIV/0!
TCGA-AK-3445-01A	Primary Tumor	16.32	0.0796592
TCGA-B0-5077-01A	Primary Tumor	16.32	#DIV/0!
TCGA-CJ-4870-01A	Primary Tumor	16.32	#DIV/0!
TCGA-AK-3428-01A	Primary Tumor	16.31	0.0762962
TCGA-CJ-4639-01A	Primary Tumor	16.29	#DIV/0!
TCGA-BP-5202-01A	Primary Tumor	16.28	0.0589562
TCGA-B0-5104-01A	Primary Tumor	16.27	0.0689938
TCGA-B4-5377-01A	Primary Tumor	16.25	0.0424692
TCGA-CJ-4905-01A	Primary Tumor	16.25	0.0938362
TCGA-AK-3431-01A	Primary Tumor	16.24	0.116669
TCGA-BP-5174-01A	Primary Tumor	16.24	0.0773115
TCGA-BP-4343-01A	Primary Tumor	16.24	#DIV/0!
TCGA-BP-5004-01A	Primary Tumor	16.24	#DIV/0!
TCGA-A3-3363-01A	Primary Tumor	16.23	#DIV/0!
TCGA-B8-5551-01A	Primary Tumor	16.18	0.0890531
TCGA-A3-3374-01A	Primary Tumor	16.17	#DIV/0!
TCGA-CJ-4900-01A	Primary Tumor	16.17	#DIV/0!
TCGA-BP-4777-01A	Primary Tumor	16.16	#DIV/0!
TCGA-BP-4976-01A	Primary Tumor	16.16	#DIV/0!
TCGA-B8-5545-01A	Primary Tumor	16.15	0.0928969
TCGA-CJ-4874-01A	Primary Tumor	16.15	#DIV/0!
TCGA-BP-4167-01A	Primary Tumor	16.14	#DIV/0!
TCGA-B8-5550-01A	Primary Tumor	16.13	0.0755431
TCGA-B0-5702-01A	Primary Tumor	16.13	0.159137
TCGA-B0-5713-01A	Primary Tumor	16.12	0.0861038
TCGA-AK-3450-01A	Primary Tumor	16.11	0.0962908
TCGA-CJ-5684-01A	Primary Tumor	16.11	0.09316
TCGA-A3-3373-01A	Primary Tumor	16.1	0.0632362
TCGA-B0-5113-01A	Primary Tumor	16.1	0.0686592
TCGA-BP-4974-01A	Primary Tumor	16.1	#DIV/0!
TCGA-B8-5549-01A	Primary Tumor	16.08	0.08405
TCGA-BP-4986-01A	Primary Tumor	16.07	#DIV/0!
TCGA-CJ-4904-01A	Primary Tumor	16.06	0.0595508
TCGA-BP-4985-01A	Primary Tumor	16.06	#DIV/0!
TCGA-BP-4769-01A	Primary Tumor	16.04	#DIV/0!
TCGA-BP-4968-01A	Primary Tumor	16.04	#DIV/0!
TCGA-B8-5162-01A	Primary Tumor	16.03	0.104855
TCGA-CW-5581-01A	Primary Tumor	16.01	0.0870377
TCGA-CZ-5452-01A	Primary Tumor	16.01	0.0920777
TCGA-CZ-4853-01A	Primary Tumor	16	0.113708
TCGA-CJ-6032-01A	Primary Tumor	15.99	0.0743777
TCGA-B0-5692-01A	Primary Tumor	15.98	0.15762
TCGA-B2-5641-01A	Primary Tumor	15.96	0.0911546
TCGA-BP-5182-01A	Primary Tumor	15.95	0.103094
TCGA-A3-3326-01A	Primary Tumor	15.95	#DIV/0!
TCGA-B0-5097-01A	Primary Tumor	15.93	0.0866538
TCGA-B0-5712-01A	Primary Tumor	15.91	0.0715423
TCGA-CW-5580-01A	Primary Tumor	15.91	0.152628
TCGA-CJ-5676-01A	Primary Tumor	15.9	0.11462
TCGA-B8-5165-01A	Primary Tumor	15.9	0.0937192
TCGA-BP-4355-01A	Primary Tumor	15.9	#DIV/0!
TCGA-EU-5905-01A	Primary Tumor	15.89	0.07431
TCGA-B0-4688-01A	Primary Tumor	15.88	0.0745977
TCGA-B8-5163-01A	Primary Tumor	15.88	0.0752862
TCGA-CZ-5984-01A	Primary Tumor	15.88	0.0971269
TCGA-BP-4999-01A	Primary Tumor	15.88	#DIV/0!
TCGA-CZ-4856-01A	Primary Tumor	15.87	0.0982323
TCGA-BP-4761-01A	Primary Tumor	15.86	#DIV/0!
TCGA-CJ-4878-01A	Primary Tumor	15.86	#DIV/0!
TCGA-B0-5088-01A	Primary Tumor	15.84	#DIV/0!
TCGA-B8-5164-01A	Primary Tumor	15.82	0.0799669
TCGA-BP-5008-01A	Primary Tumor	15.8	#DIV/0!
TCGA-CJ-4641-01A	Primary Tumor	15.8	#DIV/0!
TCGA-BP-4345-01A	Primary Tumor	15.79	#DIV/0!
TCGA-BP-4787-01A	Primary Tumor	15.79	#DIV/0!
TCGA-CW-6097-01A	Primary Tumor	15.75	0.0970946
TCGA-BP-4760-01A	Primary Tumor	15.73	0.0690031
TCGA-BP-4982-01A	Primary Tumor	15.72	#DIV/0!
TCGA-B8-5553-01A	Primary Tumor	15.71	0.0895231
TCGA-AK-3461-01A	Primary Tumor	15.69	0.0742115
TCGA-B0-5080-01A	Primary Tumor	15.65	0.0862223
TCGA-B8-5158-01A	Primary Tumor	15.64	0.107182
TCGA-B0-4816-01A	Primary Tumor	15.64	0.105546
TCGA-B8-A7U6-01A	Primary Tumor	15.63	0.117277
TCGA-B0-5698-01A	Primary Tumor	15.61	0.0822692
TCGA-B0-5100-01A	Primary Tumor	15.61	0.363483
TCGA-B0-4945-01A	Primary Tumor	15.61	0.0909677
TCGA-EU-5904-01A	Primary Tumor	15.57	0.136978
TCGA-B0-5710-01A	Primary Tumor	15.57	0.103412
TCGA-B8-A54K-01A	Primary Tumor	15.55	0.0654262
TCGA-CJ-4868-01A	Primary Tumor	15.53	#DIV/0!
TCGA-CJ-4893-01A	Primary Tumor	15.53	#DIV/0!
TCGA-GK-A6C7-01A	Primary Tumor	15.51	0.0997092
TCGA-B2-3923-01B	Primary Tumor	15.5	#DIV/0!
TCGA-BP-4770-01A	Primary Tumor	15.47	0.192056
TCGA-BP-4962-01A	Primary Tumor	15.47	#DIV/0!
TCGA-CZ-5451-01A	Primary Tumor	15.45	0.0862777
TCGA-B0-5108-01A	Primary Tumor	15.41	0.0719531
TCGA-B4-5832-01A	Primary Tumor	15.4	0.337785
TCGA-DV-5574-01A	Primary Tumor	15.38	0.0943938
TCGA-CJ-4890-01A	Primary Tumor	15.37	#DIV/0!
TCGA-BP-5200-01A	Primary Tumor	15.35	0.0736354
TCGA-BP-5189-01A	Primary Tumor	15.32	0.113437
TCGA-A3-3306-01A	Primary Tumor	15.31	#DIV/0!
TCGA-BP-5169-01A	Primary Tumor	15.28	0.220334
TCGA-DV-5573-01A	Primary Tumor	15.27	0.114555
TCGA-BP-4961-01A	Primary Tumor	15.17	#DIV/0!
TCGA-AS-3777-01A	Primary Tumor	15.16	#DIV/0!
TCGA-CZ-4866-01A	Primary Tumor	15.11	0.0527115
TCGA-BP-4784-01A	Primary Tumor	15.07	#DIV/0!
TCGA-B0-4849-01A	Primary Tumor	15.06	0.129807
TCGA-A3-3387-01A	Primary Tumor	14.99	0.106486
TCGA-CJ-4902-01A	Primary Tumor	14.95	0.0904315
TCGA-B2-5636-01A	Primary Tumor	14.86	0.0905154
TCGA-B8-A8YJ-01A	Primary Tumor	14.74	0.104126
TCGA-B0-5812-01A	Primary Tumor	14.73	0.110605
TCGA-AK-3465-01A	Primary Tumor	14.67	#DIV/0!
TCGA-B0-4696-01A	Primary Tumor	14.65	0.0838562
TCGA-CZ-4860-01A	Primary Tumor	14.61	#DIV/0!
TCGA-CJ-4869-01A	Primary Tumor	14.6	0.08466
TCGA-B0-4714-01A	Primary Tumor	14.6	0.122924
TCGA-BP-4790-01A	Primary Tumor	14.59	#DIV/0!
TCGA-BP-4177-01A	Primary Tumor	14.52	0.0854246
TCGA-CZ-4858-01A	Primary Tumor	14.49	#DIV/0!
TCGA-BP-4163-01A	Primary Tumor	14.46	#DIV/0!
TCGA-B0-5081-01A	Primary Tumor	14.45	#DIV/0!
TCGA-BP-4789-01A	Primary Tumor	14.41	#DIV/0!
TCGA-CJ-4642-01B	Primary Tumor	14.39	#DIV/0!
TCGA-CW-5590-01A	Primary Tumor	14.38	0.213944
TCGA-CJ-4908-01A	Primary Tumor	14.33	0.0808338
TCGA-AK-3458-01A	Primary Tumor	14.3	0.107985
TCGA-BP-5001-01A	Primary Tumor	14.3	#DIV/0!
TCGA-B2-5633-01B	Primary Tumor	14.27	0.0943746
TCGA-BP-4765-01A	Primary Tumor	14.25	#DIV/0!
TCGA-B4-5834-01A	Primary Tumor	14.23	0.0828754
TCGA-CW-5583-01A	Primary Tumor	14.18	0.0977315
TCGA-CJ-4892-01A	Primary Tumor	14.15	#DIV/0!
TCGA-B2-4101-01A	Primary Tumor	14.14	0.148938
TCGA-B4-5378-01A	Primary Tumor	14.13	0.110944
TCGA-BP-5194-01A	Primary Tumor	14.11	0.0766331
TCGA-MW-A4EC-01A	Primary Tumor	14.07	0.240624
TCGA-BP-5007-01A	Primary Tumor	14.05	#DIV/0!
TCGA-B0-5106-01A	Primary Tumor	13.97	0.144498
TCGA-B8-4148-01A	Primary Tumor	13.94	#DIV/0!
TCGA-BP-5176-01A	Primary Tumor	13.93	0.178538
TCGA-B0-4713-01A	Primary Tumor	13.92	0.231958
TCGA-CJ-4901-01A	Primary Tumor	13.9	0.146633
TCGA-CW-5588-01A	Primary Tumor	13.86	0.113756
TCGA-BP-4963-01A	Primary Tumor	13.86	#DIV/0!
TCGA-BP-4972-01A	Primary Tumor	13.84	#DIV/0!
TCGA-CZ-5464-01A	Primary Tumor	13.81	0.128584
TCGA-BP-5196-01A	Primary Tumor	13.78	0.133343
TCGA-CJ-4644-01A	Primary Tumor	13.72	#DIV/0!
TCGA-B2-5633-01A	Primary Tumor	13.68	0.0865338
TCGA-BP-4354-01A	Primary Tumor	13.63	#DIV/0!
TCGA-A3-3320-01A	Primary Tumor	13.47	#DIV/0!
TCGA-DV-A4W0-01A	Primary Tumor	13.46	0.190873
TCGA-B4-5838-01A	Primary Tumor	13.46	0.129825
TCGA-CZ-5468-01A	Primary Tumor	13.45	0.08306
TCGA-BP-4975-01A	Primary Tumor	13.4	#DIV/0!
TCGA-BP-5006-01A	Primary Tumor	13.38	#DIV/0!
TCGA-B0-4701-01A	Primary Tumor	13.37	0.203821
TCGA-B0-5711-01A	Primary Tumor	13.36	0.07538
TCGA-AK-3451-01A	Primary Tumor	13.35	#DIV/0!
TCGA-BP-4338-01A	Primary Tumor	13.34	#DIV/0!
TCGA-A3-3359-01A	Primary Tumor	13.26	#DIV/0!
TCGA-CJ-4871-01A	Primary Tumor	13.26	#DIV/0!
TCGA-CJ-4916-01A	Primary Tumor	13.23	0.145523
TCGA-BP-4161-01A	Primary Tumor	13.15	#DIV/0!
TCGA-CW-5587-01A	Primary Tumor	13.12	0.124376
TCGA-AS-3778-01A	Primary Tumor	13.12	#DIV/0!
TCGA-CZ-5455-01A	Primary Tumor	12.98	0.11551
TCGA-A3-A8OW-01A	Primary Tumor	12.97	0.144785
TCGA-A3-3352-01A	Primary Tumor	12.96	#DIV/0!
TCGA-B4-5843-01A	Primary Tumor	12.94	0.0964677
TCGA-AK-3429-01A	Primary Tumor	12.83	#DIV/0!
TCGA-BP-4327-01A	Primary Tumor	12.83	#DIV/0!
TCGA-BP-5184-01A	Primary Tumor	12.77	0.128512
TCGA-CJ-4903-01A	Primary Tumor	12.76	0.119244
TCGA-BP-4983-01A	Primary Tumor	12.73	#DIV/0!
TCGA-B0-4847-01A	Primary Tumor	12.55	0.124114
TCGA-CJ-4876-01A	Primary Tumor	12.55	#DIV/0!
TCGA-CZ-5987-01A	Primary Tumor	12.25	0.26813
TCGA-B2-3923-01A	Primary Tumor	12.19	#DIV/0!
TCGA-DV-A4VX-01A	Primary Tumor	12.15	0.237561
TCGA-BP-4162-01A	Primary Tumor	12.09	#DIV/0!
TCGA-BP-4160-01A	Primary Tumor	11.95	#DIV/0!
TCGA-G6-A5PC-01A	Primary Tumor	11.8	0.0927908
TCGA-AK-3453-01A	Primary Tumor	11.64	0.0607431
TCGA-B8-5159-01A	Primary Tumor	11.5	0.141694
TCGA-EU-5907-01A	Primary Tumor	11.37	0.43498
TCGA-B0-4698-01A	Primary Tumor	11.27	0.282566
TCGA-AK-3440-01A	Primary Tumor	10.99	0.101906
TCGA-A3-3357-01A	Primary Tumor	10.79	0.259618
TCGA-A3-3328-01A	Primary Tumor	9.369	#DIV/0!
TCGA-CJ-4913-01A	Primary Tumor		0.0667823
TCGA-CJ-4923-01A	Primary Tumor		0.0722908
TCGA-A3-3336-01A	Primary Tumor		#DIV/0!
TCGA-AK-3430-01A	Primary Tumor		#DIV/0!
TCGA-AK-3444-01A	Primary Tumor		#DIV/0!
TCGA-BP-4988-01A	Primary Tumor		#DIV/0!
TCGA-CW-6096-01A	Primary Tumor		#DIV/0!
TCGA-CZ-5459-01B	Primary Tumor		#DIV/0!
TCGA-DV-A4W0-05A	Additional - New Primary	16.4	0.107702

## Sheet: KIRP
samples	sample_type.samples	HOXA9 expression in log2(fpkm-uq+1)	Beta-value
TCGA-A4-A4ZT-11A	Solid Tissue Normal	17.97
TCGA-BQ-5884-11A	Solid Tissue Normal	17.95	0.0665185
TCGA-BQ-5878-11A	Solid Tissue Normal	17.72	0.0664508
TCGA-BQ-5891-11A	Solid Tissue Normal	17.72	0.0838258
TCGA-BQ-7044-11A	Solid Tissue Normal	17.68	0.0796692
TCGA-A4-A57E-11A	Solid Tissue Normal	17.66	#DIV/0!
TCGA-DZ-6133-11A	Solid Tissue Normal	17.59	0.0764777
TCGA-BQ-5882-11A	Solid Tissue Normal	17.56	0.0760358
TCGA-BQ-7061-11A	Solid Tissue Normal	17.55	0.102963
TCGA-GL-7966-11A	Solid Tissue Normal	17.52	#DIV/0!
TCGA-GL-6846-11A	Solid Tissue Normal	17.48	0.0654315
TCGA-DZ-6134-11A	Solid Tissue Normal	17.47	0.07842
TCGA-BQ-5894-11A	Solid Tissue Normal	17.47	0.0632277
TCGA-BQ-5890-11A	Solid Tissue Normal	17.45	0.0718385
TCGA-DZ-6132-11A	Solid Tissue Normal	17.45	0.0805792
TCGA-BQ-5875-11A	Solid Tissue Normal	17.42	0.0608123
TCGA-BQ-7051-11A	Solid Tissue Normal	17.38	0.0779423
TCGA-BQ-5879-11A	Solid Tissue Normal	17.35	0.0799554
TCGA-B9-4115-11A	Solid Tissue Normal	17.34	#DIV/0!
TCGA-BQ-7046-11A	Solid Tissue Normal	17.33	0.0632546
TCGA-P4-A5ED-11A	Solid Tissue Normal	17.3	#DIV/0!
TCGA-BQ-5877-11A	Solid Tissue Normal	17.28	0.0872633
TCGA-BQ-7059-11A	Solid Tissue Normal	17.27	0.0662892
TCGA-GL-A9DE-11A	Solid Tissue Normal	17.27	#DIV/0!
TCGA-Y8-A8RY-11A	Solid Tissue Normal	17.2	#DIV/0!
TCGA-DZ-6131-11A	Solid Tissue Normal	17.14	0.0665285
TCGA-P4-A5E8-11A	Solid Tissue Normal	17.14	#DIV/0!
TCGA-BQ-7055-11A	Solid Tissue Normal	17.06	0.0613385
TCGA-BQ-5888-11A	Solid Tissue Normal	16.94	0.0733775
TCGA-BQ-7045-11A	Solid Tissue Normal	16.7	0.0855608
TCGA-GL-A59R-11A	Solid Tissue Normal	16.53	#DIV/0!
TCGA-BQ-5887-11A	Solid Tissue Normal	16.32	0.0692392
TCGA-BQ-5886-11A	Solid Tissue Normal		0.07922
TCGA-BQ-5885-11A	Solid Tissue Normal		0.0817338
TCGA-BQ-5889-11A	Solid Tissue Normal		0.0891458
TCGA-A4-7585-11A	Solid Tissue Normal		0.0696369
TCGA-BQ-5883-11A	Solid Tissue Normal		0.0705862
TCGA-A4-7732-11A	Solid Tissue Normal		0.0737154
TCGA-B1-A47M-11A	Solid Tissue Normal		0.0842954
TCGA-DZ-6135-11A	Solid Tissue Normal		0.0717238
TCGA-BQ-7058-11A	Solid Tissue Normal		0.0763308
TCGA-BQ-5893-11A	Solid Tissue Normal		0.0854454
TCGA-BQ-5880-11A	Solid Tissue Normal		0.08829
TCGA-BQ-5881-11A	Solid Tissue Normal		0.0898108
TCGA-BQ-7062-11A	Solid Tissue Normal		0.0809977
TCGA-BQ-7056-11A	Solid Tissue Normal		0.0846077
TCGA-BQ-7053-11A	Solid Tissue Normal		0.0725638
TCGA-BQ-5876-11A	Solid Tissue Normal		0.0988569
TCGA-BQ-5892-11A	Solid Tissue Normal		0.0682492
TCGA-BQ-7048-11A	Solid Tissue Normal		0.0654708
TCGA-BQ-7049-11A	Solid Tissue Normal		0.0613585
TCGA-A4-7288-11A	Solid Tissue Normal		0.0680977
TCGA-BQ-7060-11A	Solid Tissue Normal		0.0643769
TCGA-BQ-7050-11A	Solid Tissue Normal		0.0601054
TCGA-A4-8515-11A	Solid Tissue Normal		#DIV/0!
TCGA-A4-8518-11A	Solid Tissue Normal		#DIV/0!
TCGA-A4-A5XZ-11A	Solid Tissue Normal		#DIV/0!
TCGA-A4-A5Y0-11A	Solid Tissue Normal		#DIV/0!
TCGA-A4-A5Y1-11A	Solid Tissue Normal		#DIV/0!
TCGA-A4-A6HP-11A	Solid Tissue Normal		#DIV/0!
TCGA-B3-3925-11A	Solid Tissue Normal		#DIV/0!
TCGA-B3-3926-11A	Solid Tissue Normal		#DIV/0!
TCGA-B3-4103-11A	Solid Tissue Normal		#DIV/0!
TCGA-B3-4104-11A	Solid Tissue Normal		#DIV/0!
TCGA-B3-A6W5-11A	Solid Tissue Normal		#DIV/0!
TCGA-B9-4113-11A	Solid Tissue Normal		#DIV/0!
TCGA-GL-8500-11A	Solid Tissue Normal		#DIV/0!
TCGA-GL-A59T-11A	Solid Tissue Normal		#DIV/0!
TCGA-GL-A9DD-11A	Solid Tissue Normal		#DIV/0!
TCGA-IA-A83S-11A	Solid Tissue Normal		#DIV/0!
TCGA-IA-A83T-11A	Solid Tissue Normal		#DIV/0!
TCGA-IA-A83V-11A	Solid Tissue Normal		#DIV/0!
TCGA-IA-A83W-11A	Solid Tissue Normal		#DIV/0!
TCGA-IZ-8195-11A	Solid Tissue Normal		#DIV/0!
TCGA-IZ-8196-11A	Solid Tissue Normal		#DIV/0!
TCGA-KV-A6GD-11A	Solid Tissue Normal		#DIV/0!
TCGA-KV-A74V-11A	Solid Tissue Normal		#DIV/0!
TCGA-P4-A5E6-11A	Solid Tissue Normal		#DIV/0!
TCGA-P4-A5E7-11A	Solid Tissue Normal		#DIV/0!
TCGA-P4-A5EA-11A	Solid Tissue Normal		#DIV/0!
TCGA-P4-A5EB-11A	Solid Tissue Normal		#DIV/0!
TCGA-P4-AAVK-11A	Solid Tissue Normal		#DIV/0!
TCGA-P4-AAVL-11A	Solid Tissue Normal		#DIV/0!
TCGA-P4-AAVM-11A	Solid Tissue Normal		#DIV/0!
TCGA-P4-AAVO-11A	Solid Tissue Normal		#DIV/0!
TCGA-Y8-A8RZ-11A	Solid Tissue Normal		#DIV/0!
TCGA-Y8-A8S0-11A	Solid Tissue Normal		#DIV/0!
TCGA-Y8-A8S1-11A	Solid Tissue Normal		#DIV/0!
TCGA-2Z-A9JQ-01A	Primary Tumor	20.16	0.0400008
TCGA-B9-4115-01A	Primary Tumor	19.86	#DIV/0!
TCGA-B1-A47N-01A	Primary Tumor	19.8	0.04486
TCGA-5P-A9K2-01A	Primary Tumor	19.62	0.0417185
TCGA-5P-A9K6-01A	Primary Tumor	19.58	0.0457138
TCGA-AT-A5NU-01A	Primary Tumor	19.51	0.0401908
TCGA-AL-3468-01A	Primary Tumor	19.48	#DIV/0!
TCGA-SX-A71R-01A	Primary Tumor	19.34	0.0389354
TCGA-AL-3472-01A	Primary Tumor	19.31	#DIV/0!
TCGA-2Z-A9JP-01A	Primary Tumor	19.28	0.04331
TCGA-A4-A7UZ-01A	Primary Tumor	19.27	0.0500138
TCGA-B9-4617-01A	Primary Tumor	19.25	#DIV/0!
TCGA-2Z-A9J3-01A	Primary Tumor	19.23	0.0469192
TCGA-KV-A6GE-01A	Primary Tumor	19.23	0.0403631
TCGA-B1-A47M-01A	Primary Tumor	19.22	0.0366469
TCGA-HE-7129-01A	Primary Tumor	19.2	0.03551
TCGA-2Z-A9JG-01A	Primary Tumor	19.2	0.0522077
TCGA-B9-4113-01A	Primary Tumor	19.2	#DIV/0!
TCGA-2Z-A9J1-01A	Primary Tumor	19.16	0.0476315
TCGA-2Z-A9J7-01A	Primary Tumor	19.16	0.0313023
TCGA-UZ-A9PX-01A	Primary Tumor	19.13	0.0332938
TCGA-B9-4117-01A	Primary Tumor	19.08	#DIV/0!
TCGA-BQ-7045-01A	Primary Tumor	19.03	0.0610138
TCGA-A4-7288-01A	Primary Tumor	19.03	0.0421392
TCGA-SX-A71S-01A	Primary Tumor	19.02	0.0425023
TCGA-HE-A5NI-01A	Primary Tumor	19.02	0.0368385
TCGA-UZ-A9Q1-01A	Primary Tumor	19	0.0390515
TCGA-DW-5561-01A	Primary Tumor	19	0.0467085
TCGA-SX-A7SN-01A	Primary Tumor	19	0.0422492
TCGA-5P-A9KF-01A	Primary Tumor	19	0.0479862
TCGA-MH-A55Z-01A	Primary Tumor	19	0.0366292
TCGA-MH-A562-01A	Primary Tumor	18.99	0.0368285
TCGA-DW-7840-01A	Primary Tumor	18.99	0.0356308
TCGA-Y8-A8RY-01A	Primary Tumor	18.99	0.0656077
TCGA-IZ-A6M9-01A	Primary Tumor	18.97	0.0347877
TCGA-EV-5903-01A	Primary Tumor	18.97	0.0475246
TCGA-G7-A8LE-01A	Primary Tumor	18.95	0.0363546
TCGA-UZ-A9Q0-01A	Primary Tumor	18.93	0.0389131
TCGA-SX-A7SP-01A	Primary Tumor	18.93	0.0526677
TCGA-P4-A5E7-01A	Primary Tumor	18.93	0.0390562
TCGA-HE-A5NH-01A	Primary Tumor	18.93	0.0386946
TCGA-B9-4116-01A	Primary Tumor	18.93	#DIV/0!
TCGA-4A-A93W-01A	Primary Tumor	18.92	0.0744192
TCGA-AL-3471-01A	Primary Tumor	18.92	#DIV/0!
TCGA-B9-A8YH-01A	Primary Tumor	18.91	0.0625023
TCGA-B3-3926-01A	Primary Tumor	18.91	#DIV/0!
TCGA-BQ-7044-01A	Primary Tumor	18.9	0.0409769
TCGA-Y8-A895-01A	Primary Tumor	18.9	0.0318046
TCGA-2Z-A9JS-01A	Primary Tumor	18.89	0.0399654
TCGA-Y8-A896-01A	Primary Tumor	18.89	0.0604046
TCGA-UZ-A9PR-01A	Primary Tumor	18.88	0.0369223
TCGA-BQ-7048-01A	Primary Tumor	18.88	0.0420754
TCGA-PJ-A5Z9-01A	Primary Tumor	18.88	0.159104
TCGA-A4-8311-01A	Primary Tumor	18.86	0.03569
TCGA-UZ-A9PN-01A	Primary Tumor	18.86	0.0473669
TCGA-MH-A856-01A	Primary Tumor	18.85	0.0555969
TCGA-SX-A7SS-01A	Primary Tumor	18.85	0.0969385
TCGA-F9-A7Q0-01A	Primary Tumor	18.82	0.0417962
TCGA-MH-A855-01A	Primary Tumor	18.81	0.0540554
TCGA-2Z-A9JN-01A	Primary Tumor	18.81	0.0556085
TCGA-B3-4103-01A	Primary Tumor	18.81	#DIV/0!
TCGA-5P-A9KE-01A	Primary Tumor	18.8	0.0431915
TCGA-5P-A9K0-01A	Primary Tumor	18.79	0.0432015
TCGA-UZ-A9PM-01A	Primary Tumor	18.78	0.0472262
TCGA-Y8-A8S0-01A	Primary Tumor	18.78	0.0732015
TCGA-O9-A75Z-01A	Primary Tumor	18.76	0.0541777
TCGA-SX-A7SL-01A	Primary Tumor	18.75	0.0591115
TCGA-A4-A772-01A	Primary Tumor	18.75	0.0553069
TCGA-B3-A6W5-01A	Primary Tumor	18.75	0.0445531
TCGA-G7-6795-01A	Primary Tumor	18.75	0.0378177
TCGA-G7-7502-01A	Primary Tumor	18.74	0.0424023
TCGA-B3-3925-01A	Primary Tumor	18.74	#DIV/0!
TCGA-GL-A59T-01A	Primary Tumor	18.73	0.0431946
TCGA-B1-A654-01A	Primary Tumor	18.72	0.0354631
TCGA-UZ-A9PQ-01A	Primary Tumor	18.72	0.0449885
TCGA-5P-A9JY-01A	Primary Tumor	18.71	0.0401446
TCGA-A4-A6HP-01A	Primary Tumor	18.71	0.0362277
TCGA-UZ-A9PJ-01A	Primary Tumor	18.7	0.0343123
TCGA-IA-A40Y-01A	Primary Tumor	18.7	0.04283
TCGA-2Z-A9J5-01A	Primary Tumor	18.68	0.0704308
TCGA-A4-8516-01A	Primary Tumor	18.68	0.0339362
TCGA-IA-A83V-01A	Primary Tumor	18.67	0.0600808
TCGA-SX-A71U-01A	Primary Tumor	18.65	0.0428138
TCGA-UZ-A9PV-01A	Primary Tumor	18.65	0.0329808
TCGA-2Z-A9JR-01A	Primary Tumor	18.65	0.0407215
TCGA-F9-A8NY-01A	Primary Tumor	18.65	0.0607423
TCGA-DW-7836-01A	Primary Tumor	18.62	0.0528562
TCGA-A4-7997-01A	Primary Tumor	18.61	0.04715
TCGA-A4-8517-01A	Primary Tumor	18.61	0.0395854
TCGA-A4-A5DU-01A	Primary Tumor	18.61	0.0994046
TCGA-BQ-7051-01A	Primary Tumor	18.6	0.0383877
TCGA-A4-7584-01A	Primary Tumor	18.6	0.04371
TCGA-A4-7585-01A	Primary Tumor	18.6	0.0716277
TCGA-BQ-5883-01A	Primary Tumor	18.6	0.0637223
TCGA-G7-A8LC-01A	Primary Tumor	18.59	0.0575623
TCGA-KV-A6GD-01A	Primary Tumor	18.58	0.0618577
TCGA-UN-AAZ9-01A	Primary Tumor	18.57	0.0494615
TCGA-BQ-7050-01A	Primary Tumor	18.57	0.0470115
TCGA-AL-7173-01A	Primary Tumor	18.57	0.0478269
TCGA-A4-A4ZT-01A	Primary Tumor	18.56	0.146712
TCGA-V9-A7HT-01A	Primary Tumor	18.55	0.0672454
TCGA-GL-A59R-01A	Primary Tumor	18.55	0.0416277
TCGA-P4-AAVM-01A	Primary Tumor	18.54	0.0421338
TCGA-Y8-A898-01A	Primary Tumor	18.53	0.0474731
TCGA-5P-A9JW-01A	Primary Tumor	18.53	0.0522108
TCGA-DZ-6133-01A	Primary Tumor	18.52	0.0345285
TCGA-HE-A5NJ-01A	Primary Tumor	18.52	0.0408715
TCGA-G7-A4TM-01A	Primary Tumor	18.51	0.0327654
TCGA-MH-A55W-01A	Primary Tumor	18.49	0.04156
TCGA-2K-A9WE-01A	Primary Tumor	18.49	0.0523323
TCGA-DW-7963-01B	Primary Tumor	18.48	0.0414185
TCGA-2Z-A9JE-01A	Primary Tumor	18.46	0.0537269
TCGA-SX-A71W-01A	Primary Tumor	18.43	0.0440069
TCGA-P4-A5E6-01A	Primary Tumor	18.43	0.0439677
TCGA-GL-7773-01A	Primary Tumor	18.43	0.0491723
TCGA-UZ-A9PZ-01A	Primary Tumor	18.43	0.04719
TCGA-5P-A9JU-01A	Primary Tumor	18.42	0.053955
TCGA-5P-A9JZ-01A	Primary Tumor	18.42	0.0581046
TCGA-4A-A93X-01A	Primary Tumor	18.42	0.108798
TCGA-2Z-A9JD-01A	Primary Tumor	18.41	0.0404654
TCGA-MH-A854-01A	Primary Tumor	18.41	0.0449146
TCGA-B9-A69E-01A	Primary Tumor	18.41	0.0591385
TCGA-A4-8312-01A	Primary Tumor	18.4	0.0619746
TCGA-G7-6797-01A	Primary Tumor	18.37	0.0389408
TCGA-B9-A5W7-01A	Primary Tumor	18.37	0.0345854
TCGA-UZ-A9PS-01A	Primary Tumor	18.36	0.0413177
TCGA-GL-A9DE-01A	Primary Tumor	18.36	0.0645208
TCGA-IA-A83S-01A	Primary Tumor	18.34	0.0584331
TCGA-B9-5155-01A	Primary Tumor	18.34	0.0430146
TCGA-A4-8310-01A	Primary Tumor	18.34	0.0350177
TCGA-A4-8515-01A	Primary Tumor	18.34	0.0366231
TCGA-F9-A4JJ-01A	Primary Tumor	18.33	0.0605285
TCGA-5P-A9KC-01A	Primary Tumor	18.32	0.0398869
TCGA-SX-A7SU-01A	Primary Tumor	18.32	0.0472638
TCGA-P4-AAVO-01A	Primary Tumor	18.3	0.0521777
TCGA-BQ-5893-01A	Primary Tumor	18.29	0.0547469
TCGA-J7-6720-01A	Primary Tumor	18.29	0.0820408
TCGA-F9-A7VF-01A	Primary Tumor	18.28	0.0965338
TCGA-GL-7966-01A	Primary Tumor	18.28	0.0495892
TCGA-B3-8121-01A	Primary Tumor	18.27	0.0477931
TCGA-B9-A44B-01A	Primary Tumor	18.27	0.0430577
TCGA-BQ-7061-01A	Primary Tumor	18.26	0.0424731
TCGA-BQ-7060-01A	Primary Tumor	18.26	0.0425538
TCGA-HE-A5NF-01A	Primary Tumor	18.26	0.0594577
TCGA-GL-8500-01A	Primary Tumor	18.26	0.0453762
TCGA-2Z-A9J6-01A	Primary Tumor	18.25	0.0496008
TCGA-Q2-A5QZ-01A	Primary Tumor	18.23	0.0419646
TCGA-SX-A71V-01A	Primary Tumor	18.22	0.0565008
TCGA-BQ-7053-01A	Primary Tumor	18.22	0.0556392
TCGA-HE-A5NL-01A	Primary Tumor	18.2	0.0466546
TCGA-BQ-5894-01A	Primary Tumor	18.2	0.06557
TCGA-EV-5902-01A	Primary Tumor	18.18	0.0440054
TCGA-BQ-7046-01A	Primary Tumor	18.17	0.0415708
TCGA-2Z-A9JL-01A	Primary Tumor	18.17	0.0650069
TCGA-B9-A8YI-01A	Primary Tumor	18.17	0.0823808
TCGA-A4-8630-01A	Primary Tumor	18.16	0.0679485
TCGA-GL-A9DC-01A	Primary Tumor	18.15	0.0787217
TCGA-UZ-A9PK-01A	Primary Tumor	18.15	0.0642817
TCGA-IA-A40U-01A	Primary Tumor	18.13	0.0457046
TCGA-PJ-A5Z8-01A	Primary Tumor	18.12	0.0521362
TCGA-GL-6846-01A	Primary Tumor	18.11	0.0378038
TCGA-KV-A74V-01A	Primary Tumor	18.11	0.0499954
TCGA-G7-A8LD-01A	Primary Tumor	18.1	0.03714
TCGA-SX-A7SO-01A	Primary Tumor	18.1	0.0373777
TCGA-B1-A657-01A	Primary Tumor	18.1	0.0430331
TCGA-SX-A7SQ-01A	Primary Tumor	18.09	0.0327515
TCGA-BQ-5876-01A	Primary Tumor	18.08	0.0500369
TCGA-B1-A47O-01A	Primary Tumor	18.07	0.0486462
TCGA-A4-8098-01A	Primary Tumor	18.06	0.0428646
TCGA-DZ-6132-01A	Primary Tumor	18.06	0.0438869
TCGA-UZ-A9PL-01A	Primary Tumor	18.05	0.0435315
TCGA-G7-6796-01A	Primary Tumor	18.03	0.0829277
TCGA-DW-5560-01A	Primary Tumor	18.03	0.06927
TCGA-SX-A7SR-01A	Primary Tumor	18.02	0.0805638
TCGA-A4-7734-01A	Primary Tumor	17.99	0.0373977
TCGA-BQ-5881-01A	Primary Tumor	17.99	0.0721638
TCGA-BQ-5886-01A	Primary Tumor	17.98	0.0579069
TCGA-5P-A9JV-01A	Primary Tumor	17.98	0.0835308
TCGA-BQ-5884-01A	Primary Tumor	17.96	0.0614008
TCGA-BQ-7058-01A	Primary Tumor	17.96	0.0436931
TCGA-5P-A9K8-01A	Primary Tumor	17.94	0.0657608
TCGA-B9-5156-01A	Primary Tumor	17.93	0.0732946
TCGA-BQ-5875-01A	Primary Tumor	17.92	0.04611
TCGA-DW-7842-01A	Primary Tumor	17.91	0.0494885
TCGA-UZ-A9PO-01A	Primary Tumor	17.89	0.0809638
TCGA-MH-A560-01A	Primary Tumor	17.88	0.0516338
TCGA-DW-7841-01A	Primary Tumor	17.88	0.0496085
TCGA-P4-A5EA-01A	Primary Tumor	17.88	0.09945
TCGA-2Z-A9J8-01A	Primary Tumor	17.87	0.0455038
TCGA-AL-3467-01A	Primary Tumor	17.85	#DIV/0!
TCGA-5P-A9K9-01A	Primary Tumor	17.83	0.0489362
TCGA-B9-A5W8-01A	Primary Tumor	17.82	0.0506131
TCGA-G7-7501-01A	Primary Tumor	17.81	0.0531423
TCGA-A4-A5Y0-01A	Primary Tumor	17.81	0.0380662
TCGA-AL-A5DJ-01A	Primary Tumor	17.79	0.0558569
TCGA-P4-A5E8-01A	Primary Tumor	17.79	0.0599377
TCGA-B1-A655-01A	Primary Tumor	17.78	0.04988
TCGA-BQ-5879-01A	Primary Tumor	17.76	0.0630815
TCGA-2Z-A9JI-01A	Primary Tumor	17.73	0.0839915
TCGA-Y8-A897-01A	Primary Tumor	17.72	0.0743538
TCGA-SX-A7SM-01A	Primary Tumor	17.67	0.0538077
TCGA-G7-6789-01A	Primary Tumor	17.67	0.326846
TCGA-G7-6793-01A	Primary Tumor	17.65	0.0736223
TCGA-BQ-7059-01A	Primary Tumor	17.62	0.0510023
TCGA-B9-A5W9-01A	Primary Tumor	17.62	0.0476946
TCGA-IA-A83W-01A	Primary Tumor	17.6	0.0546054
TCGA-BQ-5880-01A	Primary Tumor	17.59	0.110246
TCGA-G7-6790-01A	Primary Tumor	17.59	0.0866223
TCGA-BQ-5878-01A	Primary Tumor	17.56	0.137938
TCGA-P4-AAVL-01A	Primary Tumor	17.55	0.175695
TCGA-A4-A5Y1-01A	Primary Tumor	17.53	0.0742585
TCGA-BQ-7062-01A	Primary Tumor	17.51	0.0553415
TCGA-2Z-A9JJ-01A	Primary Tumor	17.51	0.0467569
TCGA-BQ-5887-01A	Primary Tumor	17.5	0.0578723
TCGA-BQ-5889-01A	Primary Tumor	17.45	0.128168
TCGA-Y8-A8S1-01A	Primary Tumor	17.45	0.0928892
TCGA-DW-7838-01A	Primary Tumor	17.44	0.0518708
TCGA-A4-7583-01A	Primary Tumor	17.39	0.144722
TCGA-Y8-A894-01A	Primary Tumor	17.37	0.0770023
TCGA-B1-7332-01A	Primary Tumor	17.34	0.0401569
TCGA-B1-5398-01A	Primary Tumor	17.34	0.100819
TCGA-G7-6792-01A	Primary Tumor	17.32	0.0515646
TCGA-A4-A48D-01A	Primary Tumor	17.29	0.0642723
TCGA-P4-A5EB-01A	Primary Tumor	17.28	0.0470854
TCGA-B9-7268-01A	Primary Tumor	17.26	0.139679
TCGA-A4-7286-01A	Primary Tumor	17.25	0.0881746
TCGA-2Z-A9J2-01A	Primary Tumor	17.23	0.128091
TCGA-5P-A9K3-01A	Primary Tumor	17.2	0.238529
TCGA-BQ-7055-01A	Primary Tumor	17.15	0.06059
TCGA-2Z-A9JK-01A	Primary Tumor	17.14	0.0695408
TCGA-BQ-5882-01A	Primary Tumor	17.1	0.0667915
TCGA-2Z-A9JO-01A	Primary Tumor	17.09	0.101205
TCGA-UZ-A9PU-01A	Primary Tumor	17.08	0.0418915
TCGA-2Z-A9JT-01A	Primary Tumor	17.06	0.161738
TCGA-IZ-8195-01A	Primary Tumor	16.99	0.137413
TCGA-4A-A93Y-01A	Primary Tumor	16.95	0.125763
TCGA-A4-A57E-01A	Primary Tumor	16.93	0.313091
TCGA-DZ-6134-01A	Primary Tumor	16.91	0.0985623
TCGA-GL-A9DD-01A	Primary Tumor	16.91	0.135815
TCGA-Y8-A8RZ-01A	Primary Tumor	16.83	0.177583
TCGA-DW-7834-01A	Primary Tumor	16.8	0.0490615
TCGA-BQ-7049-01A	Primary Tumor	16.72	0.110713
TCGA-G7-A8LB-01A	Primary Tumor	16.64	0.215726
TCGA-GL-A4EM-01A	Primary Tumor	16.6	0.0922615
TCGA-DW-7837-01A	Primary Tumor	16.58	0.0664215
TCGA-A4-7915-01A	Primary Tumor	16.56	0.0591908
TCGA-HE-7128-01A	Primary Tumor	16.5	0.0556
TCGA-WN-A9G9-01A	Primary Tumor	16.48	0.0952785
TCGA-DZ-6135-01A	Primary Tumor	16.47	0.0864877
TCGA-BQ-5892-01A	Primary Tumor	16.37	0.0684208
TCGA-P4-AAVK-01A	Primary Tumor	16.37	0.110815
TCGA-UZ-A9PP-01A	Primary Tumor	16.37	0.0723615
TCGA-BQ-7056-01A	Primary Tumor	16.33	0.294357
TCGA-5P-A9KA-01A	Primary Tumor	16.27	0.11932
TCGA-J7-8537-01A	Primary Tumor	16.19	0.0696431
TCGA-BQ-5890-01A	Primary Tumor	16.06	0.161769
TCGA-AL-3466-01A	Primary Tumor	15.95	#DIV/0!
TCGA-HE-A5NK-01A	Primary Tumor	15.89	0.102737
TCGA-IA-A40X-01A	Primary Tumor	15.29	0.0990046
TCGA-A4-7828-01A	Primary Tumor	14.76	0.114088
TCGA-B3-4104-01A	Primary Tumor	14.67	#DIV/0!
TCGA-A4-7287-01A	Primary Tumor	14.29	0.474908
TCGA-BQ-5891-01A	Primary Tumor	14.28	0.131519
TCGA-IZ-8196-01A	Primary Tumor	14.07	0.0625877
TCGA-BQ-5877-01A	Primary Tumor	14.06	0.434269
TCGA-J7-A8I2-01A	Primary Tumor	13.66	0.650415
TCGA-2Z-A9J9-01A	Primary Tumor	13.57	0.0671077
TCGA-WN-AB4C-01A	Primary Tumor	12.99	0.0926646
TCGA-P4-A5ED-01A	Primary Tumor	12.78	0.0601092
TCGA-AL-3473-01A	Primary Tumor	12.35	#DIV/0!
TCGA-B1-A656-01A	Primary Tumor	12.25	0.0673669
TCGA-A4-7732-01A	Primary Tumor	12.19	0.0694685
TCGA-EV-5901-01A	Primary Tumor	11.83	0.110931
TCGA-HE-7130-01A	Primary Tumor	11.74	0.771892
TCGA-MH-A857-01A	Primary Tumor	11.72	0.119334
TCGA-2Z-A9JM-01A	Primary Tumor	11.66	0.0631062
TCGA-5P-A9KH-01A	Primary Tumor	11.41	0.154365
TCGA-BQ-5888-01A	Primary Tumor	11.33	0.153231
TCGA-A4-8518-01A	Primary Tumor	11.31	0.119121
TCGA-F9-A97G-01A	Primary Tumor	11.21	0.137177
TCGA-IA-A83T-01A	Primary Tumor	10.94	0.258073
TCGA-MH-A561-01A	Primary Tumor	10.69	0.210118
TCGA-A4-7996-01A	Primary Tumor	10.61	0.348327
TCGA-DW-7839-01A	Primary Tumor	10.59	0.244734
TCGA-IZ-A6M8-01A	Primary Tumor	10.44	0.111572
TCGA-BQ-5885-01A	Primary Tumor	10.05	0.271123
TCGA-5P-A9K4-01A	Primary Tumor	8.984	0.553432
TCGA-A4-A5XZ-01A	Primary Tumor	8.677	0.329528
TCGA-PJ-A8JU-01A	Primary Tumor		0.0495515
TCGA-DZ-6131-01A	Primary Tumor		0.0783046
TCGA-B9-4114-01A	Primary Tumor		#DIV/0!
TCGA-P4-A5ED-01B	Primary Tumor		#DIV/0!
TCGA-UZ-A9PS-05A	Additional - New Primary	13.03	0.139192

## Sheet: LIHC
samples	sample_type.samples	HOXA9 expression in log2(fpkm-uq+1)	Beta-value
TCGA-BC-A216-11A	Solid Tissue Normal	11.63	0.149786
TCGA-G3-A3CH-11A	Solid Tissue Normal	10	#DIV/0!
TCGA-BD-A2L6-11A	Solid Tissue Normal	9.811	0.154773
TCGA-DD-A39Z-11A	Solid Tissue Normal	9.648	0.135669
TCGA-FV-A23B-11A	Solid Tissue Normal	9.441	0.167104
TCGA-DD-A11C-11A	Solid Tissue Normal	9.419	0.178304
TCGA-DD-A1EJ-11A	Solid Tissue Normal	9.288	0.112553
TCGA-FV-A3R2-11A	Solid Tissue Normal	9.288	#DIV/0!
TCGA-DD-A39W-11A	Solid Tissue Normal	9.194	0.0968931
TCGA-FV-A2QR-11A	Solid Tissue Normal	8.973	0.144313
TCGA-DD-A1EE-11A	Solid Tissue Normal	8.836	0.170803
TCGA-ES-A2HT-11A	Solid Tissue Normal	8.816	0.15535
TCGA-BC-A10X-11A	Solid Tissue Normal	8.807	0.145286
TCGA-BC-A10T-11A	Solid Tissue Normal	8.787	0.171258
TCGA-EP-A12J-11A	Solid Tissue Normal	8.776	0.163441
TCGA-FV-A3I0-11A	Solid Tissue Normal	8.539	#DIV/0!
TCGA-DD-A1EG-11A	Solid Tissue Normal	8.474	0.165498
TCGA-FV-A3I1-11A	Solid Tissue Normal	8.456	#DIV/0!
TCGA-BC-A10W-11A	Solid Tissue Normal	8.33	0.220035
TCGA-DD-A119-11A	Solid Tissue Normal	8.32	0.146218
TCGA-DD-A3A2-11A	Solid Tissue Normal	8.293	0.125757
TCGA-DD-A11D-11A	Solid Tissue Normal	8.28	0.161025
TCGA-BC-A10U-11A	Solid Tissue Normal	8.275	0.162773
TCGA-DD-A116-11A	Solid Tissue Normal	8.238	0.169608
TCGA-BC-A10Y-11A	Solid Tissue Normal	8.118	0.201111
TCGA-DD-A3A4-11A	Solid Tissue Normal	7.821	#DIV/0!
TCGA-DD-A114-11A	Solid Tissue Normal	0	0.136827
TCGA-DD-A11A-11A	Solid Tissue Normal	0	0.168095
TCGA-BC-A10R-11A	Solid Tissue Normal	0	0.135935
TCGA-DD-A11B-11A	Solid Tissue Normal	0	0.215755
TCGA-DD-A1EB-11A	Solid Tissue Normal	0	0.143342
TCGA-BC-A10Q-11A	Solid Tissue Normal	0	0.125875
TCGA-EP-A26S-11A	Solid Tissue Normal	0	0.150289
TCGA-DD-A1EH-11A	Solid Tissue Normal	0	0.144932
TCGA-DD-A1EL-11A	Solid Tissue Normal	0	0.148921
TCGA-BD-A3EP-11A	Solid Tissue Normal	0	0.178942
TCGA-DD-A118-11A	Solid Tissue Normal	0	0.130995
TCGA-DD-A3A1-11A	Solid Tissue Normal	0	0.147305
TCGA-BC-A10Z-11A	Solid Tissue Normal	0	0.129918
TCGA-DD-A113-11A	Solid Tissue Normal	0	0.113595
TCGA-DD-A1EI-11A	Solid Tissue Normal	0	0.214914
TCGA-DD-A39V-11A	Solid Tissue Normal	0	0.185178
TCGA-DD-A1EC-11A	Solid Tissue Normal	0	0.0963023
TCGA-BC-A110-11A	Solid Tissue Normal	0	0.144921
TCGA-DD-A39X-11A	Solid Tissue Normal	0	0.114255
TCGA-DD-A3A3-11A	Solid Tissue Normal	0	0.169794
TCGA-DD-A3A5-11A	Solid Tissue Normal	0	#DIV/0!
TCGA-DD-A3A6-11A	Solid Tissue Normal	0	#DIV/0!
TCGA-DD-A3A8-11A	Solid Tissue Normal	0	#DIV/0!
TCGA-EP-A3RK-11A	Solid Tissue Normal	0	#DIV/0!
TCGA-BC-A10S-11A	Solid Tissue Normal		0.181186
TCGA-DD-A1EF-11A	Solid Tissue Normal		0.134197
TCGA-BC-A112-11A	Solid Tissue Normal		0.218767
TCGA-DD-A115-11A	Solid Tissue Normal		0.138214
TCGA-G3-A25W-11A	Solid Tissue Normal		0.119724
TCGA-DD-A1E9-11A	Solid Tissue Normal		0.178295
TCGA-DD-A1ED-11A	Solid Tissue Normal		0.145789
TCGA-ES-A2HS-11A	Solid Tissue Normal		0.214978
TCGA-G3-A25X-11A	Solid Tissue Normal		0.175261
TCGA-BD-A3ER-11A	Solid Tissue Normal		#DIV/0!
TCGA-DD-A39Y-11A	Solid Tissue Normal		#DIV/0!
TCGA-DD-A3A0-11A	Solid Tissue Normal		#DIV/0!
TCGA-DD-A3A7-11A	Solid Tissue Normal		#DIV/0!
TCGA-DD-A3A9-11A	Solid Tissue Normal		#DIV/0!
TCGA-DD-A4NA-11A	Solid Tissue Normal		#DIV/0!
TCGA-DD-A4NB-11A	Solid Tissue Normal		#DIV/0!
TCGA-DD-A4ND-11A	Solid Tissue Normal		#DIV/0!
TCGA-DD-A4NE-11A	Solid Tissue Normal		#DIV/0!
TCGA-DD-A4NG-11A	Solid Tissue Normal		#DIV/0!
TCGA-DD-A4NH-11A	Solid Tissue Normal		#DIV/0!
TCGA-DD-A4NI-11A	Solid Tissue Normal		#DIV/0!
TCGA-DD-A4NJ-11A	Solid Tissue Normal		#DIV/0!
TCGA-DD-A4NK-11A	Solid Tissue Normal		#DIV/0!
TCGA-DD-A4NL-11A	Solid Tissue Normal		#DIV/0!
TCGA-DD-A4NN-11A	Solid Tissue Normal		#DIV/0!
TCGA-DD-A4NO-11A	Solid Tissue Normal		#DIV/0!
TCGA-DD-A4NP-11A	Solid Tissue Normal		#DIV/0!
TCGA-DD-A4NQ-11A	Solid Tissue Normal		#DIV/0!
TCGA-DD-A4NR-11A	Solid Tissue Normal		#DIV/0!
TCGA-DD-A4NS-11A	Solid Tissue Normal		#DIV/0!
TCGA-DD-A4NV-11A	Solid Tissue Normal		#DIV/0!
TCGA-FV-A495-11A	Solid Tissue Normal		#DIV/0!
TCGA-FV-A496-11A	Solid Tissue Normal		#DIV/0!
TCGA-FV-A4ZP-11A	Solid Tissue Normal		#DIV/0!
TCGA-GJ-A6C0-11A	Solid Tissue Normal		#DIV/0!
TCGA-K7-A5RF-11A	Solid Tissue Normal		#DIV/0!
TCGA-K7-A5RG-11A	Solid Tissue Normal		#DIV/0!
TCGA-LG-A6GG-11A	Solid Tissue Normal		#DIV/0!
TCGA-NI-A4U2-11A	Solid Tissue Normal		#DIV/0!
TCGA-DD-AACA-02A	Recurrent Tumor	12.42	0.672777
TCGA-DD-AACA-02B	Recurrent Tumor	11.75	0.746362
TCGA-ZS-A9CF-02A	Recurrent Tumor	8.823	0.528508
TCGA-CC-A7IK-01A	Primary Tumor	16.49	0.0989792
TCGA-DD-AACG-01A	Primary Tumor	16.48	0.182982
TCGA-5C-AAPD-01A	Primary Tumor	15.16	0.326026
TCGA-BW-A5NO-01A	Primary Tumor	15.12	0.17816
TCGA-WJ-A86L-01A	Primary Tumor	14.73	0.0880762
TCGA-DD-A4ND-01A	Primary Tumor	14.25	0.0725085
TCGA-BC-A216-01A	Primary Tumor	14.15	0.500169
TCGA-CC-A8HS-01A	Primary Tumor	13.62	0.357358
TCGA-EP-A2KC-01A	Primary Tumor	13.44	0.740908
TCGA-DD-A73E-01A	Primary Tumor	13.41	0.622723
TCGA-G3-AAV7-01A	Primary Tumor	13.15	0.330539
TCGA-DD-AAE1-01A	Primary Tumor	13.06	0.683931
TCGA-BC-A69H-01A	Primary Tumor	12.93	0.487377
TCGA-MI-A75H-01A	Primary Tumor	12.82	0.459646
TCGA-DD-AADA-01A	Primary Tumor	12.78	0.586485
TCGA-DD-AACA-01A	Primary Tumor	12.78	0.605723
TCGA-DD-A4NQ-01A	Primary Tumor	12.72	0.227942
TCGA-ED-A97K-01A	Primary Tumor	12.63	0.342043
TCGA-DD-AAE6-01A	Primary Tumor	12.62	0.607754
TCGA-DD-AACH-01A	Primary Tumor	12.6	0.657138
TCGA-DD-A4NF-01A	Primary Tumor	12.3	0.630715
TCGA-DD-A114-01A	Primary Tumor	12.28	0.233476
TCGA-DD-A4NH-01A	Primary Tumor	12.19	0.322762
TCGA-FV-A23B-01A	Primary Tumor	12.14	0.644792
TCGA-DD-AADS-01A	Primary Tumor	12.09	0.4867
TCGA-2Y-A9H1-01A	Primary Tumor	12.04	0.353436
TCGA-DD-AAEA-01A	Primary Tumor	12.01	0.508854
TCGA-DD-AAD1-01A	Primary Tumor	11.92	0.357017
TCGA-2V-A95S-01A	Primary Tumor	11.91	0.274695
TCGA-ED-A7PZ-01A	Primary Tumor	11.91	0.378718
TCGA-CC-A3MA-01A	Primary Tumor	11.89	0.684792
TCGA-BC-A5W4-01A	Primary Tumor	11.87	0.838669
TCGA-G3-A25S-01A	Primary Tumor	11.86	0.0887423
TCGA-CC-A9FU-01A	Primary Tumor	11.82	0.664792
TCGA-DD-A3A8-01A	Primary Tumor	11.76	0.634723
TCGA-DD-AACK-01A	Primary Tumor	11.75	0.633354
TCGA-DD-AACO-01A	Primary Tumor	11.75	0.431115
TCGA-2Y-A9GV-01A	Primary Tumor	11.65	0.148681
TCGA-G3-A7M9-01A	Primary Tumor	11.64	0.668354
TCGA-CC-A8HV-01A	Primary Tumor	11.64	0.554392
TCGA-DD-A4NG-01A	Primary Tumor	11.62	0.501777
TCGA-YA-A8S7-01A	Primary Tumor	11.59	0.296472
TCGA-UB-A7MF-01A	Primary Tumor	11.57	0.647415
TCGA-G3-AAV3-01A	Primary Tumor	11.5	0.286223
TCGA-2Y-A9H7-01A	Primary Tumor	11.49	0.636108
TCGA-CC-A123-01A	Primary Tumor	11.49	0.377285
TCGA-DD-AAEB-01A	Primary Tumor	11.48	0.291372
TCGA-WQ-AB4B-01A	Primary Tumor	11.47	0.4419
TCGA-2Y-A9H2-01A	Primary Tumor	11.47	0.474692
TCGA-2Y-A9GZ-01A	Primary Tumor	11.45	0.131955
TCGA-DD-A11B-01A	Primary Tumor	11.38	0.632592
TCGA-CC-A7IE-01A	Primary Tumor	11.37	0.405038
TCGA-FV-A4ZP-01A	Primary Tumor	11.35	0.606969
TCGA-DD-AACD-01A	Primary Tumor	11.35	0.43786
TCGA-CC-A9FW-01A	Primary Tumor	11.33	0.447569
TCGA-DD-AAW1-01A	Primary Tumor	11.32	0.588992
TCGA-DD-A73G-01A	Primary Tumor	11.32	0.569362
TCGA-DD-AAE0-01A	Primary Tumor	11.31	0.696715
TCGA-2Y-A9H3-01A	Primary Tumor	11.29	0.384969
TCGA-CC-5264-01A	Primary Tumor	11.23	0.813423
TCGA-ZS-A9CG-01A	Primary Tumor	11.21	0.264255
TCGA-NI-A8LF-01A	Primary Tumor	11.21	0.378917
TCGA-DD-A4NA-01A	Primary Tumor	11.11	0.498829
TCGA-QA-A7B7-01A	Primary Tumor	11.1	0.677492
TCGA-CC-5261-01A	Primary Tumor	11.08	0.432023
TCGA-G3-A25Y-01A	Primary Tumor	11.07	0.587169
TCGA-DD-AADG-01A	Primary Tumor	11.07	0.0691454
TCGA-FV-A3I0-01A	Primary Tumor	11.04	0.812277
TCGA-2Y-A9H0-01A	Primary Tumor	11.03	0.475592
TCGA-DD-A4NR-01A	Primary Tumor	11.03	0.275208
TCGA-2Y-A9H5-01A	Primary Tumor	11.01	0.592269
TCGA-RC-A6M3-01A	Primary Tumor	10.97	0.476177
TCGA-2Y-A9GT-01A	Primary Tumor	10.95	0.292198
TCGA-G3-A5SL-01A	Primary Tumor	10.95	0.500962
TCGA-G3-A25X-01A	Primary Tumor	10.94	0.397983
TCGA-DD-AADM-01A	Primary Tumor	10.93	0.523477
TCGA-LG-A9QD-01A	Primary Tumor	10.92	0.269263
TCGA-DD-AAVQ-01A	Primary Tumor	10.9	0.417908
TCGA-DD-A4NL-01A	Primary Tumor	10.9	0.116982
TCGA-RC-A7SF-01A	Primary Tumor	10.88	0.451402
TCGA-2Y-A9H6-01A	Primary Tumor	10.88	0.486154
TCGA-2Y-A9HB-01A	Primary Tumor	10.83	0.388023
TCGA-MI-A75E-01A	Primary Tumor	10.83	0.216352
TCGA-DD-A3A3-01A	Primary Tumor	10.8	0.694215
TCGA-BC-A3KF-01A	Primary Tumor	10.79	0.158598
TCGA-BD-A3EP-01A	Primary Tumor	10.76	0.413292
TCGA-ZP-A9CZ-01A	Primary Tumor	10.68	0.400824
TCGA-ED-A8O5-01A	Primary Tumor	10.67	0.590731
TCGA-XR-A8TC-01A	Primary Tumor	10.66	0.386502
TCGA-CC-A5UC-01A	Primary Tumor	10.65	0.245637
TCGA-MR-A8JO-01A	Primary Tumor	10.64	0.182955
TCGA-DD-A11A-01A	Primary Tumor	10.61	0.656346
TCGA-DD-A1EA-01A	Primary Tumor	10.6	0.381125
TCGA-DD-AADO-01A	Primary Tumor	10.6	0.699715
TCGA-ED-A5KG-01A	Primary Tumor	10.6	0.198017
TCGA-DD-AAEG-01A	Primary Tumor	10.6	0.481899
TCGA-G3-A25V-01A	Primary Tumor	10.56	0.14111
TCGA-DD-A3A7-01A	Primary Tumor	10.51	0.826762
TCGA-UB-A7ME-01A	Primary Tumor	10.5	0.553762
TCGA-CC-5262-01A	Primary Tumor	10.49	0.227743
TCGA-DD-AACZ-01A	Primary Tumor	10.46	0.520654
TCGA-BC-A10R-01A	Primary Tumor	10.44	0.580808
TCGA-BC-A10Y-01A	Primary Tumor	10.43	0.202508
TCGA-FV-A2QR-01A	Primary Tumor	10.42	0.279257
TCGA-RC-A7S9-01A	Primary Tumor	10.41	0.633323
TCGA-KR-A7K7-01A	Primary Tumor	10.39	0.479715
TCGA-DD-AACU-01A	Primary Tumor	10.36	0.377036
TCGA-2Y-A9H9-01A	Primary Tumor	10.35	0.339743
TCGA-2Y-A9GU-01A	Primary Tumor	10.33	0.743777
TCGA-KR-A7K0-01A	Primary Tumor	10.32	0.313612
TCGA-CC-A7IG-01A	Primary Tumor	10.31	0.540046
TCGA-DD-AAVV-01A	Primary Tumor	10.31	0.379231
TCGA-BC-A3KG-01A	Primary Tumor	10.29	0.427355
TCGA-5C-A9VH-01A	Primary Tumor	10.29	0.421338
TCGA-DD-A4NS-01A	Primary Tumor	10.27	0.202605
TCGA-FV-A2QQ-01A	Primary Tumor	10.24	0.464768
TCGA-CC-A9FS-01A	Primary Tumor	10.2	0.31034
TCGA-ED-A7PY-01A	Primary Tumor	10.18	0.701862
TCGA-HP-A5MZ-01A	Primary Tumor	10.17	0.305568
TCGA-DD-AACI-01A	Primary Tumor	10.17	0.373715
TCGA-CC-A7IJ-01A	Primary Tumor	10.13	0.368331
TCGA-BC-A217-01A	Primary Tumor	10.08	0.261897
TCGA-BC-A10S-01A	Primary Tumor	10.07	0.494379
TCGA-DD-A73B-01A	Primary Tumor	10.03	0.687715
TCGA-G3-A3CI-01A	Primary Tumor	10.02	0.105208
TCGA-UB-A7MA-01A	Primary Tumor	10.01	0.732615
TCGA-2Y-A9H8-01A	Primary Tumor	9.991	0.6459
TCGA-CC-A3MB-01A	Primary Tumor	9.984	0.554615
TCGA-2Y-A9GY-01A	Primary Tumor	9.977	0.0612454
TCGA-BC-A10X-01A	Primary Tumor	9.961	0.135448
TCGA-G3-AAV4-01A	Primary Tumor	9.922	0.565923
TCGA-DD-A73F-01A	Primary Tumor	9.914	0.121572
TCGA-G3-AAV5-01A	Primary Tumor	9.893	0.447962
TCGA-DD-AADW-01A	Primary Tumor	9.892	0.708
TCGA-DD-AAVX-01A	Primary Tumor	9.879	0.352714
TCGA-G3-A5SM-01A	Primary Tumor	9.876	0.389962
TCGA-DD-A1EG-01A	Primary Tumor	9.875	0.163186
TCGA-T1-A6J8-01A	Primary Tumor	9.86	0.158487
TCGA-DD-AAD5-01A	Primary Tumor	9.854	0.340995
TCGA-G3-A6UC-01A	Primary Tumor	9.83	0.316442
TCGA-DD-AAVP-01A	Primary Tumor	9.83	0.259942
TCGA-DD-AA3A-01A	Primary Tumor	9.806	0.460569
TCGA-DD-A1ED-01A	Primary Tumor	9.779	0.141002
TCGA-DD-AACY-01A	Primary Tumor	9.777	0.454058
TCGA-DD-AAVR-01A	Primary Tumor	9.771	0.356508
TCGA-DD-AACN-01A	Primary Tumor	9.768	0.515731
TCGA-UB-A7MD-01A	Primary Tumor	9.738	0.253232
TCGA-DD-AAC9-01A	Primary Tumor	9.725	0.315815
TCGA-G3-AAV0-01A	Primary Tumor	9.709	0.504683
TCGA-5C-A9VG-01A	Primary Tumor	9.699	0.403954
TCGA-G3-AAV1-01A	Primary Tumor	9.674	0.482515
TCGA-XR-A8TG-01A	Primary Tumor	9.658	0.336654
TCGA-RG-A7D4-01A	Primary Tumor	9.626	0.434885
TCGA-MI-A75C-01A	Primary Tumor	9.625	0.4804
TCGA-CC-A5UD-01A	Primary Tumor	9.595	0.472923
TCGA-DD-AACP-01A	Primary Tumor	9.588	0.7604
TCGA-BC-4073-01B	Primary Tumor	9.575	0.10473
TCGA-5R-AA1D-01A	Primary Tumor	9.572	0.208333
TCGA-HP-A5N0-01A	Primary Tumor	9.518	0.168223
TCGA-DD-A39X-01A	Primary Tumor	9.49	0.363608
TCGA-DD-AACC-01A	Primary Tumor	9.486	0.273186
TCGA-DD-A3A6-01A	Primary Tumor	9.475	0.153484
TCGA-KR-A7K2-01A	Primary Tumor	9.474	0.379999
TCGA-ED-A4XI-01A	Primary Tumor	9.473	0.270681
TCGA-DD-AADF-01A	Primary Tumor	9.469	0.224718
TCGA-DD-A4NV-01A	Primary Tumor	9.454	0.280048
TCGA-CC-A3MC-01A	Primary Tumor	9.452	0.490308
TCGA-ES-A2HT-01A	Primary Tumor	9.438	0.243936
TCGA-DD-A39W-01A	Primary Tumor	9.435	0.627015
TCGA-MI-A75G-01A	Primary Tumor	9.421	0.428254
TCGA-3K-AAZ8-01A	Primary Tumor	9.416	0.308392
TCGA-EP-A12J-01A	Primary Tumor	9.412	0.499785
TCGA-CC-5259-01A	Primary Tumor	9.411	0.577338
TCGA-K7-A5RG-01A	Primary Tumor	9.408	0.183715
TCGA-G3-A7M6-01A	Primary Tumor	9.382	0.219499
TCGA-K7-AAU7-01A	Primary Tumor	9.375	0.25605
TCGA-PD-A5DF-01A	Primary Tumor	9.375	0.198005
TCGA-DD-AADQ-01A	Primary Tumor	9.371	0.517193
TCGA-G3-AAV6-01A	Primary Tumor	9.361	0.503115
TCGA-RC-A7SB-01A	Primary Tumor	9.361	0.132292
TCGA-ED-A8O6-01A	Primary Tumor	9.328	0.449054
TCGA-DD-AAEI-01A	Primary Tumor	9.318	0.5374
TCGA-FV-A495-01A	Primary Tumor	9.302	0.153534
TCGA-CC-A8HT-01A	Primary Tumor	9.299	0.188817
TCGA-DD-A3A2-01A	Primary Tumor	9.289	0.319493
TCGA-WQ-A9G7-01A	Primary Tumor	9.278	0.360446
TCGA-BC-A69I-01A	Primary Tumor	9.257	0.427141
TCGA-UB-AA0U-01A	Primary Tumor	9.249	0.308432
TCGA-DD-AADC-01A	Primary Tumor	9.233	0.508792
TCGA-DD-A3A1-01A	Primary Tumor	9.221	0.280226
TCGA-G3-A7M8-01A	Primary Tumor	9.221	0.234889
TCGA-5R-AAAM-01A	Primary Tumor	9.205	0.469217
TCGA-DD-AADB-01A	Primary Tumor	9.2	0.365077
TCGA-K7-A6G5-01A	Primary Tumor	9.172	0.0976223
TCGA-DD-AAE7-01A	Primary Tumor	9.114	0.319838
TCGA-ED-A66X-01A	Primary Tumor	9.063	0.178203
TCGA-UB-A7MB-01A	Primary Tumor	9.043	0.414834
TCGA-CC-5263-01A	Primary Tumor	9.034	0.142573
TCGA-DD-A11C-01A	Primary Tumor	9.023	0.332787
TCGA-DD-A116-01A	Primary Tumor	9.022	0.493969
TCGA-DD-AAVZ-01A	Primary Tumor	9.021	0.459369
TCGA-DD-AACT-01A	Primary Tumor	9.014	0.298733
TCGA-ZP-A9D2-01A	Primary Tumor	9.008	0.433862
TCGA-DD-A113-01A	Primary Tumor	9.006	0.744592
TCGA-EP-A26S-01A	Primary Tumor	8.97	0.286749
TCGA-DD-A118-01A	Primary Tumor	8.944	0.511062
TCGA-4R-AA8I-01A	Primary Tumor	8.934	0.415078
TCGA-G3-A25T-01A	Primary Tumor	8.926	0.560138
TCGA-ZP-A9CV-01A	Primary Tumor	8.922	0.366361
TCGA-BC-A10Z-01A	Primary Tumor	8.903	0.270118
TCGA-ZP-A9D1-01A	Primary Tumor	8.899	0.429723
TCGA-CC-A3M9-01A	Primary Tumor	8.891	0.169461
TCGA-2Y-A9HA-01A	Primary Tumor	8.875	0.105973
TCGA-DD-AAC8-01A	Primary Tumor	8.816	0.305619
TCGA-G3-A5SJ-01A	Primary Tumor	8.811	0.346154
TCGA-DD-AAVY-01A	Primary Tumor	8.774	0.362533
TCGA-DD-A1EI-01A	Primary Tumor	8.755	0.376357
TCGA-DD-AAEK-01A	Primary Tumor	8.753	0.196128
TCGA-ZP-A9D4-01A	Primary Tumor	8.749	0.328658
TCGA-LG-A6GG-01A	Primary Tumor	8.737	0.268454
TCGA-EP-A3RK-01A	Primary Tumor	8.73	0.317553
TCGA-DD-AACL-01A	Primary Tumor	8.712	0.327597
TCGA-G3-A5SK-01A	Primary Tumor	8.7	0.322935
TCGA-DD-AAEE-01A	Primary Tumor	8.663	0.318181
TCGA-RC-A6M6-01A	Primary Tumor	8.639	0.656131
TCGA-BD-A2L6-01A	Primary Tumor	8.638	0.254503
TCGA-DD-A39Z-01A	Primary Tumor	8.614	0.399701
TCGA-DD-A4NP-01A	Primary Tumor	8.596	0.119103
TCGA-DD-AAED-01A	Primary Tumor	8.556	0.27315
TCGA-UB-AA0V-01A	Primary Tumor	8.528	0.174265
TCGA-DD-AADU-01A	Primary Tumor	8.52	0.392654
TCGA-2Y-A9GS-01A	Primary Tumor	8.495	0.211362
TCGA-BC-A10T-01A	Primary Tumor	8.423	0.205179
TCGA-DD-AACE-01A	Primary Tumor	8.417	0.159532
TCGA-DD-A73A-01A	Primary Tumor	8.357	0.274314
TCGA-MR-A520-01A	Primary Tumor	8.343	0.165978
TCGA-DD-AAEH-01A	Primary Tumor	8.341	0.313768
TCGA-DD-A1EF-01A	Primary Tumor	8.336	0.592769
TCGA-BC-A10U-01A	Primary Tumor	8.328	0.256349
TCGA-DD-AACV-01A	Primary Tumor	8.304	0.0885469
TCGA-ED-A7XO-01A	Primary Tumor	8.294	0.10062
TCGA-G3-A7M5-01A	Primary Tumor	8.275	0.246161
TCGA-BC-A8YO-01A	Primary Tumor	8.263	0.409902
TCGA-DD-AADV-01A	Primary Tumor	8.255	0.258314
TCGA-G3-A3CG-01A	Primary Tumor	8.211	0.495138
TCGA-ZS-A9CD-01A	Primary Tumor	8.198	0.277212
TCGA-DD-AADI-01A	Primary Tumor	8.172	0.426423
TCGA-DD-A1EC-01A	Primary Tumor	8.172	0.35573
TCGA-K7-A5RF-01A	Primary Tumor	8.158	0.243103
TCGA-DD-A3A9-01A	Primary Tumor	8.101	0.5749
TCGA-CC-A7IF-01A	Primary Tumor	8.06	0.425428
TCGA-XR-A8TF-01A	Primary Tumor	8.059	0.408172
TCGA-DD-AAVW-01A	Primary Tumor	8.002	0.219041
TCGA-ZS-A9CF-01A	Primary Tumor	7.991	0.535342
TCGA-DD-A73D-01A	Primary Tumor	7.985	0.356283
TCGA-GJ-A3OU-01A	Primary Tumor	7.974	0.308698
TCGA-DD-AACW-01A	Primary Tumor	7.972	0.508669
TCGA-DD-A1EB-01A	Primary Tumor	7.946	0.396885
TCGA-ZP-A9D0-01A	Primary Tumor	7.939	0.303263
TCGA-BC-4072-01B	Primary Tumor	7.921	0.211647
TCGA-G3-A3CH-01A	Primary Tumor	7.899	0.457469
TCGA-O8-A75V-01A	Primary Tumor	7.873	0.377846
TCGA-CC-A9FV-01A	Primary Tumor	7.856	0.127294
TCGA-DD-A4NO-01A	Primary Tumor	7.827	0.393323
TCGA-G3-A25U-01A	Primary Tumor	7.821	0.58906
TCGA-DD-A4NI-01A	Primary Tumor	7.802	0.328836
TCGA-RC-A6M4-01A	Primary Tumor	7.799	0.747438
TCGA-DD-A73C-01A	Primary Tumor	7.779	0.197052
TCGA-XR-A8TE-01A	Primary Tumor	7.766	0.402562
TCGA-CC-5260-01A	Primary Tumor	7.76	0.539569
TCGA-2Y-A9GX-01A	Primary Tumor	7.757	0.178288
TCGA-DD-A4NE-01A	Primary Tumor	7.748	0.775315
TCGA-GJ-A9DB-01A	Primary Tumor	7.732	0.103874
TCGA-DD-AAW0-01A	Primary Tumor	7.723	0.276438
TCGA-CC-A8HU-01A	Primary Tumor	7.694	0.144092
TCGA-ED-A627-01A	Primary Tumor	7.67	0.135718
TCGA-FV-A3I1-01A	Primary Tumor	7.654	0.0786177
TCGA-ED-A7PX-01A	Primary Tumor	7.62	0.506672
TCGA-CC-A7II-01A	Primary Tumor	7.617	0.231467
TCGA-FV-A4ZQ-01A	Primary Tumor	7.569	0.175993
TCGA-BC-A112-01A	Primary Tumor	7.566	0.616823
TCGA-CC-A5UE-01A	Primary Tumor	7.566	0.144465
TCGA-CC-A7IH-01A	Primary Tumor	7.56	0.455001
TCGA-DD-A4NN-01A	Primary Tumor	7.531	0.54187
TCGA-BW-A5NP-01A	Primary Tumor	7.505	0.758554
TCGA-DD-A39Y-01A	Primary Tumor	7.502	0.4306
TCGA-DD-AADL-01A	Primary Tumor	7.45	0.279951
TCGA-CC-5258-01A	Primary Tumor	7.442	0.178184
TCGA-DD-AADK-01A	Primary Tumor	7.432	0.269257
TCGA-DD-A1EE-01A	Primary Tumor	7.236	0.635431
TCGA-UB-A7MC-01A	Primary Tumor	7.192	0.510004
TCGA-DD-AACX-01A	Primary Tumor	0	0.619462
TCGA-DD-AAD0-01A	Primary Tumor	0	0.509565
TCGA-DD-AADJ-01A	Primary Tumor	0	0.484567
TCGA-G3-A5SI-01A	Primary Tumor	0	0.693315
TCGA-DD-A1EH-01A	Primary Tumor	0	0.765515
TCGA-DD-AACS-01A	Primary Tumor	0	0.448495
TCGA-BC-A10W-01A	Primary Tumor	0	0.239324
TCGA-EP-A2KA-01A	Primary Tumor	0	0.338293
TCGA-5R-AA1C-01A	Primary Tumor	0	0.348835
TCGA-RC-A7SH-01A	Primary Tumor	0	0.598023
TCGA-ED-A66Y-01A	Primary Tumor	0	0.840331
TCGA-DD-AACF-01A	Primary Tumor	0	0.501535
TCGA-DD-AACB-01A	Primary Tumor	0	0.371023
TCGA-DD-AADN-01A	Primary Tumor	0	0.183647
TCGA-ED-A82E-01A	Primary Tumor	0	0.666585
TCGA-BC-A10Q-01A	Primary Tumor	0	0.686917
TCGA-DD-AACJ-01A	Primary Tumor	0	0.615769
TCGA-BW-A5NQ-01A	Primary Tumor	0	0.272962
TCGA-DD-AADY-01A	Primary Tumor	0	0.605167
TCGA-DD-A11D-01A	Primary Tumor	0	0.386172
TCGA-DD-A3A5-01A	Primary Tumor	0	0.162339
TCGA-2Y-A9GW-01A	Primary Tumor	0	0.367269
TCGA-G3-A3CK-01A	Primary Tumor	0	0.424601
TCGA-WX-AA44-01A	Primary Tumor	0	0.308185
TCGA-DD-A4NK-01A	Primary Tumor	0	0.445029
TCGA-DD-A39V-01A	Primary Tumor	0	0.474577
TCGA-EP-A2KB-01A	Primary Tumor	0	0.551181
TCGA-G3-AAUZ-01A	Primary Tumor	0	0.338955
TCGA-2Y-A9H4-01A	Primary Tumor	0	0.270922
TCGA-FV-A3R3-01A	Primary Tumor	0	0.222562
TCGA-CC-A1HT-01A	Primary Tumor	0	0.176627
TCGA-DD-A4NJ-01A	Primary Tumor	0	0.0937508
TCGA-DD-A1EJ-01A	Primary Tumor	0	0.41952
TCGA-BD-A3ER-01A	Primary Tumor	0	0.335277
TCGA-FV-A3R2-01A	Primary Tumor	0	0.551092
TCGA-DD-A119-01A	Primary Tumor	0	0.462223
TCGA-EP-A3JL-01A	Primary Tumor	0	0.357628
TCGA-DD-AAE3-01A	Primary Tumor	0	0.389656
TCGA-DD-A1EL-01A	Primary Tumor	0	0.134823
TCGA-G3-A7M7-01A	Primary Tumor	0	0.334662
TCGA-G3-AAV2-01A	Primary Tumor	0	0.380662
TCGA-DD-AAD6-01A	Primary Tumor	0	0.545162
TCGA-G3-A25Z-01A	Primary Tumor	0	0.414632
TCGA-KR-A7K8-01A	Primary Tumor	0	0.0847977
TCGA-ED-A7XP-01A	Primary Tumor	0	0.357596
TCGA-DD-AAD2-01A	Primary Tumor	0	0.336615
TCGA-DD-A1EK-01A	Primary Tumor	0	0.0536762
TCGA-DD-AAVU-01A	Primary Tumor	0	0.600923
TCGA-FV-A496-01A	Primary Tumor	0	0.558992
TCGA-BC-A110-01A	Primary Tumor	0	0.14606
TCGA-LG-A9QC-01A	Primary Tumor	0	0.440724
TCGA-DD-A3A4-01A	Primary Tumor	0	0.469292
TCGA-MI-A75I-01A	Primary Tumor	0	0.0899346
TCGA-WX-AA47-01A	Primary Tumor	0	0.207519
TCGA-RC-A7SK-01A	Primary Tumor	0	0.178934
TCGA-DD-AACQ-01A	Primary Tumor	0	0.37744
TCGA-DD-A4NB-01A	Primary Tumor	0	0.185395
TCGA-GJ-A6C0-01A	Primary Tumor	0	0.13928
TCGA-XR-A8TD-01A	Primary Tumor	0	0.0963454
TCGA-ZP-A9CY-01A	Primary Tumor	0	0.148468
TCGA-DD-A115-01A	Primary Tumor	0	0.0843469
TCGA-DD-AAVS-01A	Primary Tumor	0	0.536438
TCGA-DD-AADR-01A	Primary Tumor	0	0.312395
TCGA-G3-A3CJ-01A	Primary Tumor	0	0.627962
TCGA-DD-AAE4-01A	Primary Tumor	0	0.129077
TCGA-DD-AAD3-01A	Primary Tumor	0	0.348461
TCGA-ED-A459-01A	Primary Tumor	0	0.236966
TCGA-ZS-A9CE-01A	Primary Tumor	0	0.396918
TCGA-RC-A6M5-01A	Primary Tumor	0	0.197296
TCGA-WX-AA46-01A	Primary Tumor	0	0.163609
TCGA-DD-AAE2-01A	Primary Tumor	0	0.158345
TCGA-DD-AADP-01A	Primary Tumor	0	0.360918
TCGA-NI-A4U2-01A	Primary Tumor	0	0.265426
TCGA-DD-AAE9-01A	Primary Tumor	0	0.24395
TCGA-DD-AAW3-01A	Primary Tumor	0	0.253288
TCGA-ES-A2HS-01A	Primary Tumor	0	0.48088
TCGA-DD-AAW2-01A	Primary Tumor	0	0.382324
TCGA-DD-AADD-01A	Primary Tumor	0	0.0687223
TCGA-CC-A7IL-01A	Primary Tumor	0	0.0511585
TCGA-DD-AAD8-01A	Primary Tumor	0	0.318086
TCGA-DD-AADE-01A	Primary Tumor		0.405885
TCGA-DD-AACM-01A	Primary Tumor		0.462946
TCGA-G3-A25W-01A	Primary Tumor		0.275792
TCGA-DD-A1E9-01A	Primary Tumor		0.398154
TCGA-DD-AAE8-01A	Primary Tumor		0.175449
TCGA-DD-A3A0-01A	Primary Tumor		0.378555

## Sheet: LUSC
samples	sample_type.samples	HOXA9 expression in log2(fpkm-uq+1)	Beta-value
TCGA-22-5491-11A	Solid Tissue Normal	12.67	0.114298
TCGA-34-8454-11A	Solid Tissue Normal	12.54	#DIV/0!
TCGA-85-7710-11A	Solid Tissue Normal	12.43	#DIV/0!
TCGA-77-7337-11A	Solid Tissue Normal	12.34	#DIV/0!
TCGA-22-5482-11A	Solid Tissue Normal	12.28	0.135252
TCGA-77-8008-11A	Solid Tissue Normal	12.13	#DIV/0!
TCGA-56-7580-11A	Solid Tissue Normal	12.11	#DIV/0!
TCGA-43-7657-11A	Solid Tissue Normal	12.09	#DIV/0!
TCGA-92-7340-11A	Solid Tissue Normal	11.98	#DIV/0!
TCGA-56-7582-11A	Solid Tissue Normal	11.96	#DIV/0!
TCGA-77-8007-11A	Solid Tissue Normal	11.93	#DIV/0!
TCGA-33-6737-11A	Solid Tissue Normal	11.87	#DIV/0!
TCGA-43-6143-11A	Solid Tissue Normal	11.82	#DIV/0!
TCGA-34-7107-11A	Solid Tissue Normal	11.81	#DIV/0!
TCGA-56-7579-11A	Solid Tissue Normal	11.62	#DIV/0!
TCGA-22-4593-11A	Solid Tissue Normal	11.5	#DIV/0!
TCGA-56-8309-11A	Solid Tissue Normal	11.43	#DIV/0!
TCGA-22-5489-11A	Solid Tissue Normal	11.4	0.113885
TCGA-22-5481-11A	Solid Tissue Normal	11.36	#DIV/0!
TCGA-90-7767-11A	Solid Tissue Normal	11.27	#DIV/0!
TCGA-43-5670-11A	Solid Tissue Normal	11.26	#DIV/0!
TCGA-39-5040-11A	Solid Tissue Normal	11.22	#DIV/0!
TCGA-33-4587-11A	Solid Tissue Normal	11.2	#DIV/0!
TCGA-77-7338-11A	Solid Tissue Normal	11.13	#DIV/0!
TCGA-22-5471-11A	Solid Tissue Normal	11.08	0.102298
TCGA-56-7823-11A	Solid Tissue Normal	11.08	#DIV/0!
TCGA-77-7138-11A	Solid Tissue Normal	11.06	#DIV/0!
TCGA-51-4081-11A	Solid Tissue Normal	11.04	#DIV/0!
TCGA-77-7335-11A	Solid Tissue Normal	11.04	#DIV/0!
TCGA-22-5472-11A	Solid Tissue Normal	11.01	0.148678
TCGA-58-8386-11A	Solid Tissue Normal	10.97	#DIV/0!
TCGA-90-6837-11A	Solid Tissue Normal	10.97	#DIV/0!
TCGA-56-7730-11A	Solid Tissue Normal	10.82	#DIV/0!
TCGA-43-6647-11A	Solid Tissue Normal	10.75	#DIV/0!
TCGA-56-8623-11A	Solid Tissue Normal	10.71	#DIV/0!
TCGA-43-7658-11A	Solid Tissue Normal	10.7	#DIV/0!
TCGA-56-8083-11A	Solid Tissue Normal	10.64	#DIV/0!
TCGA-51-4079-11A	Solid Tissue Normal	10.63	#DIV/0!
TCGA-56-8082-11A	Solid Tissue Normal	10.53	#DIV/0!
TCGA-43-6773-11A	Solid Tissue Normal	10.44	#DIV/0!
TCGA-22-4609-11A	Solid Tissue Normal	10.39	#DIV/0!
TCGA-22-5478-11A	Solid Tissue Normal	10.37	0.141798
TCGA-77-7142-11A	Solid Tissue Normal	10.11	#DIV/0!
TCGA-43-6771-11A	Solid Tissue Normal	10.07	0.114088
TCGA-22-5483-11A	Solid Tissue Normal	9.905	#DIV/0!
TCGA-56-7222-11A	Solid Tissue Normal	9.485	#DIV/0!
TCGA-56-7731-11A	Solid Tissue Normal	9.238	#DIV/0!
TCGA-60-2709-11A	Solid Tissue Normal	8.274	#DIV/0!
TCGA-56-8201-11A	Solid Tissue Normal	7.591	#DIV/0!
TCGA-43-3920-11B	Solid Tissue Normal		0.124011
TCGA-39-5035-11A	Solid Tissue Normal		0.123364
TCGA-22-5474-11A	Solid Tissue Normal		0.156495
TCGA-39-5034-11A	Solid Tissue Normal		0.142097
TCGA-18-5595-11A	Solid Tissue Normal		0.0984715
TCGA-22-5480-11A	Solid Tissue Normal		0.130478
TCGA-22-4601-11A	Solid Tissue Normal		0.144166
TCGA-39-5030-11A	Solid Tissue Normal		0.137439
TCGA-18-3417-11A	Solid Tissue Normal		0.105237
TCGA-39-5019-11A	Solid Tissue Normal		0.116048
TCGA-22-5477-11A	Solid Tissue Normal		0.124495
TCGA-22-5485-11A	Solid Tissue Normal		0.126628
TCGA-22-4613-11A	Solid Tissue Normal		0.126525
TCGA-39-5031-11A	Solid Tissue Normal		0.160144
TCGA-39-5028-11A	Solid Tissue Normal		0.141783
TCGA-22-4599-11A	Solid Tissue Normal		0.147399
TCGA-39-5016-11A	Solid Tissue Normal		0.112425
TCGA-22-5473-11A	Solid Tissue Normal		0.130475
TCGA-33-4566-11A	Solid Tissue Normal		0.116182
TCGA-43-5668-11A	Solid Tissue Normal		0.119723
TCGA-39-5039-11A	Solid Tissue Normal		0.133493
TCGA-33-4589-11A	Solid Tissue Normal		0.128787
TCGA-43-3394-11A	Solid Tissue Normal		0.108602
TCGA-33-4583-11A	Solid Tissue Normal		0.110746
TCGA-39-5036-11A	Solid Tissue Normal		0.119025
TCGA-39-5037-11A	Solid Tissue Normal		0.112188
TCGA-39-5029-11A	Solid Tissue Normal		0.102368
TCGA-34-5929-11A	Solid Tissue Normal		0.110615
TCGA-18-5592-11A	Solid Tissue Normal		0.103608
TCGA-18-4721-11A	Solid Tissue Normal		0.117642
TCGA-22-5492-11A	Solid Tissue Normal		0.130472
TCGA-33-4586-11A	Solid Tissue Normal		0.118045
TCGA-33-4582-11A	Solid Tissue Normal		0.129302
TCGA-39-5021-11A	Solid Tissue Normal		0.134755
TCGA-39-5011-11A	Solid Tissue Normal		0.117159
TCGA-18-3406-11A	Solid Tissue Normal		#DIV/0!
TCGA-18-3407-11A	Solid Tissue Normal		#DIV/0!
TCGA-18-3408-11A	Solid Tissue Normal		#DIV/0!
TCGA-18-3409-11A	Solid Tissue Normal		#DIV/0!
TCGA-18-3410-11A	Solid Tissue Normal		#DIV/0!
TCGA-18-3411-11A	Solid Tissue Normal		#DIV/0!
TCGA-18-3412-11A	Solid Tissue Normal		#DIV/0!
TCGA-18-3414-11A	Solid Tissue Normal		#DIV/0!
TCGA-18-3415-11A	Solid Tissue Normal		#DIV/0!
TCGA-18-3416-11A	Solid Tissue Normal		#DIV/0!
TCGA-18-3419-11A	Solid Tissue Normal		#DIV/0!
TCGA-18-3421-11A	Solid Tissue Normal		#DIV/0!
TCGA-18-4083-11A	Solid Tissue Normal		#DIV/0!
TCGA-18-4086-11A	Solid Tissue Normal		#DIV/0!
TCGA-21-1070-11A	Solid Tissue Normal		#DIV/0!
TCGA-21-1071-11A	Solid Tissue Normal		#DIV/0!
TCGA-21-1072-11A	Solid Tissue Normal		#DIV/0!
TCGA-21-1075-11A	Solid Tissue Normal		#DIV/0!
TCGA-21-1076-11A	Solid Tissue Normal		#DIV/0!
TCGA-21-1077-11A	Solid Tissue Normal		#DIV/0!
TCGA-21-1078-11A	Solid Tissue Normal		#DIV/0!
TCGA-21-1079-11A	Solid Tissue Normal		#DIV/0!
TCGA-21-1080-11A	Solid Tissue Normal		#DIV/0!
TCGA-21-1083-11A	Solid Tissue Normal		#DIV/0!
TCGA-22-0940-11A	Solid Tissue Normal		#DIV/0!
TCGA-22-0944-11A	Solid Tissue Normal		#DIV/0!
TCGA-22-1000-11A	Solid Tissue Normal		#DIV/0!
TCGA-22-1002-11A	Solid Tissue Normal		#DIV/0!
TCGA-22-1005-11A	Solid Tissue Normal		#DIV/0!
TCGA-22-1011-11A	Solid Tissue Normal		#DIV/0!
TCGA-22-1012-11A	Solid Tissue Normal		#DIV/0!
TCGA-22-1016-11A	Solid Tissue Normal		#DIV/0!
TCGA-22-1017-11A	Solid Tissue Normal		#DIV/0!
TCGA-22-4591-11A	Solid Tissue Normal		#DIV/0!
TCGA-22-4594-11A	Solid Tissue Normal		#DIV/0!
TCGA-22-4595-11A	Solid Tissue Normal		#DIV/0!
TCGA-22-4596-11A	Solid Tissue Normal		#DIV/0!
TCGA-22-4604-11A	Solid Tissue Normal		#DIV/0!
TCGA-22-4605-11A	Solid Tissue Normal		#DIV/0!
TCGA-22-4607-11A	Solid Tissue Normal		#DIV/0!
TCGA-22-5479-11A	Solid Tissue Normal		#DIV/0!
TCGA-33-4532-11A	Solid Tissue Normal		#DIV/0!
TCGA-33-4533-11A	Solid Tissue Normal		#DIV/0!
TCGA-33-4538-11A	Solid Tissue Normal		#DIV/0!
TCGA-33-4547-11A	Solid Tissue Normal		#DIV/0!
TCGA-33-6738-11A	Solid Tissue Normal		#DIV/0!
TCGA-33-AAS8-11A	Solid Tissue Normal		#DIV/0!
TCGA-33-AASB-11A	Solid Tissue Normal		#DIV/0!
TCGA-33-AASD-11A	Solid Tissue Normal		#DIV/0!
TCGA-33-AASI-11A	Solid Tissue Normal		#DIV/0!
TCGA-33-AASJ-11A	Solid Tissue Normal		#DIV/0!
TCGA-33-AASL-11A	Solid Tissue Normal		#DIV/0!
TCGA-34-2596-11A	Solid Tissue Normal		#DIV/0!
TCGA-34-2600-11A	Solid Tissue Normal		#DIV/0!
TCGA-34-2604-11A	Solid Tissue Normal		#DIV/0!
TCGA-34-2605-11A	Solid Tissue Normal		#DIV/0!
TCGA-34-2608-11A	Solid Tissue Normal		#DIV/0!
TCGA-34-2609-11A	Solid Tissue Normal		#DIV/0!
TCGA-34-8455-11A	Solid Tissue Normal		#DIV/0!
TCGA-34-8456-11A	Solid Tissue Normal		#DIV/0!
TCGA-39-5022-11A	Solid Tissue Normal		#DIV/0!
TCGA-39-5024-11A	Solid Tissue Normal		#DIV/0!
TCGA-39-5027-11A	Solid Tissue Normal		#DIV/0!
TCGA-43-2576-11A	Solid Tissue Normal		#DIV/0!
TCGA-43-2578-11A	Solid Tissue Normal		#DIV/0!
TCGA-43-2581-11A	Solid Tissue Normal		#DIV/0!
TCGA-43-6770-11A	Solid Tissue Normal		#DIV/0!
TCGA-43-7656-11A	Solid Tissue Normal		#DIV/0!
TCGA-43-8115-11A	Solid Tissue Normal		#DIV/0!
TCGA-43-8116-11A	Solid Tissue Normal		#DIV/0!
TCGA-43-8118-11A	Solid Tissue Normal		#DIV/0!
TCGA-51-4080-11A	Solid Tissue Normal		#DIV/0!
TCGA-51-6867-11A	Solid Tissue Normal		#DIV/0!
TCGA-56-1622-11A	Solid Tissue Normal		#DIV/0!
TCGA-56-7822-11A	Solid Tissue Normal		#DIV/0!
TCGA-56-8305-11A	Solid Tissue Normal		#DIV/0!
TCGA-56-8307-11A	Solid Tissue Normal		#DIV/0!
TCGA-56-8308-11A	Solid Tissue Normal		#DIV/0!
TCGA-56-8504-11A	Solid Tissue Normal		#DIV/0!
TCGA-56-8622-11A	Solid Tissue Normal		#DIV/0!
TCGA-56-8624-11A	Solid Tissue Normal		#DIV/0!
TCGA-56-8625-11A	Solid Tissue Normal		#DIV/0!
TCGA-56-8628-11A	Solid Tissue Normal		#DIV/0!
TCGA-56-8629-11A	Solid Tissue Normal		#DIV/0!
TCGA-58-8387-11A	Solid Tissue Normal		#DIV/0!
TCGA-58-8388-11A	Solid Tissue Normal		#DIV/0!
TCGA-58-8390-11A	Solid Tissue Normal		#DIV/0!
TCGA-58-8391-11A	Solid Tissue Normal		#DIV/0!
TCGA-58-8392-11A	Solid Tissue Normal		#DIV/0!
TCGA-58-8393-11A	Solid Tissue Normal		#DIV/0!
TCGA-60-2695-11A	Solid Tissue Normal		#DIV/0!
TCGA-60-2696-11A	Solid Tissue Normal		#DIV/0!
TCGA-60-2697-11A	Solid Tissue Normal		#DIV/0!
TCGA-60-2698-11A	Solid Tissue Normal		#DIV/0!
TCGA-60-2703-11A	Solid Tissue Normal		#DIV/0!
TCGA-60-2704-11A	Solid Tissue Normal		#DIV/0!
TCGA-60-2706-11A	Solid Tissue Normal		#DIV/0!
TCGA-60-2707-11A	Solid Tissue Normal		#DIV/0!
TCGA-60-2708-11A	Solid Tissue Normal		#DIV/0!
TCGA-60-2710-11A	Solid Tissue Normal		#DIV/0!
TCGA-60-2711-11A	Solid Tissue Normal		#DIV/0!
TCGA-60-2712-11A	Solid Tissue Normal		#DIV/0!
TCGA-60-2713-11A	Solid Tissue Normal		#DIV/0!
TCGA-60-2714-11A	Solid Tissue Normal		#DIV/0!
TCGA-60-2715-11A	Solid Tissue Normal		#DIV/0!
TCGA-60-2716-11A	Solid Tissue Normal		#DIV/0!
TCGA-60-2719-11A	Solid Tissue Normal		#DIV/0!
TCGA-60-2720-11A	Solid Tissue Normal		#DIV/0!
TCGA-60-2721-11A	Solid Tissue Normal		#DIV/0!
TCGA-60-2722-11A	Solid Tissue Normal		#DIV/0!
TCGA-60-2723-11A	Solid Tissue Normal		#DIV/0!
TCGA-60-2724-11A	Solid Tissue Normal		#DIV/0!
TCGA-60-2725-11A	Solid Tissue Normal		#DIV/0!
TCGA-60-2726-11A	Solid Tissue Normal		#DIV/0!
TCGA-66-2727-11A	Solid Tissue Normal		#DIV/0!
TCGA-66-2734-11A	Solid Tissue Normal		#DIV/0!
TCGA-66-2737-11A	Solid Tissue Normal		#DIV/0!
TCGA-66-2742-11A	Solid Tissue Normal		#DIV/0!
TCGA-66-2744-11A	Solid Tissue Normal		#DIV/0!
TCGA-66-2753-11A	Solid Tissue Normal		#DIV/0!
TCGA-66-2754-11A	Solid Tissue Normal		#DIV/0!
TCGA-66-2755-11A	Solid Tissue Normal		#DIV/0!
TCGA-66-2756-11A	Solid Tissue Normal		#DIV/0!
TCGA-66-2757-11A	Solid Tissue Normal		#DIV/0!
TCGA-66-2758-11A	Solid Tissue Normal		#DIV/0!
TCGA-66-2759-11A	Solid Tissue Normal		#DIV/0!
TCGA-66-2763-11A	Solid Tissue Normal		#DIV/0!
TCGA-66-2765-11A	Solid Tissue Normal		#DIV/0!
TCGA-66-2766-11A	Solid Tissue Normal		#DIV/0!
TCGA-66-2767-11A	Solid Tissue Normal		#DIV/0!
TCGA-66-2768-11A	Solid Tissue Normal		#DIV/0!
TCGA-66-2769-11A	Solid Tissue Normal		#DIV/0!
TCGA-66-2770-11A	Solid Tissue Normal		#DIV/0!
TCGA-66-2771-11A	Solid Tissue Normal		#DIV/0!
TCGA-66-2773-11A	Solid Tissue Normal		#DIV/0!
TCGA-66-2777-11A	Solid Tissue Normal		#DIV/0!
TCGA-66-2778-11A	Solid Tissue Normal		#DIV/0!
TCGA-66-2780-11A	Solid Tissue Normal		#DIV/0!
TCGA-66-2781-11A	Solid Tissue Normal		#DIV/0!
TCGA-66-2782-11A	Solid Tissue Normal		#DIV/0!
TCGA-66-2783-11A	Solid Tissue Normal		#DIV/0!
TCGA-66-2785-11A	Solid Tissue Normal		#DIV/0!
TCGA-66-2786-11A	Solid Tissue Normal		#DIV/0!
TCGA-66-2787-11A	Solid Tissue Normal		#DIV/0!
TCGA-66-2788-11A	Solid Tissue Normal		#DIV/0!
TCGA-66-2789-11A	Solid Tissue Normal		#DIV/0!
TCGA-66-2790-11A	Solid Tissue Normal		#DIV/0!
TCGA-66-2791-11A	Solid Tissue Normal		#DIV/0!
TCGA-66-2792-11A	Solid Tissue Normal		#DIV/0!
TCGA-66-2793-11A	Solid Tissue Normal		#DIV/0!
TCGA-66-2794-11A	Solid Tissue Normal		#DIV/0!
TCGA-66-2795-11A	Solid Tissue Normal		#DIV/0!
TCGA-66-2800-11A	Solid Tissue Normal		#DIV/0!
TCGA-77-6842-11A	Solid Tissue Normal		#DIV/0!
TCGA-77-6843-11A	Solid Tissue Normal		#DIV/0!
TCGA-77-6844-11A	Solid Tissue Normal		#DIV/0!
TCGA-77-6845-11A	Solid Tissue Normal		#DIV/0!
TCGA-77-7139-11A	Solid Tissue Normal		#DIV/0!
TCGA-77-7140-11A	Solid Tissue Normal		#DIV/0!
TCGA-77-7141-11A	Solid Tissue Normal		#DIV/0!
TCGA-77-8009-11A	Solid Tissue Normal		#DIV/0!
TCGA-77-8153-11A	Solid Tissue Normal		#DIV/0!
TCGA-90-7766-11A	Solid Tissue Normal		#DIV/0!
TCGA-90-7769-11A	Solid Tissue Normal		#DIV/0!
TCGA-90-7964-11A	Solid Tissue Normal		#DIV/0!
TCGA-92-7341-11A	Solid Tissue Normal		#DIV/0!
TCGA-98-7454-11A	Solid Tissue Normal		#DIV/0!
TCGA-98-8020-11A	Solid Tissue Normal		#DIV/0!
TCGA-98-8022-11A	Solid Tissue Normal		#DIV/0!
TCGA-98-8023-11A	Solid Tissue Normal		#DIV/0!
TCGA-NK-A5D1-01A	Primary Tumor	17.98	0.0481092
TCGA-22-5481-01A	Primary Tumor	17.78	0.225152
TCGA-21-5783-01A	Primary Tumor	17.55	0.0653938
TCGA-43-7656-01A	Primary Tumor	17.46	0.246042
TCGA-21-1083-01A	Primary Tumor	17.41	#DIV/0!
TCGA-63-A5MW-01A	Primary Tumor	17.32	0.512162
TCGA-43-8116-01A	Primary Tumor	17.26	0.300977
TCGA-43-6143-01A	Primary Tumor	17.13	0.0562715
TCGA-O2-A52N-01A	Primary Tumor	17.06	0.257848
TCGA-O2-A52S-01A	Primary Tumor	17.01	0.387127
TCGA-85-8352-01A	Primary Tumor	16.98	0.228482
TCGA-66-2793-01A	Primary Tumor	16.81	#DIV/0!
TCGA-34-8454-01A	Primary Tumor	16.39	0.24162
TCGA-98-8020-01A	Primary Tumor	16.31	0.12583
TCGA-63-A5MV-01A	Primary Tumor	16.3	0.230963
TCGA-NC-A5HL-01A	Primary Tumor	16.07	0.529592
TCGA-85-8287-01A	Primary Tumor	16.07	0.129525
TCGA-56-A5DS-01A	Primary Tumor	15.92	0.367731
TCGA-56-8628-01A	Primary Tumor	15.85	0.446254
TCGA-NC-A5HH-01A	Primary Tumor	15.79	0.639392
TCGA-46-6026-01A	Primary Tumor	15.79	0.836346
TCGA-43-7658-01A	Primary Tumor	15.78	0.649115
TCGA-77-6843-01A	Primary Tumor	15.74	0.296474
TCGA-85-A5B5-01A	Primary Tumor	15.73	0.468192
TCGA-60-2712-01A	Primary Tumor	15.73	#DIV/0!
TCGA-52-7809-01A	Primary Tumor	15.55	0.588723
TCGA-18-3414-01A	Primary Tumor	15.52	#DIV/0!
TCGA-56-8083-01A	Primary Tumor	15.45	0.712762
TCGA-43-6773-01A	Primary Tumor	15.4	0.214093
TCGA-85-8070-01A	Primary Tumor	15.3	0.759715
TCGA-60-2726-01A	Primary Tumor	15.28	#DIV/0!
TCGA-43-2578-01A	Primary Tumor	15.26	#DIV/0!
TCGA-77-A5GH-01A	Primary Tumor	15.22	0.443931
TCGA-22-4595-01A	Primary Tumor	15.16	#DIV/0!
TCGA-33-AAS8-01A	Primary Tumor	15.08	0.462546
TCGA-39-5035-01A	Primary Tumor	15.02	0.509692
TCGA-NC-A5HD-01A	Primary Tumor	15.02	0.589946
TCGA-56-8307-01A	Primary Tumor	15.01	0.498615
TCGA-85-A4JB-01A	Primary Tumor	14.98	0.400662
TCGA-56-A49D-01A	Primary Tumor	14.97	0.471023
TCGA-77-8139-01A	Primary Tumor	14.95	0.374446
TCGA-33-4533-01A	Primary Tumor	14.94	#DIV/0!
TCGA-85-8664-01A	Primary Tumor	14.92	0.708415
TCGA-43-3920-01A	Primary Tumor	14.9	#DIV/0!
TCGA-22-1002-01A	Primary Tumor	14.8	#DIV/0!
TCGA-34-5929-01A	Primary Tumor	14.79	0.649877
TCGA-63-A5MS-01A	Primary Tumor	14.79	0.392492
TCGA-18-4083-01A	Primary Tumor	14.74	#DIV/0!
TCGA-98-8023-01A	Primary Tumor	14.72	0.335978
TCGA-56-A5DR-01A	Primary Tumor	14.71	0.525777
TCGA-LA-A7SW-01A	Primary Tumor	14.64	0.278594
TCGA-18-3409-01A	Primary Tumor	14.6	#DIV/0!
TCGA-63-A5MH-01A	Primary Tumor	14.57	0.837846
TCGA-NC-A5HT-01A	Primary Tumor	14.55	0.514115
TCGA-43-8115-01A	Primary Tumor	14.54	0.361608
TCGA-34-8456-01A	Primary Tumor	14.49	0.621623
TCGA-NK-A5CX-01A	Primary Tumor	14.48	0.392708
TCGA-90-A4EE-01A	Primary Tumor	14.47	0.381992
TCGA-21-5787-01A	Primary Tumor	14.46	0.372246
TCGA-34-5927-01A	Primary Tumor	14.46	0.556631
TCGA-94-7557-01A	Primary Tumor	14.45	0.454723
TCGA-63-A5ML-01A	Primary Tumor	14.44	0.674477
TCGA-39-5027-01A	Primary Tumor	14.43	0.521508
TCGA-22-A5C4-01A	Primary Tumor	14.4	0.649746
TCGA-98-A53B-01A	Primary Tumor	14.38	0.403908
TCGA-L3-A4E7-01A	Primary Tumor	14.38	0.3657
TCGA-94-A5I4-01A	Primary Tumor	14.36	0.699785
TCGA-85-A4QR-01A	Primary Tumor	14.35	0.723431
TCGA-70-6723-01A	Primary Tumor	14.33	0.729662
TCGA-21-5786-01A	Primary Tumor	14.28	0.469308
TCGA-66-2786-01A	Primary Tumor	14.27	#DIV/0!
TCGA-58-8390-01A	Primary Tumor	14.25	0.595546
TCGA-90-A59Q-01A	Primary Tumor	14.21	0.397262
TCGA-56-7730-01A	Primary Tumor	14.19	0.742338
TCGA-77-8145-01A	Primary Tumor	14.19	0.405269
TCGA-56-8626-01A	Primary Tumor	14.18	0.570892
TCGA-43-A475-01A	Primary Tumor	14.12	0.339046
TCGA-85-7710-01A	Primary Tumor	14.11	0.586931
TCGA-22-5492-01A	Primary Tumor	14.09	0.246735
TCGA-85-8351-01A	Primary Tumor	14.09	0.516908
TCGA-37-A5EL-01A	Primary Tumor	14.08	0.829092
TCGA-63-A5MI-01A	Primary Tumor	14.08	0.5798
TCGA-34-A5IX-01A	Primary Tumor	14.07	0.486231
TCGA-66-2785-01A	Primary Tumor	14.05	#DIV/0!
TCGA-NC-A5HR-01A	Primary Tumor	14.03	0.546023
TCGA-NC-A5HM-01A	Primary Tumor	14.02	0.568162
TCGA-66-2744-01A	Primary Tumor	14.02	#DIV/0!
TCGA-63-A5MT-01A	Primary Tumor	13.99	0.452185
TCGA-77-6844-01A	Primary Tumor	13.95	0.532946
TCGA-92-8065-01A	Primary Tumor	13.9	0.474154
TCGA-66-2788-01A	Primary Tumor	13.88	#DIV/0!
TCGA-18-3410-01A	Primary Tumor	13.87	#DIV/0!
TCGA-21-1071-01A	Primary Tumor	13.87	#DIV/0!
TCGA-NC-A5HK-01A	Primary Tumor	13.85	0.458223
TCGA-37-4141-01A	Primary Tumor	13.82	#DIV/0!
TCGA-77-A5G8-01B	Primary Tumor	13.81	0.586577
TCGA-21-1081-01A	Primary Tumor	13.81	#DIV/0!
TCGA-77-8148-01A	Primary Tumor	13.8	0.674877
TCGA-85-8354-01A	Primary Tumor	13.78	0.7772
TCGA-60-2706-01A	Primary Tumor	13.77	#DIV/0!
TCGA-37-3792-01A	Primary Tumor	13.76	#DIV/0!
TCGA-34-5231-01A	Primary Tumor	13.75	0.743615
TCGA-77-7465-01A	Primary Tumor	13.73	0.551008
TCGA-39-5030-01A	Primary Tumor	13.7	0.316095
TCGA-63-A5MB-01A	Primary Tumor	13.69	0.667308
TCGA-96-A4JL-01A	Primary Tumor	13.68	0.445715
TCGA-85-A511-01A	Primary Tumor	13.67	0.315775
TCGA-85-A512-01A	Primary Tumor	13.66	0.516292
TCGA-33-AASI-01A	Primary Tumor	13.65	0.415733
TCGA-77-A5GA-01A	Primary Tumor	13.65	0.461015
TCGA-37-5819-01A	Primary Tumor	13.58	0.0746454
TCGA-39-5037-01A	Primary Tumor	13.54	0.704438
TCGA-37-A5EN-01A	Primary Tumor	13.53	0.562715
TCGA-43-A56V-01A	Primary Tumor	13.53	0.537238
TCGA-94-7033-01A	Primary Tumor	13.51	0.467462
TCGA-98-8022-01A	Primary Tumor	13.49	0.451977
TCGA-22-5471-01A	Primary Tumor	13.48	0.467331
TCGA-58-A46K-01A	Primary Tumor	13.48	0.448762
TCGA-33-AASL-01A	Primary Tumor	13.48	0.228749
TCGA-58-A46M-01A	Primary Tumor	13.46	0.578738
TCGA-21-1072-01A	Primary Tumor	13.45	#DIV/0!
TCGA-96-A4JK-01A	Primary Tumor	13.44	0.573292
TCGA-66-2777-01A	Primary Tumor	13.43	#DIV/0!
TCGA-66-2770-01A	Primary Tumor	13.42	#DIV/0!
TCGA-66-2773-01A	Primary Tumor	13.42	#DIV/0!
TCGA-NC-A5HO-01A	Primary Tumor	13.41	0.461131
TCGA-L3-A524-01A	Primary Tumor	13.36	0.528231
TCGA-85-7696-01A	Primary Tumor	13.36	0.654977
TCGA-51-4081-01A	Primary Tumor	13.36	#DIV/0!
TCGA-37-4133-01A	Primary Tumor	13.35	#DIV/0!
TCGA-98-A53A-01A	Primary Tumor	13.34	0.576423
TCGA-98-A53D-01A	Primary Tumor	13.34	0.134545
TCGA-58-8392-01A	Primary Tumor	13.33	0.699531
TCGA-43-5670-01A	Primary Tumor	13.33	0.525554
TCGA-58-A46L-01A	Primary Tumor	13.31	0.320499
TCGA-63-A5M9-01A	Primary Tumor	13.29	0.679908
TCGA-46-3767-01A	Primary Tumor	13.28	#DIV/0!
TCGA-34-5928-01A	Primary Tumor	13.27	0.498846
TCGA-66-2767-01A	Primary Tumor	13.25	#DIV/0!
TCGA-66-2781-01A	Primary Tumor	13.24	#DIV/0!
TCGA-56-A4BW-01A	Primary Tumor	13.21	0.536669
TCGA-58-8393-01A	Primary Tumor	13.21	0.284231
TCGA-39-5031-01A	Primary Tumor	13.21	0.536631
TCGA-85-8052-01A	Primary Tumor	13.21	0.396385
TCGA-39-5040-01A	Primary Tumor	13.19	0.382215
TCGA-60-2711-01A	Primary Tumor	13.19	#DIV/0!
TCGA-NC-A5HP-01A	Primary Tumor	13.15	0.694808
TCGA-77-A5G6-01A	Primary Tumor	13.13	0.746592
TCGA-85-8584-01A	Primary Tumor	13.12	0.390423
TCGA-85-7950-01A	Primary Tumor	13.11	0.551669
TCGA-66-2789-01A	Primary Tumor	13.08	#DIV/0!
TCGA-85-8071-01A	Primary Tumor	13.07	0.736738
TCGA-56-A4BY-01A	Primary Tumor	13.05	0.494123
TCGA-68-8251-01A	Primary Tumor	13.05	0.388285
TCGA-34-5239-01A	Primary Tumor	13.03	0.429885
TCGA-68-7755-01A	Primary Tumor	13.03	0.653192
TCGA-79-5596-01A	Primary Tumor	13.02	0.584992
TCGA-22-4607-01A	Primary Tumor	13.02	#DIV/0!
TCGA-56-8504-01A	Primary Tumor	12.99	0.578208
TCGA-22-5474-01A	Primary Tumor	12.98	0.466192
TCGA-58-8391-01A	Primary Tumor	12.97	0.6166
TCGA-63-A5MP-01A	Primary Tumor	12.97	0.447108
TCGA-43-3394-01A	Primary Tumor	12.95	#DIV/0!
TCGA-O2-A52W-01A	Primary Tumor	12.94	0.487738
TCGA-85-8580-01A	Primary Tumor	12.94	0.3567
TCGA-22-0940-01A	Primary Tumor	12.94	#DIV/0!
TCGA-77-8136-01A	Primary Tumor	12.93	0.285254
TCGA-NC-A5HQ-01A	Primary Tumor	12.92	0.559638
TCGA-NC-A5HE-01A	Primary Tumor	12.91	0.303585
TCGA-46-6025-01A	Primary Tumor	12.88	0.53865
TCGA-77-8156-01A	Primary Tumor	12.88	0.380908
TCGA-33-6737-01A	Primary Tumor	12.87	0.459215
TCGA-NK-A5CR-01A	Primary Tumor	12.86	0.678685
TCGA-63-A5MG-01A	Primary Tumor	12.86	0.392654
TCGA-22-1016-01A	Primary Tumor	12.85	#DIV/0!
TCGA-56-1622-01A	Primary Tumor	12.85	#DIV/0!
TCGA-39-5019-01A	Primary Tumor	12.84	0.452908
TCGA-66-2753-01A	Primary Tumor	12.84	#DIV/0!
TCGA-85-7844-01A	Primary Tumor	12.83	0.432631
TCGA-66-2790-01A	Primary Tumor	12.83	#DIV/0!
TCGA-60-2713-01A	Primary Tumor	12.81	#DIV/0!
TCGA-52-7810-01A	Primary Tumor	12.79	0.306585
TCGA-85-8288-01A	Primary Tumor	12.78	0.528285
TCGA-21-A5DI-01A	Primary Tumor	12.78	0.311676
TCGA-98-7454-01A	Primary Tumor	12.78	0.282645
TCGA-56-8503-01A	Primary Tumor	12.78	0.245772
TCGA-98-8021-01A	Primary Tumor	12.78	0.490046
TCGA-21-1079-01A	Primary Tumor	12.78	#DIV/0!
TCGA-66-2754-01A	Primary Tumor	12.78	#DIV/0!
TCGA-22-4613-01A	Primary Tumor	12.77	0.527385
TCGA-22-5482-01A	Primary Tumor	12.77	0.594108
TCGA-98-A53C-01A	Primary Tumor	12.77	0.175347
TCGA-39-5021-01A	Primary Tumor	12.75	0.416723
TCGA-6A-AB49-01A	Primary Tumor	12.74	0.642869
TCGA-34-5236-01A	Primary Tumor	12.72	0.379246
TCGA-66-2727-01A	Primary Tumor	12.71	#DIV/0!
TCGA-22-5478-01A	Primary Tumor	12.68	0.5578
TCGA-85-8582-01A	Primary Tumor	12.67	0.372423
TCGA-60-2703-01A	Primary Tumor	12.67	0.228267
TCGA-22-0944-01A	Primary Tumor	12.65	#DIV/0!
TCGA-98-A53I-01A	Primary Tumor	12.64	0.4299
TCGA-56-A4ZK-01A	Primary Tumor	12.64	0.400062
TCGA-33-A5GW-01A	Primary Tumor	12.63	0.737369
TCGA-21-1077-01A	Primary Tumor	12.63	#DIV/0!
TCGA-46-3766-01A	Primary Tumor	12.62	#DIV/0!
TCGA-60-2720-01A	Primary Tumor	12.62	#DIV/0!
TCGA-96-8170-01A	Primary Tumor	12.61	0.406623
TCGA-60-2697-01A	Primary Tumor	12.61	0.153979
TCGA-77-8140-01A	Primary Tumor	12.6	0.424031
TCGA-43-7657-01A	Primary Tumor	12.59	0.526369
TCGA-60-2725-01A	Primary Tumor	12.58	#DIV/0!
TCGA-66-2782-01A	Primary Tumor	12.58	#DIV/0!
TCGA-77-A5G3-01A	Primary Tumor	12.56	0.741469
TCGA-66-2755-01A	Primary Tumor	12.56	#DIV/0!
TCGA-33-AASD-01A	Primary Tumor	12.55	0.6417
TCGA-39-5024-01A	Primary Tumor	12.55	0.366962
TCGA-85-7699-01A	Primary Tumor	12.53	0.455531
TCGA-85-7697-01A	Primary Tumor	12.53	0.335862
TCGA-85-8048-01A	Primary Tumor	12.53	0.234045
TCGA-37-3789-01A	Primary Tumor	12.53	#DIV/0!
TCGA-85-8049-01A	Primary Tumor	12.51	0.312185
TCGA-MF-A522-01A	Primary Tumor	12.5	0.6483
TCGA-18-5595-01A	Primary Tumor	12.48	0.721062
TCGA-56-8304-01A	Primary Tumor	12.48	0.522723
TCGA-85-8350-01A	Primary Tumor	12.48	0.413992
TCGA-22-5477-01A	Primary Tumor	12.47	0.773223
TCGA-56-7823-01B	Primary Tumor	12.46	0.767477
TCGA-21-5782-01A	Primary Tumor	12.46	0.416023
TCGA-34-2600-01A	Primary Tumor	12.46	#DIV/0!
TCGA-66-2737-01A	Primary Tumor	12.46	#DIV/0!
TCGA-56-A4BX-01A	Primary Tumor	12.45	0.817362
TCGA-77-A5G7-01B	Primary Tumor	12.45	0.554662
TCGA-39-5022-01A	Primary Tumor	12.44	0.264155
TCGA-22-1011-01A	Primary Tumor	12.42	#DIV/0!
TCGA-22-4601-01A	Primary Tumor	12.41	0.576392
TCGA-85-8072-01A	Primary Tumor	12.41	0.442208
TCGA-22-4604-01A	Primary Tumor	12.41	#DIV/0!
TCGA-77-8150-01A	Primary Tumor	12.37	0.591715
TCGA-85-A4QQ-01A	Primary Tumor	12.36	0.502731
TCGA-21-1082-01A	Primary Tumor	12.35	#DIV/0!
TCGA-56-7580-01A	Primary Tumor	12.33	0.398185
TCGA-33-A4WN-01A	Primary Tumor	12.32	0.487731
TCGA-43-A474-01A	Primary Tumor	12.32	0.637046
TCGA-77-6842-01A	Primary Tumor	12.3	0.454731
TCGA-63-5128-01A	Primary Tumor	12.27	0.792946
TCGA-22-4599-01A	Primary Tumor	12.25	0.620808
TCGA-63-A5MJ-01A	Primary Tumor	12.25	0.541277
TCGA-60-2724-01A	Primary Tumor	12.25	#DIV/0!
TCGA-68-7757-01B	Primary Tumor	12.24	0.328077
TCGA-56-A4ZJ-01A	Primary Tumor	12.24	0.181029
TCGA-60-2721-01A	Primary Tumor	12.23	#DIV/0!
TCGA-66-2769-01A	Primary Tumor	12.22	#DIV/0!
TCGA-18-3408-01A	Primary Tumor	12.21	#DIV/0!
TCGA-21-1078-01A	Primary Tumor	12.21	#DIV/0!
TCGA-46-3769-01A	Primary Tumor	12.21	#DIV/0!
TCGA-60-2719-01A	Primary Tumor	12.2	#DIV/0!
TCGA-56-8625-01A	Primary Tumor	12.18	0.418854
TCGA-63-A5MR-01A	Primary Tumor	12.17	0.4722
TCGA-77-6845-01A	Primary Tumor	12.15	0.818785
TCGA-63-A5MU-01A	Primary Tumor	12.14	0.829477
TCGA-77-8144-01A	Primary Tumor	12.14	0.5358
TCGA-37-3783-01A	Primary Tumor	12.14	#DIV/0!
TCGA-77-7338-01A	Primary Tumor	12.13	0.456208
TCGA-18-3417-01A	Primary Tumor	12.12	0.4989
TCGA-58-A46J-01A	Primary Tumor	12.12	0.29303
TCGA-43-8118-01A	Primary Tumor	12.11	0.486069
TCGA-37-4130-01A	Primary Tumor	12.11	#DIV/0!
TCGA-85-A513-01A	Primary Tumor	12.1	0.351085
TCGA-68-A59I-01A	Primary Tumor	12.09	0.345223
TCGA-33-AASJ-01A	Primary Tumor	12.07	0.536477
TCGA-37-A5EM-01A	Primary Tumor	12.07	0.599846
TCGA-77-8009-01A	Primary Tumor	12.06	0.775031
TCGA-98-A53J-01A	Primary Tumor	12.06	0.5476
TCGA-33-AASB-01A	Primary Tumor	12.06	0.477815
TCGA-66-2768-01A	Primary Tumor	12.04	#DIV/0!
TCGA-22-5473-01A	Primary Tumor	12.02	0.662892
TCGA-56-6546-01A	Primary Tumor	12.02	0.231855
TCGA-21-5784-01A	Primary Tumor	12	0.278089
TCGA-18-4721-01A	Primary Tumor	11.99	0.401269
TCGA-NC-A5HI-01A	Primary Tumor	11.99	0.547069
TCGA-85-8276-01A	Primary Tumor	11.99	0.355046
TCGA-22-1005-01A	Primary Tumor	11.98	#DIV/0!
TCGA-60-2722-01A	Primary Tumor	11.98	#DIV/0!
TCGA-66-2766-01A	Primary Tumor	11.97	#DIV/0!
TCGA-66-2794-01A	Primary Tumor	11.97	#DIV/0!
TCGA-60-2704-01A	Primary Tumor	11.96	0.306946
TCGA-22-4609-01A	Primary Tumor	11.96	0.390977
TCGA-66-2758-01A	Primary Tumor	11.96	#DIV/0!
TCGA-43-2576-01A	Primary Tumor	11.95	#DIV/0!
TCGA-66-2759-01A	Primary Tumor	11.95	#DIV/0!
TCGA-NC-A5HG-01A	Primary Tumor	11.94	0.752462
TCGA-85-A4CN-01A	Primary Tumor	11.94	0.505254
TCGA-94-A5I6-01A	Primary Tumor	11.94	0.482231
TCGA-NC-A5HF-01A	Primary Tumor	11.94	0.710977
TCGA-60-2695-01A	Primary Tumor	11.94	#DIV/0!
TCGA-18-3407-01A	Primary Tumor	11.93	#DIV/0!
TCGA-NC-A5HN-01A	Primary Tumor	11.91	0.830931
TCGA-63-7022-01A	Primary Tumor	11.89	0.248295
TCGA-18-3411-01A	Primary Tumor	11.89	#DIV/0!
TCGA-34-7107-01A	Primary Tumor	11.87	0.568738
TCGA-O2-A52V-01A	Primary Tumor	11.87	0.356954
TCGA-85-8481-01A	Primary Tumor	11.86	0.265877
TCGA-56-8309-01A	Primary Tumor	11.84	0.284873
TCGA-66-2780-01A	Primary Tumor	11.84	#DIV/0!
TCGA-66-2800-01A	Primary Tumor	11.84	#DIV/0!
TCGA-J1-A4AH-01A	Primary Tumor	11.8	0.379962
TCGA-22-1000-01A	Primary Tumor	11.79	#DIV/0!
TCGA-43-6770-01A	Primary Tumor	11.78	0.398308
TCGA-22-4594-01A	Primary Tumor	11.78	#DIV/0!
TCGA-90-7964-01A	Primary Tumor	11.76	0.545392
TCGA-21-1075-01A	Primary Tumor	11.75	#DIV/0!
TCGA-63-7021-01A	Primary Tumor	11.74	0.284895
TCGA-22-5479-01A	Primary Tumor	11.74	0.425708
TCGA-34-8455-01A	Primary Tumor	11.74	0.3863
TCGA-NK-A7XE-01A	Primary Tumor	11.73	0.290092
TCGA-98-A53H-01A	Primary Tumor	11.73	0.166306
TCGA-46-3765-01A	Primary Tumor	11.73	#DIV/0!
TCGA-77-7140-01A	Primary Tumor	11.72	0.782385
TCGA-22-5489-01A	Primary Tumor	11.72	0.366123
TCGA-68-A59J-01A	Primary Tumor	11.71	0.560885
TCGA-33-4538-01A	Primary Tumor	11.69	#DIV/0!
TCGA-60-2715-01A	Primary Tumor	11.69	#DIV/0!
TCGA-37-4132-01A	Primary Tumor	11.68	#DIV/0!
TCGA-22-4596-01A	Primary Tumor	11.67	#DIV/0!
TCGA-56-7582-01A	Primary Tumor	11.65	0.657492
TCGA-85-6798-01A	Primary Tumor	11.65	0.521815
TCGA-92-8064-01A	Primary Tumor	11.65	0.382308
TCGA-98-A538-01A	Primary Tumor	11.65	0.383477
TCGA-85-A4CL-01A	Primary Tumor	11.63	0.553962
TCGA-85-A4PA-01A	Primary Tumor	11.62	0.104945
TCGA-34-5241-01A	Primary Tumor	11.62	0.355523
TCGA-43-A56U-01A	Primary Tumor	11.62	0.301669
TCGA-66-2734-01A	Primary Tumor	11.61	#DIV/0!
TCGA-94-7943-01A	Primary Tumor	11.58	0.541154
TCGA-60-2709-01A	Primary Tumor	11.58	0.264606
TCGA-66-2791-01A	Primary Tumor	11.58	#DIV/0!
TCGA-58-A46N-01A	Primary Tumor	11.57	0.758292
TCGA-22-5472-01A	Primary Tumor	11.55	0.556323
TCGA-21-1076-01A	Primary Tumor	11.55	#DIV/0!
TCGA-77-A5GF-01A	Primary Tumor	11.54	0.661577
TCGA-63-5131-01A	Primary Tumor	11.54	0.445169
TCGA-85-8353-01A	Primary Tumor	11.53	0.355769
TCGA-66-2778-01A	Primary Tumor	11.5	#DIV/0!
TCGA-77-8007-01A	Primary Tumor	11.47	0.232985
TCGA-60-2708-01A	Primary Tumor	11.47	#DIV/0!
TCGA-56-8629-01A	Primary Tumor	11.46	0.645608
TCGA-77-A5GB-01B	Primary Tumor	11.46	0.341977
TCGA-85-6175-01A	Primary Tumor	11.45	0.378331
TCGA-77-8131-01A	Primary Tumor	11.45	0.180422
TCGA-51-6867-01A	Primary Tumor	11.43	0.550277
TCGA-66-2795-01A	Primary Tumor	11.43	#DIV/0!
TCGA-85-8666-01A	Primary Tumor	11.42	0.400046
TCGA-77-8128-01A	Primary Tumor	11.42	0.646377
TCGA-77-8146-01A	Primary Tumor	11.41	0.413938
TCGA-52-7811-01A	Primary Tumor	11.41	0.300624
TCGA-68-7756-01A	Primary Tumor	11.38	0.373692
TCGA-85-7698-01A	Primary Tumor	11.36	0.493431
TCGA-LA-A446-01A	Primary Tumor	11.36	0.522546
TCGA-92-7340-01A	Primary Tumor	11.35	0.327454
TCGA-90-7766-01A	Primary Tumor	11.31	0.519892
TCGA-33-4583-01A	Primary Tumor	11.3	0.545915
TCGA-NK-A5CT-01A	Primary Tumor	11.3	0.383677
TCGA-66-2742-01A	Primary Tumor	11.28	#DIV/0!
TCGA-77-8133-01A	Primary Tumor	11.27	0.415654
TCGA-56-6545-01A	Primary Tumor	11.27	0.3732
TCGA-46-3768-01A	Primary Tumor	11.27	#DIV/0!
TCGA-85-6561-01A	Primary Tumor	11.26	0.473823
TCGA-39-5039-01A	Primary Tumor	11.26	0.333646
TCGA-56-7731-01A	Primary Tumor	11.25	0.179465
TCGA-77-7463-01A	Primary Tumor	11.25	0.546054
TCGA-18-3421-01A	Primary Tumor	11.24	#DIV/0!
TCGA-34-5232-01A	Primary Tumor	11.23	0.350218
TCGA-33-4566-01A	Primary Tumor	11.23	0.574277
TCGA-92-7341-01A	Primary Tumor	11.23	0.555462
TCGA-34-5234-01A	Primary Tumor	11.23	0.261966
TCGA-18-3415-01A	Primary Tumor	11.23	#DIV/0!
TCGA-77-7142-01A	Primary Tumor	11.19	0.356823
TCGA-22-4591-01A	Primary Tumor	11.19	#DIV/0!
TCGA-56-7223-01A	Primary Tumor	11.18	0.848162
TCGA-94-A4VJ-01A	Primary Tumor	11.17	0.528838
TCGA-96-7545-01A	Primary Tumor	11.17	0.377438
TCGA-22-5491-01A	Primary Tumor	11.15	0.705969
TCGA-51-4080-01A	Primary Tumor	11.15	#DIV/0!
TCGA-21-1070-01A	Primary Tumor	11.14	#DIV/0!
TCGA-18-5592-01A	Primary Tumor	11.13	0.709308
TCGA-96-7544-01A	Primary Tumor	11.13	0.485023
TCGA-56-7822-01A	Primary Tumor	11.13	0.392846
TCGA-66-2792-01A	Primary Tumor	11.12	#DIV/0!
TCGA-18-3412-01A	Primary Tumor	11.11	#DIV/0!
TCGA-94-8491-01A	Primary Tumor	11.07	0.438169
TCGA-34-2608-01A	Primary Tumor	11.06	#DIV/0!
TCGA-77-8153-01A	Primary Tumor	11.05	0.7232
TCGA-92-8063-01A	Primary Tumor	11.05	0.434108
TCGA-77-7138-01A	Primary Tumor	11.05	0.463485
TCGA-43-6647-01A	Primary Tumor	11.04	0.211996
TCGA-18-3419-01A	Primary Tumor	11.03	#DIV/0!
TCGA-90-7769-01A	Primary Tumor	11.02	0.642115
TCGA-63-7020-01A	Primary Tumor	11.02	0.510208
TCGA-85-8479-01A	Primary Tumor	11	0.474331
TCGA-63-A5MN-01A	Primary Tumor	11	0.203946
TCGA-21-1080-01A	Primary Tumor	11	#DIV/0!
TCGA-34-2596-01A	Primary Tumor	10.99	#DIV/0!
TCGA-39-5028-01A	Primary Tumor	10.97	0.396792
TCGA-66-2771-01A	Primary Tumor	10.95	#DIV/0!
TCGA-77-A5G1-01A	Primary Tumor	10.91	0.3279
TCGA-77-7337-01A	Primary Tumor	10.9	0.322708
TCGA-56-8308-01A	Primary Tumor	10.89	0.466169
TCGA-60-2707-01A	Primary Tumor	10.88	#DIV/0!
TCGA-XC-AA0X-01A	Primary Tumor	10.86	0.375746
TCGA-66-2787-01A	Primary Tumor	10.85	#DIV/0!
TCGA-85-8277-01A	Primary Tumor	10.84	0.458446
TCGA-77-7335-01A	Primary Tumor	10.83	0.383138
TCGA-22-5483-01A	Primary Tumor	10.82	0.703969
TCGA-85-A4JC-01A	Primary Tumor	10.81	0.293577
TCGA-NC-A5HJ-01A	Primary Tumor	10.81	0.149131
TCGA-60-2710-01A	Primary Tumor	10.81	#DIV/0!
TCGA-43-5668-01A	Primary Tumor	10.8	0.405431
TCGA-39-5036-01A	Primary Tumor	10.8	0.497854
TCGA-18-3416-01A	Primary Tumor	10.8	#DIV/0!
TCGA-60-2698-01A	Primary Tumor	10.78	#DIV/0!
TCGA-56-8305-01A	Primary Tumor	10.76	0.521269
TCGA-77-8138-01A	Primary Tumor	10.75	0.349862
TCGA-52-7622-01A	Primary Tumor	10.75	0.353546
TCGA-96-8169-01A	Primary Tumor	10.73	0.381379
TCGA-56-8622-01A	Primary Tumor	10.73	0.486023
TCGA-22-1017-01A	Primary Tumor	10.73	#DIV/0!
TCGA-85-8355-01A	Primary Tumor	10.69	0.213995
TCGA-56-8201-01A	Primary Tumor	10.67	0.285738
TCGA-77-7139-01A	Primary Tumor	10.63	0.710946
TCGA-63-6202-01A	Primary Tumor	10.63	0.400038
TCGA-85-A53L-01A	Primary Tumor	10.61	0.470385
TCGA-85-A50M-01A	Primary Tumor	10.6	0.410038
TCGA-18-4086-01A	Primary Tumor	10.59	#DIV/0!
TCGA-22-4593-01A	Primary Tumor	10.58	0.617992
TCGA-90-A4ED-01A	Primary Tumor	10.58	0.186582
TCGA-77-7141-01A	Primary Tumor	10.57	0.559946
TCGA-22-4605-01A	Primary Tumor	10.57	0.301492
TCGA-58-8387-01A	Primary Tumor	10.56	0.388962
TCGA-33-6738-01A	Primary Tumor	10.55	0.335885
TCGA-63-A5MY-01A	Primary Tumor	10.54	0.741508
TCGA-94-8490-01A	Primary Tumor	10.48	0.682385
TCGA-98-A539-01A	Primary Tumor	10.43	0.335108
TCGA-51-4079-01A	Primary Tumor	10.43	#DIV/0!
TCGA-O2-A52Q-01A	Primary Tumor	10.4	0.518308
TCGA-85-A50Z-01A	Primary Tumor	10.36	0.258309
TCGA-52-7812-01A	Primary Tumor	10.34	0.371754
TCGA-39-5016-01A	Primary Tumor	10.33	0.626631
TCGA-56-8623-01A	Primary Tumor	10.33	0.159188
TCGA-85-6560-01A	Primary Tumor	10.28	0.423738
TCGA-56-5897-01A	Primary Tumor	10.26	0.305348
TCGA-68-8250-01A	Primary Tumor	10.21	0.474608
TCGA-56-8624-01A	Primary Tumor	10.18	0.29513
TCGA-34-5240-01A	Primary Tumor	10.14	0.635515
TCGA-22-1012-01A	Primary Tumor	10.12	#DIV/0!
TCGA-85-7843-01A	Primary Tumor	10.1	0.4664
TCGA-85-A510-01A	Primary Tumor	10.1	0.409246
TCGA-56-7222-01A	Primary Tumor	10.09	0.634631
TCGA-56-7221-01A	Primary Tumor	10.07	0.564815
TCGA-33-4532-01A	Primary Tumor	10.06	#DIV/0!
TCGA-66-2763-01A	Primary Tumor	10.05	#DIV/0!
TCGA-77-8008-01A	Primary Tumor	9.996	0.397162
TCGA-94-8035-01A	Primary Tumor	9.968	0.362954
TCGA-77-A5FZ-01A	Primary Tumor	9.945	0.111982
TCGA-58-8386-01A	Primary Tumor	9.885	0.310746
TCGA-77-8130-01A	Primary Tumor	9.87	0.408492
TCGA-63-7023-01A	Primary Tumor	9.857	0.694631
TCGA-56-7579-01A	Primary Tumor	9.839	0.545908
TCGA-66-2783-01A	Primary Tumor	9.838	#DIV/0!
TCGA-43-2581-01A	Primary Tumor	9.783	#DIV/0!
TCGA-60-2696-01A	Primary Tumor	9.78	#DIV/0!
TCGA-60-2723-01A	Primary Tumor	9.652	#DIV/0!
TCGA-22-5485-01A	Primary Tumor	9.616	0.6082
TCGA-66-2756-01A	Primary Tumor	9.59	#DIV/0!
TCGA-56-A62T-01A	Primary Tumor	9.578	0.580646
TCGA-39-5029-01A	Primary Tumor	9.549	0.481854
TCGA-56-5898-01A	Primary Tumor	9.522	0.314423
TCGA-33-4589-01A	Primary Tumor	9.519	0.340269
TCGA-33-4547-01A	Primary Tumor	9.495	#DIV/0!
TCGA-33-4586-01A	Primary Tumor	9.49	0.517377
TCGA-90-6837-01A	Primary Tumor	9.443	0.137904
TCGA-58-8388-01A	Primary Tumor	9.385	0.576485
TCGA-66-2765-01A	Primary Tumor	9.353	#DIV/0!
TCGA-77-8154-01A	Primary Tumor	9.297	0.521038
TCGA-39-5034-01A	Primary Tumor	9.235	0.4675
TCGA-90-7767-01A	Primary Tumor	9.181	0.432923
TCGA-56-8082-01A	Primary Tumor	9.128	0.538562
TCGA-37-4135-01A	Primary Tumor	9.115	#DIV/0!
TCGA-18-3406-01A	Primary Tumor	9.091	#DIV/0!
TCGA-66-2757-01A	Primary Tumor	8.938	#DIV/0!
TCGA-77-8143-01A	Primary Tumor	8.912	0.220656
TCGA-63-A5MM-01A	Primary Tumor	8.832	0.330138
TCGA-43-6771-01A	Primary Tumor	8.632	0.480738
TCGA-39-5011-01A	Primary Tumor	8.603	0.242926
TCGA-O2-A5IB-01A	Primary Tumor	8.466	0.6326
TCGA-70-6722-01A	Primary Tumor	8.403	0.346446
TCGA-33-4582-01A	Primary Tumor	8.156	0.5351
TCGA-22-5480-01A	Primary Tumor	8.084	0.499369
TCGA-60-2714-01A	Primary Tumor	7.887	#DIV/0!
TCGA-60-2716-01A	Primary Tumor	7.766	#DIV/0!
TCGA-33-4587-01A	Primary Tumor	7.458	0.6827
TCGA-37-4129-01A	Primary Tumor	0
TCGA-34-2604-01A	Primary Tumor
TCGA-34-2605-01A	Primary Tumor
TCGA-34-2609-01A	Primary Tumor
TCGA-68-7757-01A	Primary Tumor
TCGA-92-7340-01D	FFPE Scrolls
TCGA-92-7340-01E	FFPE Scrolls
TCGA-92-8063-01G	FFPE Scrolls
TCGA-92-8063-01H	FFPE Scrolls
TCGA-92-8064-01E	FFPE Scrolls
TCGA-92-8064-01F	FFPE Scrolls

## Sheet: PRAD
samples	sample_type.samples	HOXA9 expression in log2(fpkm-uq+1)	Beta-value
TCGA-G9-6362-11A	Solid Tissue Normal	18.41	0.0687854
TCGA-G9-6342-11A	Solid Tissue Normal	17.57	0.0708654
TCGA-CH-5761-11A	Solid Tissue Normal	17.55	0.0418754
TCGA-EJ-7327-11A	Solid Tissue Normal	17.54	0.0994362
TCGA-EJ-7125-11A	Solid Tissue Normal	17.49	0.0560554
TCGA-HC-8259-11A	Solid Tissue Normal	17.45	#DIV/0!
TCGA-EJ-7782-11A	Solid Tissue Normal	17.44	0.0878415
TCGA-G9-6363-11A	Solid Tissue Normal	17.43	0.0544654
TCGA-CH-5768-11A	Solid Tissue Normal	17.43	0.0351677
TCGA-CH-5769-11A	Solid Tissue Normal	17.38	0.0549262
TCGA-EJ-7789-11A	Solid Tissue Normal	17.37	0.0668262
TCGA-EJ-7785-11A	Solid Tissue Normal	17.32	0.0756315
TCGA-G9-6356-11A	Solid Tissue Normal	17.26	0.0563246
TCGA-EJ-7115-11A	Solid Tissue Normal	17.22	#DIV/0!
TCGA-EJ-7317-11A	Solid Tissue Normal	17.19	0.0596
TCGA-HC-7819-11A	Solid Tissue Normal	17.14	0.0567192
TCGA-G9-6333-11A	Solid Tissue Normal	17.03	0.06035
TCGA-EJ-7784-11A	Solid Tissue Normal	16.98	0.0685669
TCGA-J4-A83J-11A	Solid Tissue Normal	16.96	#DIV/0!
TCGA-EJ-7321-11A	Solid Tissue Normal	16.9	#DIV/0!
TCGA-EJ-7794-11A	Solid Tissue Normal	16.86	0.0711238
TCGA-G9-6365-11A	Solid Tissue Normal	16.85	0.0522962
TCGA-G9-6351-11A	Solid Tissue Normal	16.83	0.0658446
TCGA-EJ-7797-11A	Solid Tissue Normal	16.82	#DIV/0!
TCGA-CH-5767-11B	Solid Tissue Normal	16.81	0.0594169
TCGA-HC-7742-11A	Solid Tissue Normal	16.75	0.0508969
TCGA-EJ-7331-11A	Solid Tissue Normal	16.71	0.0758769
TCGA-EJ-7792-11A	Solid Tissue Normal	16.66	0.0684023
TCGA-EJ-7314-11A	Solid Tissue Normal	16.62	#DIV/0!
TCGA-EJ-7315-11A	Solid Tissue Normal	16.62	#DIV/0!
TCGA-HC-8262-11A	Solid Tissue Normal	16.62	#DIV/0!
TCGA-EJ-7330-11A	Solid Tissue Normal	16.61	#DIV/0!
TCGA-HC-7752-11A	Solid Tissue Normal	16.57	0.0463854
TCGA-EJ-A8FO-11A	Solid Tissue Normal	16.52	#DIV/0!
TCGA-HC-8260-11A	Solid Tissue Normal	16.49	#DIV/0!
TCGA-G9-6348-11A	Solid Tissue Normal	16.44	0.0636023
TCGA-EJ-7793-11A	Solid Tissue Normal	16.44	#DIV/0!
TCGA-G9-6496-11A	Solid Tissue Normal	16.32	0.0801315
TCGA-EJ-7781-11A	Solid Tissue Normal	16.3	0.0835477
TCGA-G9-6384-11A	Solid Tissue Normal	16.27	0.0538315
TCGA-EJ-7786-11A	Solid Tissue Normal	16.18	0.0914077
TCGA-HC-8258-11A	Solid Tissue Normal	16.03	#DIV/0!
TCGA-EJ-7783-11A	Solid Tissue Normal	15.98	#DIV/0!
TCGA-EJ-7123-11A	Solid Tissue Normal	15.85	0.106026
TCGA-HC-7747-11A	Solid Tissue Normal	15.73	#DIV/0!
TCGA-HC-7738-11A	Solid Tissue Normal	15.64	#DIV/0!
TCGA-EJ-7328-11A	Solid Tissue Normal	15.6	0.10044
TCGA-G9-6499-11A	Solid Tissue Normal	15.47	0.139294
TCGA-HC-7737-11A	Solid Tissue Normal	15.07	0.129665
TCGA-HC-7745-11A	Solid Tissue Normal	14.68	0.120892
TCGA-HC-7211-11A	Solid Tissue Normal	14.51	0.141605
TCGA-HC-7740-11A	Solid Tissue Normal	13.9	#DIV/0!
TCGA-G9-6364-11A	Solid Tissue Normal		0.367385
TCGA-G9-6332-11A	Solid Tissue Normal		0.123264
TCGA-CH-5771-11A	Solid Tissue Normal		0.0731408
TCGA-G9-6385-11A	Solid Tissue Normal		0.0526838
TCGA-CH-5766-11A	Solid Tissue Normal		0.04757
TCGA-G9-6373-11A	Solid Tissue Normal		0.07162
TCGA-CH-5765-11A	Solid Tissue Normal		0.0442077
TCGA-G9-6494-11A	Solid Tissue Normal		0.0702177
TCGA-CH-5772-11A	Solid Tissue Normal		0.05307
TCGA-CH-5762-11A	Solid Tissue Normal		0.0518823
TCGA-HC-7820-11A	Solid Tissue Normal		0.114614
TCGA-CH-5763-11A	Solid Tissue Normal		0.0601369
TCGA-G9-6353-11A	Solid Tissue Normal		0.0648792
TCGA-CH-5764-11A	Solid Tissue Normal		0.0672938
TCGA-G9-6367-11A	Solid Tissue Normal		0.0596262
TCGA-EJ-8468-11A	Solid Tissue Normal		#DIV/0!
TCGA-EJ-8472-11A	Solid Tissue Normal		#DIV/0!
TCGA-EJ-8474-11A	Solid Tissue Normal		#DIV/0!
TCGA-HC-8256-11A	Solid Tissue Normal		#DIV/0!
TCGA-HC-8261-11A	Solid Tissue Normal		#DIV/0!
TCGA-HC-8265-11A	Solid Tissue Normal		#DIV/0!
TCGA-KK-A59V-11A	Solid Tissue Normal		#DIV/0!
TCGA-KK-A59X-11A	Solid Tissue Normal		#DIV/0!
TCGA-KK-A59Y-11A	Solid Tissue Normal		#DIV/0!
TCGA-KK-A59Z-11A	Solid Tissue Normal		#DIV/0!
TCGA-KK-A5A1-11A	Solid Tissue Normal		#DIV/0!
TCGA-KK-A6DY-11A	Solid Tissue Normal		#DIV/0!
TCGA-KK-A6E0-11A	Solid Tissue Normal		#DIV/0!
TCGA-KK-A6E1-11A	Solid Tissue Normal		#DIV/0!
TCGA-KK-A6E2-11A	Solid Tissue Normal		#DIV/0!
TCGA-KK-A6E3-11A	Solid Tissue Normal		#DIV/0!
TCGA-KK-A6E4-11A	Solid Tissue Normal		#DIV/0!
TCGA-KK-A6E5-11A	Solid Tissue Normal		#DIV/0!
TCGA-KK-A6E6-11A	Solid Tissue Normal		#DIV/0!
TCGA-KK-A6E7-11A	Solid Tissue Normal		#DIV/0!
TCGA-KK-A6E8-11A	Solid Tissue Normal		#DIV/0!
TCGA-KK-A7AP-11A	Solid Tissue Normal		#DIV/0!
TCGA-KK-A7AQ-11A	Solid Tissue Normal		#DIV/0!
TCGA-KK-A7AU-11A	Solid Tissue Normal		#DIV/0!
TCGA-KK-A7AV-11A	Solid Tissue Normal		#DIV/0!
TCGA-KK-A7AW-11A	Solid Tissue Normal		#DIV/0!
TCGA-KK-A7AY-11A	Solid Tissue Normal		#DIV/0!
TCGA-KK-A7AZ-11A	Solid Tissue Normal		#DIV/0!
TCGA-KK-A7B0-11A	Solid Tissue Normal		#DIV/0!
TCGA-KK-A7B1-11A	Solid Tissue Normal		#DIV/0!
TCGA-KK-A7B2-11A	Solid Tissue Normal		#DIV/0!
TCGA-KK-A7B3-11A	Solid Tissue Normal		#DIV/0!
TCGA-KK-A7B4-11A	Solid Tissue Normal		#DIV/0!
TCGA-KK-A8I4-11A	Solid Tissue Normal		#DIV/0!
TCGA-KK-A8I5-11A	Solid Tissue Normal		#DIV/0!
TCGA-KK-A8I6-11A	Solid Tissue Normal		#DIV/0!
TCGA-KK-A8I7-11A	Solid Tissue Normal		#DIV/0!
TCGA-KK-A8I8-11A	Solid Tissue Normal		#DIV/0!
TCGA-KK-A8I9-11A	Solid Tissue Normal		#DIV/0!
TCGA-KK-A8IA-11A	Solid Tissue Normal		#DIV/0!
TCGA-KK-A8IB-11A	Solid Tissue Normal		#DIV/0!
TCGA-KK-A8IC-11A	Solid Tissue Normal		#DIV/0!
TCGA-KK-A8ID-11A	Solid Tissue Normal		#DIV/0!
TCGA-KK-A8IF-11A	Solid Tissue Normal		#DIV/0!
TCGA-KK-A8IG-11A	Solid Tissue Normal		#DIV/0!
TCGA-KK-A8IH-11A	Solid Tissue Normal		#DIV/0!
TCGA-KK-A8II-11A	Solid Tissue Normal		#DIV/0!
TCGA-KK-A8IJ-11A	Solid Tissue Normal		#DIV/0!
TCGA-KK-A8IK-11A	Solid Tissue Normal		#DIV/0!
TCGA-KK-A8IL-11A	Solid Tissue Normal		#DIV/0!
TCGA-KK-A8IM-11A	Solid Tissue Normal		#DIV/0!
TCGA-KK-A7AY-01A	Primary Tumor	19.09	0.0879523
TCGA-2A-A8VX-01A	Primary Tumor	18.92	0.0454885
TCGA-KK-A8IK-01A	Primary Tumor	18.82	0.0340254
TCGA-CH-5788-01A	Primary Tumor	18.82	0.0311454
TCGA-YL-A8SO-01B	Primary Tumor	18.77	0.0454054
TCGA-YL-A8HM-01A	Primary Tumor	18.77	0.0480485
TCGA-KK-A6E8-01A	Primary Tumor	18.74	0.0575715
TCGA-VN-A88L-01A	Primary Tumor	18.64	0.0616092
TCGA-KK-A59Y-01A	Primary Tumor	18.61	0.0520346
TCGA-FC-A4JI-01A	Primary Tumor	18.58	0.0461823
TCGA-VP-AA1N-01A	Primary Tumor	18.56	0.0685831
TCGA-VP-A87B-01A	Primary Tumor	18.55	0.0388623
TCGA-EJ-5495-01A	Primary Tumor	18.51	0.0548877
TCGA-XJ-A83F-01A	Primary Tumor	18.44	0.0495592
TCGA-XJ-A9DX-01A	Primary Tumor	18.42	0.0431031
TCGA-ZG-A9N3-01A	Primary Tumor	18.41	0.0823277
TCGA-HC-A8CY-01A	Primary Tumor	18.4	0.0441885
TCGA-VN-A88Q-01A	Primary Tumor	18.4	0.0533385
TCGA-J9-A52D-01A	Primary Tumor	18.39	0.0502192
TCGA-J4-A67N-01A	Primary Tumor	18.38	0.0682162
TCGA-KK-A8IG-01A	Primary Tumor	18.37	0.0495346
TCGA-QU-A6IN-01A	Primary Tumor	18.34	0.100815
TCGA-KK-A8I5-01A	Primary Tumor	18.33	0.0471462
TCGA-G9-A9S4-01A	Primary Tumor	18.33	0.08324
TCGA-EJ-7325-01B	Primary Tumor	18.32	0.0685415
TCGA-FC-A6HD-01A	Primary Tumor	18.31	0.0904446
TCGA-KK-A7B0-01A	Primary Tumor	18.31	0.0670646
TCGA-J4-A67R-01A	Primary Tumor	18.31	0.0749462
TCGA-EJ-A65E-01A	Primary Tumor	18.29	0.0482069
TCGA-EJ-7789-01A	Primary Tumor	18.28	0.0532892
TCGA-EJ-A46F-01A	Primary Tumor	18.28	0.0390315
TCGA-HC-8213-01A	Primary Tumor	18.26	0.0484392
TCGA-2A-A8W1-01A	Primary Tumor	18.22	0.0360331
TCGA-J4-8198-01A	Primary Tumor	18.21	0.0568585
TCGA-EJ-7784-01A	Primary Tumor	18.2	0.0362669
TCGA-HC-A632-01A	Primary Tumor	18.19	0.0571146
TCGA-HC-8259-01A	Primary Tumor	18.18	0.0519285
TCGA-HC-A6AL-01A	Primary Tumor	18.18	0.0684415
TCGA-V1-A9ZI-01A	Primary Tumor	18.18	0.0441408
TCGA-QU-A6IL-01A	Primary Tumor	18.15	0.0876415
TCGA-WW-A8ZI-01A	Primary Tumor	18.14	0.0382423
TCGA-M7-A722-01A	Primary Tumor	18.13	0.0466
TCGA-QU-A6IP-01A	Primary Tumor	18.13	0.0612446
TCGA-CH-5772-01A	Primary Tumor	18.13	0.0639908
TCGA-G9-6496-01A	Primary Tumor	18.09	0.0434431
TCGA-EJ-A8FS-01A	Primary Tumor	18.09	0.0425746
TCGA-ZG-A9LM-01A	Primary Tumor	18.09	0.0680023
TCGA-J4-A67K-01A	Primary Tumor	18.09	0.0518746
TCGA-EJ-A8FN-01A	Primary Tumor	18.08	0.0501323
TCGA-EJ-A65D-01A	Primary Tumor	18.07	0.0610054
TCGA-G9-6332-01A	Primary Tumor	18.06	0.0498823
TCGA-KK-A8ID-01A	Primary Tumor	18.06	0.0462362
TCGA-EJ-A65G-01A	Primary Tumor	18.06	0.0428885
TCGA-CH-5790-01A	Primary Tumor	18.06	0.0396085
TCGA-HC-7742-01A	Primary Tumor	18.05	0.0639769
TCGA-FC-7961-01A	Primary Tumor	18.05	0.0473277
TCGA-J4-A83M-01A	Primary Tumor	18.05	0.05289
TCGA-EJ-7312-01B	Primary Tumor	18.05	0.0875358
TCGA-VP-A876-01A	Primary Tumor	18.05	0.0483331
TCGA-H9-A6BY-01A	Primary Tumor	18.05	0.0566954
TCGA-2A-AAYF-01A	Primary Tumor	18.05	0.0420938
TCGA-VN-A88M-01A	Primary Tumor	18.04	0.0515392
TCGA-J4-A6M7-01A	Primary Tumor	18.04	0.0695277
TCGA-ZG-A8QX-01A	Primary Tumor	18.04	0.0634954
TCGA-CH-5768-01A	Primary Tumor	18.04	0.0418331
TCGA-G9-6362-01A	Primary Tumor	18.04	0.0586892
TCGA-XK-AAJ3-01A	Primary Tumor	18.03	0.0390938
TCGA-EJ-7330-01A	Primary Tumor	18.03	0.0587854
TCGA-EJ-A65M-01A	Primary Tumor	18.02	0.0771923
TCGA-V1-A9Z7-01A	Primary Tumor	18.02	0.0742254
TCGA-QU-A6IM-01A	Primary Tumor	18.02	0.0777046
TCGA-XK-AAK1-01A	Primary Tumor	18.02	0.04955
TCGA-G9-6369-01A	Primary Tumor	18.01	0.051305
TCGA-EJ-5521-01A	Primary Tumor	18.01	0.0440677
TCGA-J9-A8CL-01A	Primary Tumor	18	0.0677169
TCGA-CH-5740-01A	Primary Tumor	17.99	0.04213
TCGA-EJ-A65J-01A	Primary Tumor	17.98	0.0469946
TCGA-EJ-A8FO-01A	Primary Tumor	17.98	0.0508085
TCGA-HC-A6HY-01A	Primary Tumor	17.97	0.0533477
TCGA-ZG-A9NI-01A	Primary Tumor	17.97	0.0497023
TCGA-KC-A7F5-01A	Primary Tumor	17.96	0.0491908
TCGA-XA-A8JR-01A	Primary Tumor	17.96	0.0461708
TCGA-KK-A59Z-01A	Primary Tumor	17.96	0.0344715
TCGA-CH-5746-01A	Primary Tumor	17.95	0.0367977
TCGA-HC-A6AO-01A	Primary Tumor	17.95	0.0655769
TCGA-XQ-A8TA-01A	Primary Tumor	17.95	0.0479338
TCGA-MG-AAMC-01A	Primary Tumor	17.91	0.0553408
TCGA-XK-AAJA-01A	Primary Tumor	17.9	0.0766392
TCGA-G9-6365-01A	Primary Tumor	17.9	0.0666477
TCGA-G9-7519-01A	Primary Tumor	17.9	0.0746485
TCGA-G9-6342-01A	Primary Tumor	17.89	0.0547654
TCGA-KK-A6E4-01A	Primary Tumor	17.89	0.0417008
TCGA-XJ-A83G-01A	Primary Tumor	17.87	0.0461277
TCGA-EJ-5517-01A	Primary Tumor	17.87	0.0659592
TCGA-EJ-A7NF-01A	Primary Tumor	17.87	0.0748638
TCGA-KC-A7FD-01A	Primary Tumor	17.87	0.0938169
TCGA-KK-A7AZ-01A	Primary Tumor	17.87	0.0473946
TCGA-KK-A7AQ-01A	Primary Tumor	17.86	0.0492
TCGA-YL-A8SA-01A	Primary Tumor	17.86	0.0413962
TCGA-TP-A8TV-01A	Primary Tumor	17.85	0.0674308
TCGA-KK-A8II-01A	Primary Tumor	17.85	0.0445631
TCGA-KK-A7AU-01A	Primary Tumor	17.85	0.0666277
TCGA-HC-8216-01A	Primary Tumor	17.84	0.0537338
TCGA-H9-7775-01A	Primary Tumor	17.84	0.0531938
TCGA-J4-A83N-01A	Primary Tumor	17.84	0.0515262
TCGA-KK-A8IM-01A	Primary Tumor	17.84	0.0501385
TCGA-V1-A8WS-01A	Primary Tumor	17.83	0.0397323
TCGA-V1-A9OX-01A	Primary Tumor	17.82	0.0474569
TCGA-2A-A8VO-01A	Primary Tumor	17.81	0.0403185
TCGA-G9-A9S7-01A	Primary Tumor	17.81	0.0588846
TCGA-FC-A5OB-01A	Primary Tumor	17.8	0.0417523
TCGA-VN-A943-01A	Primary Tumor	17.79	0.0528431
TCGA-EJ-5532-01A	Primary Tumor	17.79	0.06124
TCGA-HC-A8D0-01A	Primary Tumor	17.79	0.0472292
TCGA-EJ-8470-01A	Primary Tumor	17.79	0.0736269
TCGA-EJ-7785-01A	Primary Tumor	17.79	0.0575438
TCGA-2A-A8VV-01A	Primary Tumor	17.79	0.0432692
TCGA-HC-7232-01A	Primary Tumor	17.78	0.0682962
TCGA-HC-A6AQ-01A	Primary Tumor	17.78	0.0577254
TCGA-2A-AAYO-01A	Primary Tumor	17.78	0.0677708
TCGA-ZG-A9L1-01A	Primary Tumor	17.78	0.0554277
TCGA-KK-A8IB-01A	Primary Tumor	17.77	0.0779108
TCGA-ZG-A9KY-01A	Primary Tumor	17.77	0.0700931
TCGA-EJ-5531-01A	Primary Tumor	17.77	0.05156
TCGA-KK-A59V-01A	Primary Tumor	17.77	0.0657038
TCGA-HC-A6AN-01A	Primary Tumor	17.76	0.0635954
TCGA-EJ-7318-01B	Primary Tumor	17.76	0.0498962
TCGA-EJ-A46I-01A	Primary Tumor	17.76	0.0475854
TCGA-X4-A8KS-01A	Primary Tumor	17.76	0.0517792
TCGA-HC-8261-01A	Primary Tumor	17.76	0.0451962
TCGA-HC-A8D1-01A	Primary Tumor	17.75	0.0539731
TCGA-EJ-7782-01A	Primary Tumor	17.74	0.0571038
TCGA-EJ-5542-01A	Primary Tumor	17.74	0.0449354
TCGA-CH-5765-01A	Primary Tumor	17.74	0.0446769
TCGA-KK-A7B3-01A	Primary Tumor	17.74	0.0882269
TCGA-J4-A67L-01A	Primary Tumor	17.74	0.0642454
TCGA-J4-8200-01A	Primary Tumor	17.74	0.0638462
TCGA-V1-A9OF-01A	Primary Tumor	17.74	0.05105
TCGA-VN-A88K-01A	Primary Tumor	17.73	0.0565869
TCGA-HC-A76X-01A	Primary Tumor	17.73	0.0488415
TCGA-J4-AAU2-01A	Primary Tumor	17.73	0.0501869
TCGA-KK-A7B4-01A	Primary Tumor	17.72	0.06035
TCGA-HC-A6HX-01A	Primary Tumor	17.72	0.0822208
TCGA-G9-6363-01A	Primary Tumor	17.71	0.0751685
TCGA-EJ-A7NK-01A	Primary Tumor	17.71	0.0551262
TCGA-HC-8265-01A	Primary Tumor	17.71	0.0562762
TCGA-YL-A9WJ-01A	Primary Tumor	17.7	0.0620477
TCGA-QU-A6IO-01A	Primary Tumor	17.7	0.0716769
TCGA-YL-A9WL-01A	Primary Tumor	17.69	0.0484038
TCGA-HC-8262-01A	Primary Tumor	17.69	0.0524169
TCGA-J4-A67O-01A	Primary Tumor	17.69	0.0900708
TCGA-V1-A9OY-01A	Primary Tumor	17.69	0.0571523
TCGA-EJ-5524-01A	Primary Tumor	17.68	0.0478592
TCGA-V1-A9ZK-01A	Primary Tumor	17.68	0.0474685
TCGA-EJ-A6RA-01A	Primary Tumor	17.68	0.0726692
TCGA-G9-A9S0-01A	Primary Tumor	17.68	0.0491185
TCGA-VP-A87K-01A	Primary Tumor	17.68	0.0436423
TCGA-XJ-A9DQ-01A	Primary Tumor	17.67	0.0462223
TCGA-EJ-7115-01A	Primary Tumor	17.66	0.0534638
TCGA-EJ-5509-01A	Primary Tumor	17.65	0.0560746
TCGA-J9-A8CN-01A	Primary Tumor	17.65	0.0526731
TCGA-G9-6354-01A	Primary Tumor	17.65	0.0515562
TCGA-YL-A8SH-01B	Primary Tumor	17.65	0.05306
TCGA-HC-8256-01A	Primary Tumor	17.65	0.0632285
TCGA-HC-7819-01A	Primary Tumor	17.65	0.0493008
TCGA-CH-5766-01A	Primary Tumor	17.64	0.0492277
TCGA-XQ-A8TB-01A	Primary Tumor	17.64	0.0628208
TCGA-FC-A8O0-01A	Primary Tumor	17.64	0.0397108
TCGA-YL-A8S9-01A	Primary Tumor	17.63	0.0431915
TCGA-G9-6366-01A	Primary Tumor	17.63	0.0638054
TCGA-HC-7230-01A	Primary Tumor	17.63	0.0760308
TCGA-HC-7738-01A	Primary Tumor	17.62	0.0503862
TCGA-CH-5767-01A	Primary Tumor	17.61	0.0559138
TCGA-CH-5748-01A	Primary Tumor	17.61	0.0438323
TCGA-V1-A9OQ-01A	Primary Tumor	17.61	0.0554854
TCGA-V1-A9Z8-01A	Primary Tumor	17.61	0.101892
TCGA-G9-6364-01A	Primary Tumor	17.61	0.0490146
TCGA-V1-A8X3-01A	Primary Tumor	17.6	0.0550415
TCGA-V1-A9OL-01A	Primary Tumor	17.6	0.0425238
TCGA-G9-6339-01A	Primary Tumor	17.6	0.0613792
TCGA-G9-6378-01A	Primary Tumor	17.6	0.05292
TCGA-EJ-AB27-01A	Primary Tumor	17.6	0.0610962
TCGA-KK-A5A1-01A	Primary Tumor	17.6	0.0546423
TCGA-M7-A725-01A	Primary Tumor	17.59	0.0711385
TCGA-EJ-A6RC-01A	Primary Tumor	17.59	0.0892062
TCGA-EJ-8468-01A	Primary Tumor	17.59	0.0693846
TCGA-G9-7509-01A	Primary Tumor	17.59	0.0613731
TCGA-KK-A8I4-01A	Primary Tumor	17.59	0.0570454
TCGA-YL-A8SI-01A	Primary Tumor	17.59	0.0713946
TCGA-EJ-5512-01A	Primary Tumor	17.59	0.0552562
TCGA-HI-7168-01A	Primary Tumor	17.59	0.0543854
TCGA-YL-A8SQ-01B	Primary Tumor	17.59	0.0411477
TCGA-HC-8265-01B	Primary Tumor	17.59	0.0597131
TCGA-EJ-7125-01A	Primary Tumor	17.58	0.0848008
TCGA-EJ-5497-01A	Primary Tumor	17.58	0.0541746
TCGA-G9-7522-01A	Primary Tumor	17.58	0.0649469
TCGA-G9-6371-01A	Primary Tumor	17.58	0.0522054
TCGA-XK-AAIW-01A	Primary Tumor	17.58	0.0759123
TCGA-HC-7081-01A	Primary Tumor	17.57	0.0874917
TCGA-ZG-A8QW-01A	Primary Tumor	17.57	0.0481838
TCGA-V1-A8ML-01A	Primary Tumor	17.57	0.0402692
TCGA-ZG-A9L9-01A	Primary Tumor	17.56	0.0637946
TCGA-J4-A67S-01A	Primary Tumor	17.56	0.0854538
TCGA-G9-6338-01A	Primary Tumor	17.56	0.0856569
TCGA-J4-A67M-01A	Primary Tumor	17.56	0.06077
TCGA-J4-A83K-01A	Primary Tumor	17.56	0.0455454
TCGA-EJ-8474-01A	Primary Tumor	17.55	0.0927915
TCGA-EJ-7797-01A	Primary Tumor	17.55	0.0576446
TCGA-EJ-5526-01A	Primary Tumor	17.55	0.0436377
TCGA-EJ-5515-01A	Primary Tumor	17.55	0.0517123
TCGA-EJ-5502-01A	Primary Tumor	17.54	0.0469023
TCGA-VN-A88N-01A	Primary Tumor	17.54	0.0486531
TCGA-HC-7752-01A	Primary Tumor	17.53	0.0454631
TCGA-CH-5762-01A	Primary Tumor	17.53	0.0528415
TCGA-V1-A9Z9-01A	Primary Tumor	17.52	0.0471708
TCGA-G9-6379-01A	Primary Tumor	17.52	0.0933554
TCGA-CH-5744-01A	Primary Tumor	17.52	0.0510077
TCGA-CH-5791-01A	Primary Tumor	17.52	0.04409
TCGA-G9-6494-01A	Primary Tumor	17.51	0.0731685
TCGA-HC-7075-01A	Primary Tumor	17.51	0.0764685
TCGA-EJ-7315-01A	Primary Tumor	17.5	0.0692377
TCGA-EJ-A65F-01A	Primary Tumor	17.5	0.0884869
TCGA-VN-A88O-01A	Primary Tumor	17.5	0.0528746
TCGA-KK-A8I8-01A	Primary Tumor	17.5	0.0442977
TCGA-VP-A875-01A	Primary Tumor	17.5	0.0468438
TCGA-VN-A88P-01A	Primary Tumor	17.49	0.05458
TCGA-YL-A8SB-01A	Primary Tumor	17.49	0.0460515
TCGA-EJ-5496-01A	Primary Tumor	17.48	0.0541123
TCGA-EJ-7218-01B	Primary Tumor	17.47	0.0660338
TCGA-EJ-7331-01A	Primary Tumor	17.47	0.0643638
TCGA-EJ-7786-01A	Primary Tumor	17.47	0.0703246
TCGA-J9-A8CK-01A	Primary Tumor	17.47	0.0568885
TCGA-KK-A6E7-01A	Primary Tumor	17.46	0.0771731
TCGA-EJ-7317-01A	Primary Tumor	17.45	0.0627254
TCGA-KK-A6E6-01A	Primary Tumor	17.44	0.0590692
TCGA-J4-A83L-01A	Primary Tumor	17.44	0.0551462
TCGA-G9-6329-01A	Primary Tumor	17.44	0.0761669
TCGA-V1-A8MM-01A	Primary Tumor	17.44	0.0412454
TCGA-EJ-A7NJ-01A	Primary Tumor	17.44	0.0524646
TCGA-XK-AAJU-01A	Primary Tumor	17.44	0.0616969
TCGA-V1-A9OT-01A	Primary Tumor	17.43	0.0469431
TCGA-ZG-A9LY-01A	Primary Tumor	17.43	0.0486938
TCGA-HC-7749-01A	Primary Tumor	17.42	0.0567454
TCGA-KK-A59X-01A	Primary Tumor	17.41	0.0475946
TCGA-EJ-5504-01A	Primary Tumor	17.41	0.0807831
TCGA-KK-A6E0-01A	Primary Tumor	17.41	0.172069
TCGA-EJ-7793-01A	Primary Tumor	17.41	0.0690808
TCGA-EJ-7327-01A	Primary Tumor	17.4	0.0403062
TCGA-HC-7750-01A	Primary Tumor	17.4	0.0579223
TCGA-J4-A67Q-01A	Primary Tumor	17.4	0.0891046
TCGA-KK-A7AW-01A	Primary Tumor	17.4	0.0825815
TCGA-YL-A8S8-01A	Primary Tumor	17.39	0.0643615
TCGA-EJ-7321-01A	Primary Tumor	17.39	0.0687692
TCGA-HC-7213-01A	Primary Tumor	17.39	0.0363385
TCGA-EJ-7328-01A	Primary Tumor	17.39	0.0552623
TCGA-G9-6333-01A	Primary Tumor	17.39	0.0599446
TCGA-KK-A7B1-01A	Primary Tumor	17.39	0.0863769
TCGA-EJ-5499-01A	Primary Tumor	17.38	0.0437315
TCGA-KK-A7AV-01A	Primary Tumor	17.38	0.0840046
TCGA-V1-A8MG-01A	Primary Tumor	17.38	0.0414946
TCGA-HC-A6AP-01A	Primary Tumor	17.37	0.117376
TCGA-Y6-A8TL-01A	Primary Tumor	17.37	0.0499215
TCGA-VP-A87D-01A	Primary Tumor	17.37	0.0716008
TCGA-KC-A7F6-01A	Primary Tumor	17.37	0.0693754
TCGA-KC-A7FA-01A	Primary Tumor	17.36	0.0956608
TCGA-KK-A8IA-01A	Primary Tumor	17.36	0.0450946
TCGA-EJ-5508-01A	Primary Tumor	17.36	0.0491215
TCGA-EJ-5530-01A	Primary Tumor	17.35	0.0460508
TCGA-EJ-7781-01A	Primary Tumor	17.35	0.0508623
TCGA-CH-5751-01A	Primary Tumor	17.35	0.0871838
TCGA-G9-6361-01A	Primary Tumor	17.35	0.0782362
TCGA-ZG-A9LN-01A	Primary Tumor	17.34	0.0769769
TCGA-ZG-A9L4-01A	Primary Tumor	17.34	0.10899
TCGA-HC-7233-01A	Primary Tumor	17.33	0.0526423
TCGA-V1-A9O9-01A	Primary Tumor	17.33	0.0682785
TCGA-VN-A88R-01A	Primary Tumor	17.33	0.0428054
TCGA-ZG-A8QY-01A	Primary Tumor	17.32	0.0736531
TCGA-G9-6343-01A	Primary Tumor	17.32	0.0610438
TCGA-EJ-5516-01A	Primary Tumor	17.32	0.0560446
TCGA-KK-A6E1-01A	Primary Tumor	17.31	0.0544285
TCGA-EJ-5527-01A	Primary Tumor	17.31	0.0551754
TCGA-EJ-7794-01A	Primary Tumor	17.3	0.0583785
TCGA-EJ-8469-01A	Primary Tumor	17.3	0.0586438
TCGA-XJ-A9DI-01A	Primary Tumor	17.3	0.0493823
TCGA-HC-8258-01A	Primary Tumor	17.3	0.0676054
TCGA-HC-A9TH-01A	Primary Tumor	17.29	0.0681446
TCGA-EJ-5501-01A	Primary Tumor	17.29	0.0459254
TCGA-ZG-A9L0-01A	Primary Tumor	17.28	0.146035
TCGA-KK-A6E5-01A	Primary Tumor	17.28	0.0541831
TCGA-EJ-A7NN-01A	Primary Tumor	17.28	0.078305
TCGA-ZG-A8QZ-01A	Primary Tumor	17.28	0.0507092
TCGA-ZG-A9LZ-01A	Primary Tumor	17.27	0.0638569
TCGA-HC-7211-01A	Primary Tumor	17.27	0.0474308
TCGA-EJ-7788-01A	Primary Tumor	17.27	0.0742177
TCGA-CH-5737-01A	Primary Tumor	17.26	0.0532231
TCGA-KK-A8IH-01A	Primary Tumor	17.26	0.0436415
TCGA-CH-5769-01A	Primary Tumor	17.26	0.0577177
TCGA-2A-AAYU-01A	Primary Tumor	17.25	0.0594954
TCGA-KK-A6E3-01A	Primary Tumor	17.25	0.116328
TCGA-G9-6347-01A	Primary Tumor	17.25	0.0892131
TCGA-G9-6356-01A	Primary Tumor	17.25	0.0515892
TCGA-XK-AAIR-01A	Primary Tumor	17.25	0.0456362
TCGA-KC-A4BV-01A	Primary Tumor	17.25	0.0549092
TCGA-XK-AAJP-01A	Primary Tumor	17.23	0.05167
TCGA-HC-7748-01A	Primary Tumor	17.23	0.0614446
TCGA-EJ-5507-01A	Primary Tumor	17.22	0.0520908
TCGA-EJ-7123-01A	Primary Tumor	17.22	0.0536708
TCGA-HC-7078-01A	Primary Tumor	17.22	0.0561385
TCGA-XJ-A83H-01A	Primary Tumor	17.22	0.0614108
TCGA-EJ-7792-01A	Primary Tumor	17.22	0.0676415
TCGA-G9-7510-01A	Primary Tumor	17.21	0.0612185
TCGA-KK-A8I7-01A	Primary Tumor	17.21	0.06593
TCGA-EJ-A7NM-01A	Primary Tumor	17.21	0.0833808
TCGA-VP-A87H-01A	Primary Tumor	17.2	0.0460708
TCGA-YL-A9WK-01A	Primary Tumor	17.2	0.0660154
TCGA-CH-5764-01A	Primary Tumor	17.2	0.0494092
TCGA-KC-A7F3-01A	Primary Tumor	17.19	0.1008
TCGA-V1-A8MK-01A	Primary Tumor	17.19	0.0505185
TCGA-EJ-A8FP-01A	Primary Tumor	17.19	0.0538431
TCGA-HC-8260-01A	Primary Tumor	17.19	0.0532385
TCGA-M7-A71Y-01A	Primary Tumor	17.19	0.0535177
TCGA-M7-A71Z-01A	Primary Tumor	17.19	0.0472554
TCGA-Y6-A9XI-01A	Primary Tumor	17.18	0.0491762
TCGA-J4-A6G1-01A	Primary Tumor	17.18	0.09685
TCGA-V1-A8WV-01A	Primary Tumor	17.18	0.0777623
TCGA-HC-7820-01A	Primary Tumor	17.18	0.0490654
TCGA-KK-A6DY-01A	Primary Tumor	17.18	0.0513562
TCGA-HC-7818-01A	Primary Tumor	17.18	0.0503154
TCGA-2A-A8VL-01A	Primary Tumor	17.18	0.0439146
TCGA-CH-5754-01A	Primary Tumor	17.17	0.0730262
TCGA-X4-A8KQ-01A	Primary Tumor	17.17	0.04572
TCGA-V1-A8MU-01A	Primary Tumor	17.16	0.0531162
TCGA-M7-A721-01A	Primary Tumor	17.16	0.0885592
TCGA-EJ-A7NG-01A	Primary Tumor	17.16	0.0994185
TCGA-CH-5738-01A	Primary Tumor	17.16	0.0520431
TCGA-HC-7077-01A	Primary Tumor	17.15	0.0402415
TCGA-YL-A8SK-01B	Primary Tumor	17.15	0.0814585
TCGA-J4-A6G3-01A	Primary Tumor	17.15	0.0640754
TCGA-KK-A6E2-01A	Primary Tumor	17.15	0.0651069
TCGA-CH-5741-01A	Primary Tumor	17.14	0.0416231
TCGA-G9-6498-01A	Primary Tumor	17.14	0.0852392
TCGA-YL-A8HJ-01A	Primary Tumor	17.14	0.112885
TCGA-EJ-5505-01A	Primary Tumor	17.14	0.195872
TCGA-G9-6351-01A	Primary Tumor	17.14	0.0538715
TCGA-EJ-5522-01A	Primary Tumor	17.13	0.0508185
TCGA-FC-A66V-01A	Primary Tumor	17.13	0.0488185
TCGA-EJ-5506-01A	Primary Tumor	17.12	0.0392469
TCGA-EJ-7783-01A	Primary Tumor	17.12	0.0558154
TCGA-HC-7212-01A	Primary Tumor	17.12	0.0566623
TCGA-CH-5745-01A	Primary Tumor	17.11	0.0476592
TCGA-VP-A87E-01A	Primary Tumor	17.11	0.0658031
TCGA-CH-5739-01A	Primary Tumor	17.11	0.0503992
TCGA-2A-A8W3-01A	Primary Tumor	17.11	0.0549615
TCGA-J4-AATZ-01A	Primary Tumor	17.1	0.112998
TCGA-TK-A8OK-01A	Primary Tumor	17.1	0.0566854
TCGA-CH-5750-01A	Primary Tumor	17.1	0.0573015
TCGA-HC-8264-01B	Primary Tumor	17.08	0.0925723
TCGA-ZG-A9MC-01A	Primary Tumor	17.06	0.0684162
TCGA-G9-6353-01A	Primary Tumor	17.06	0.0795438
TCGA-EJ-5498-01A	Primary Tumor	17.06	0.0626492
TCGA-V1-A8WW-01A	Primary Tumor	17.05	0.0463862
TCGA-HI-7170-01A	Primary Tumor	17.05	0.0647715
TCGA-G9-6336-01A	Primary Tumor	17.05	0.0537762
TCGA-G9-6367-01A	Primary Tumor	17.05	0.0588523
TCGA-EJ-A7NH-01A	Primary Tumor	17.05	0.0657592
TCGA-G9-6385-01A	Primary Tumor	17.04	0.0481408
TCGA-EJ-A46E-01A	Primary Tumor	17.04	0.0533692
TCGA-M7-A724-01A	Primary Tumor	17.03	0.0675192
TCGA-V1-A9OA-01A	Primary Tumor	17.02	0.0483115
TCGA-YL-A8HK-01A	Primary Tumor	17.02	0.0660969
TCGA-VP-A878-01A	Primary Tumor	17.01	0.0588831
TCGA-EJ-A46D-01A	Primary Tumor	17.01	0.0585931
TCGA-J4-A67T-01A	Primary Tumor	17	0.0610392
TCGA-YL-A8SR-01B	Primary Tumor	16.99	0.0822169
TCGA-H9-A6BX-01A	Primary Tumor	16.99	0.0698146
TCGA-KK-A8I9-01A	Primary Tumor	16.98	0.0529192
TCGA-HC-7231-01A	Primary Tumor	16.97	0.0495931
TCGA-J4-A83I-01A	Primary Tumor	16.96	0.0500477
TCGA-G9-7521-01A	Primary Tumor	16.96	0.0624869
TCGA-EJ-5514-01A	Primary Tumor	16.96	0.0663538
TCGA-VP-A879-01A	Primary Tumor	16.96	0.0521585
TCGA-HC-7740-01A	Primary Tumor	16.96	0.0753431
TCGA-VN-A88I-01A	Primary Tumor	16.95	0.0820554
TCGA-ZG-A9LU-01A	Primary Tumor	16.95	0.0743685
TCGA-VP-A87J-01A	Primary Tumor	16.95	0.0459092
TCGA-EJ-7791-01A	Primary Tumor	16.94	0.0713285
TCGA-ZG-A9L6-01A	Primary Tumor	16.94	0.0587185
TCGA-YL-A8SL-01B	Primary Tumor	16.94	0.0417708
TCGA-KK-A8IF-01A	Primary Tumor	16.93	0.0771769
TCGA-EJ-5494-01A	Primary Tumor	16.93	0.05031
TCGA-EJ-A46B-01A	Primary Tumor	16.93	0.0512477
TCGA-KK-A8I6-01A	Primary Tumor	16.93	0.0549792
TCGA-V1-A9O7-01A	Primary Tumor	16.92	0.0613431
TCGA-KK-A8IJ-01A	Primary Tumor	16.92	0.0698092
TCGA-EJ-5510-01A	Primary Tumor	16.92	0.0598908
TCGA-J9-A8CP-01A	Primary Tumor	16.91	0.0733815
TCGA-YL-A9WY-01A	Primary Tumor	16.91	0.0559246
TCGA-EJ-AB20-01A	Primary Tumor	16.9	0.0822308
TCGA-KC-A7FE-01A	Primary Tumor	16.9	0.0991883
TCGA-G9-6377-01A	Primary Tumor	16.89	0.0512975
TCGA-XK-AAJT-01A	Primary Tumor	16.89	0.0438154
TCGA-G9-6373-01A	Primary Tumor	16.89	0.0641469
TCGA-CH-5789-01A	Primary Tumor	16.89	0.0590446
TCGA-V1-A9O5-01A	Primary Tumor	16.89	0.0509323
TCGA-J4-AATV-01A	Primary Tumor	16.89	0.0824538
TCGA-EJ-A46H-01A	Primary Tumor	16.87	0.0784777
TCGA-M7-A720-01A	Primary Tumor	16.87	0.0697908
TCGA-CH-5794-01A	Primary Tumor	16.86	0.0396177
TCGA-G9-6370-01A	Primary Tumor	16.86	0.0652577
TCGA-XK-AAJR-01A	Primary Tumor	16.86	0.0722554
TCGA-V1-A8WL-01A	Primary Tumor	16.85	0.0513346
TCGA-YL-A9WH-01A	Primary Tumor	16.82	0.130447
TCGA-V1-A9OH-01A	Primary Tumor	16.82	0.0534854
TCGA-HC-A6AS-01A	Primary Tumor	16.81	0.0712831
TCGA-YL-A8SP-01B	Primary Tumor	16.81	0.0575438
TCGA-G9-6384-01A	Primary Tumor	16.8	0.0615469
TCGA-EJ-5519-01A	Primary Tumor	16.8	0.0607208
TCGA-EJ-8472-01A	Primary Tumor	16.8	0.0479985
TCGA-HC-7745-01A	Primary Tumor	16.79	0.0516177
TCGA-HC-A48F-01A	Primary Tumor	16.79	0.0451346
TCGA-V1-A8WN-01A	Primary Tumor	16.77	0.0465769
TCGA-4L-AA1F-01A	Primary Tumor	16.76	0.0770938
TCGA-EJ-5503-01A	Primary Tumor	16.76	0.0500554
TCGA-CH-5743-01A	Primary Tumor	16.76	0.0514123
TCGA-EJ-A8FU-01A	Primary Tumor	16.76	0.0615877
TCGA-HC-A76W-01A	Primary Tumor	16.73	0.0729438
TCGA-KK-A8IC-01A	Primary Tumor	16.72	0.0485762
TCGA-KC-A4BL-01A	Primary Tumor	16.71	0.0648962
TCGA-G9-6499-01A	Primary Tumor	16.7	0.136621
TCGA-EJ-7314-01A	Primary Tumor	16.7	0.0570092
TCGA-V1-A9ZG-01A	Primary Tumor	16.68	0.0668346
TCGA-KK-A7B2-01A	Primary Tumor	16.68	0.0598315
TCGA-V1-A8MF-01A	Primary Tumor	16.67	0.0560092
TCGA-VP-A87C-01A	Primary Tumor	16.67	0.0715385
TCGA-HC-8258-01B	Primary Tumor	16.65	0.0986131
TCGA-CH-5792-01A	Primary Tumor	16.64	0.0890738
TCGA-YL-A9WX-01A	Primary Tumor	16.63	0.07031
TCGA-M7-A723-01A	Primary Tumor	16.62	0.0605692
TCGA-2A-A8VT-01A	Primary Tumor	16.61	0.0338023
TCGA-FC-7708-01A	Primary Tumor	16.61	0.0506438
TCGA-HC-7747-01A	Primary Tumor	16.59	0.0835838
TCGA-HC-7744-01A	Primary Tumor	16.57	0.0452277
TCGA-J4-A83J-01A	Primary Tumor	16.55	0.110745
TCGA-YL-A8SJ-01B	Primary Tumor	16.52	0.0475031
TCGA-HC-7079-01A	Primary Tumor	16.51	0.117423
TCGA-KC-A4BN-01A	Primary Tumor	16.51	0.0468677
TCGA-G9-7523-01A	Primary Tumor	16.48	0.07237
TCGA-ZG-A9ND-01A	Primary Tumor	16.48	0.0685062
TCGA-J9-A52C-01A	Primary Tumor	16.46	0.0786646
TCGA-CH-5763-01A	Primary Tumor	16.46	0.0623731
TCGA-CH-5771-01A	Primary Tumor	16.42	0.0752769
TCGA-SU-A7E7-01A	Primary Tumor	16.42	0.0952154
TCGA-EJ-A46G-01A	Primary Tumor	16.42	0.0636638
TCGA-EJ-A65B-01A	Primary Tumor	16.41	0.0907246
TCGA-KC-A4BR-01A	Primary Tumor	16.37	0.0729962
TCGA-XJ-A9DK-01A	Primary Tumor	16.36	0.0551231
TCGA-EJ-5518-01A	Primary Tumor	16.33	0.0660869
TCGA-HC-7209-01A	Primary Tumor	16.31	0.0619731
TCGA-HC-7740-01B	Primary Tumor	16.31	0.0739623
TCGA-ZG-A9L2-01A	Primary Tumor	16.31	0.0801823
TCGA-VP-A872-01A	Primary Tumor	16.29	0.0625462
TCGA-HC-8257-01A	Primary Tumor	16.28	0.132638
TCGA-HC-7817-01B	Primary Tumor	16.28	0.0708446
TCGA-G9-7525-01A	Primary Tumor	16.26	0.127468
TCGA-KK-A7AP-01A	Primary Tumor	16.25	0.0690785
TCGA-HI-7169-01A	Primary Tumor	16.19	0.0770246
TCGA-YL-A9WI-01A	Primary Tumor	16.18	0.0630938
TCGA-YL-A8HO-01A	Primary Tumor	16.15	0.0673023
TCGA-J9-A52E-01A	Primary Tumor	16.13	0.0932008
TCGA-KK-A8IL-01A	Primary Tumor	16.07	0.0418938
TCGA-HC-8266-01A	Primary Tumor	16.05	0.136291
TCGA-J9-A8CM-01A	Primary Tumor	16.04	0.0678146
TCGA-HC-7737-01A	Primary Tumor	16.03	0.0754123
TCGA-ZG-A9M4-01A	Primary Tumor	16.01	0.0689454
TCGA-HC-A631-01A	Primary Tumor	16	0.0589346
TCGA-TP-A8TT-01A	Primary Tumor	15.87	0.105144
TCGA-ZG-A9LS-01A	Primary Tumor	15.87	0.105774
TCGA-HC-A4ZV-01A	Primary Tumor	15.8	0.0537923
TCGA-CH-5752-01A	Primary Tumor	15.76	0.0760746
TCGA-YL-A8SC-01A	Primary Tumor	15.73	0.0759169
TCGA-V1-A9ZR-01A	Primary Tumor	15.53	0.0614192
TCGA-HI-7171-01A	Primary Tumor	15.31	0.0834577
TCGA-HC-A9TE-01A	Primary Tumor	15.31	0.0623262
TCGA-CH-5753-01A	Primary Tumor	15.24	0.0815962
TCGA-HC-7210-01A	Primary Tumor	15.18	0.0773892
TCGA-HC-7080-01A	Primary Tumor	15.15	0.08403
TCGA-G9-6348-01A	Primary Tumor	15.13	0.0800346
TCGA-HC-7736-01A	Primary Tumor	15.05	0.0549408
TCGA-YL-A8HL-01A	Primary Tumor	14.97	0.0543992
TCGA-HC-7821-01A	Primary Tumor	14.89	0.0603131
TCGA-J9-A52B-01A	Primary Tumor	14.61	0.0755346
TCGA-ZG-A9LB-01A	Primary Tumor	14.59	0.455092
TCGA-EJ-5525-01A	Primary Tumor	14.26	0.0580454
TCGA-CH-5761-01A	Primary Tumor	13.88	0.0847462
TCGA-YJ-A8SW-01A	Primary Tumor	13.69	0.188237
TCGA-ZG-A9L5-01A	Primary Tumor	13.56	0.146934
TCGA-EJ-5511-01A	Primary Tumor	13.34	0.137699
TCGA-XK-AAIV-01A	Primary Tumor	13.27	0.137664
TCGA-YL-A8SF-01A	Primary Tumor		0.0374423
TCGA-HC-8261-01B	Primary Tumor		0.0725777
TCGA-V1-A8MJ-01A	Primary Tumor		0.0547369
TCGA-KC-A4BO-01A	Primary Tumor		0.0552608
TCGA-HC-7741-01C	Primary Tumor		#DIV/0!
TCGA-HC-8212-01B	Primary Tumor		#DIV/0!
TCGA-V1-A9O5-06A	Metastatic	17.1	0.0504485

[truncated: 2 more sheets: READ, STAD]
