# Supplementary material for: Pan-cancer exploration of oncogenic and clinical impacts revealed that HOXA9 is a diagnostic indicator of tumorigenesis
Source: Clin Exp Med. 2024 Jun 21;24(1):134. doi: 10.1007/s10238-024-01389-x (PMC11192824; doi:10.1007/s10238-024-01389-x)
Supplement: Supplementary file 7 — Supplementary file7 (XLSX 38 KB) [file 10238_2024_1389_MOESM7_ESM.xlsx]

## Sheet: miRNAs
Supplementary Table 3: The miRNAs interact with HOXA9 and their correlation with its gene expression in pan-cancer using starBase2.0 database
mirtarbase	mirDB	Starbase					Common microRNAs using 3 different databases
hsa-miR-324-5p	hsa-miR-5011-5p	hsa-let-7a-5p					hsa-miR-1271-5p
hsa-miR-769-3p	hsa-let-7f-2-3p	hsa-let-7a-5p					hsa-miR-1277-5p
hsa-miR-145-5p	hsa-miR-1468-3p	hsa-let-7b-5p					hsa-miR-182-5p
hsa-miR-126-3p	hsa-miR-1185-1-3p	hsa-let-7b-5p					hsa-miR-186-5p
hsa-miR-1238-3p	hsa-miR-381-3p	hsa-let-7c-5p					hsa-miR-196a-5p
hsa-miR-3154	hsa-miR-1185-2-3p	hsa-let-7c-5p					hsa-miR-196b-5p
hsa-miR-4267	hsa-miR-300	hsa-let-7d-5p					hsa-miR-210-3p
hsa-miR-3620-3p	hsa-miR-182-5p	hsa-let-7e-5p					hsa-miR-26b-5p
hsa-miR-4421	hsa-miR-4666a-3p	hsa-let-7e-5p					hsa-miR-3163
hsa-miR-5699-3p	hsa-miR-95-5p	hsa-let-7f-5p					hsa-miR-324-5p
hsa-miR-670-3p	hsa-miR-196b-5p	hsa-let-7f-5p					hsa-miR-421
hsa-miR-6748-3p	hsa-miR-196a-5p	hsa-miR-18a-5p					hsa-miR-96-5p
hsa-miR-6773-3p	hsa-miR-548aw	hsa-miR-25-3p
hsa-miR-6832-3p	hsa-miR-6792-3p	hsa-miR-26a-5p
hsa-miR-6865-3p	hsa-miR-4691-5p	hsa-miR-26b-5p
hsa-miR-6879-3p	hsa-miR-548f-5p	hsa-miR-32-5p
hsa-miR-7977	hsa-miR-6880-5p	hsa-miR-33a-5p
hsa-miR-19b-3p	hsa-miR-190a-3p	hsa-miR-92a-3p
hsa-miR-210-3p	hsa-miR-6831-5p	hsa-miR-96-5p
hsa-miR-142-3p	hsa-miR-5002-5p	hsa-miR-96-5p
hsa-miR-186-5p	hsa-let-7a-3p	hsa-miR-98-5p
hsa-miR-196b-5p	hsa-miR-4282	hsa-miR-98-5p
hsa-miR-652-5p	hsa-miR-98-3p	hsa-miR-101-3p
hsa-miR-21-5p	hsa-miR-670-3p	hsa-miR-196a-5p
hsa-miR-196a-5p	hsa-let-7b-3p	hsa-miR-196a-5p
hsa-miR-505-3p	hsa-let-7f-1-3p	hsa-miR-196a-5p
hsa-miR-548d-3p	hsa-miR-548x-5p	hsa-miR-199a-3p
hsa-miR-421	hsa-miR-1297	hsa-miR-199a-3p
hsa-let-7f-2-3p	hsa-miR-548q	hsa-miR-139-5p
hsa-miR-16-2-3p	hsa-miR-548g-5p	hsa-miR-139-5p
hsa-miR-181c-3p	hsa-miR-548aj-5p	hsa-miR-182-5p
hsa-miR-136-3p	hsa-miR-3927-3p	hsa-miR-182-5p
hsa-miR-195-3p	hsa-miR-1277-5p	hsa-miR-210-3p
hsa-miR-1271-5p	hsa-miR-26a-5p	hsa-miR-212-3p
hsa-miR-548m	hsa-miR-26b-5p	hsa-miR-223-3p
hsa-miR-1284	hsa-miR-3124-3p	hsa-miR-224-5p
hsa-miR-3163	hsa-miR-12133	hsa-let-7g-5p
hsa-miR-548x-3p	hsa-miR-622	hsa-let-7g-5p
hsa-miR-548z	hsa-miR-4443	hsa-let-7i-5p
hsa-miR-548ac	hsa-miR-6826-3p	hsa-let-7i-5p
hsa-miR-548ae-3p	hsa-miR-376a-2-5p	hsa-let-7i-5p
hsa-miR-548aj-3p	hsa-miR-4762-5p	hsa-miR-128-3p
hsa-miR-4470	hsa-miR-4672	hsa-miR-128-3p
hsa-miR-4528	hsa-miR-96-5p	hsa-miR-132-3p
hsa-miR-548am-3p	hsa-miR-1245b-5p	hsa-miR-133a-3p
hsa-miR-3124-3p	hsa-miR-4465	hsa-miR-137
hsa-miR-4709-5p	hsa-miR-4470	hsa-miR-144-3p
hsa-miR-548ah-3p	hsa-miR-1271-5p	hsa-miR-125a-5p
hsa-miR-5002-5p	hsa-miR-7110-5p	hsa-miR-146a-5p
hsa-miR-548aq-3p	hsa-miR-338-5p	hsa-miR-186-5p
hsa-miR-548at-5p	hsa-miR-4705	hsa-miR-155-5p
hsa-miR-548av-3p	hsa-miR-6842-5p	hsa-miR-361-5p
hsa-miR-1185-2-3p	hsa-miR-653-3p	hsa-miR-363-3p
hsa-miR-548h-3p	hsa-miR-548x-3p	hsa-miR-365a-3p
hsa-miR-1277-5p	hsa-miR-4531	hsa-miR-365a-3p
hsa-miR-1185-1-3p	hsa-miR-548aj-3p	hsa-miR-365a-3p
hsa-miR-548j-3p	hsa-miR-365b-3p	hsa-miR-367-3p
hsa-miR-6856-3p	hsa-miR-365a-3p	hsa-miR-374a-5p
hsa-miR-548bb-3p	hsa-miR-3059-5p	hsa-miR-376a-3p
hsa-miR-182-5p	hsa-miR-5003-5p	hsa-miR-376a-3p
hsa-miR-18a-5p	hsa-miR-3142	hsa-miR-379-5p
hsa-miR-26b-5p	hsa-miR-1238-3p	hsa-miR-381-3p
hsa-miR-33a-5p	hsa-miR-4528	hsa-miR-381-3p
hsa-miR-101-3p	hsa-miR-548ae-3p	hsa-miR-381-3p
hsa-miR-652-3p	hsa-miR-548aq-3p	hsa-miR-330-3p
hsa-miR-96-5p	hsa-miR-4500	hsa-miR-324-5p
hsa-miR-340-5p	hsa-miR-548ah-3p	hsa-miR-133b
	hsa-miR-548j-3p	hsa-miR-196b-5p
	hsa-miR-548am-3p	hsa-miR-196b-5p
	hsa-miR-6752-5p	hsa-miR-196b-5p
	hsa-miR-147b-3p	hsa-miR-18b-5p
	hsa-let-7d-5p	hsa-miR-329-3p
	hsa-miR-4719	hsa-miR-452-5p
	hsa-miR-3163	hsa-miR-452-5p
	hsa-miR-32-3p	hsa-miR-376b-3p
	hsa-let-7f-5p	hsa-miR-376b-3p
	hsa-miR-98-5p	hsa-miR-146b-5p
	hsa-let-7b-5p	hsa-miR-498
	hsa-let-7g-5p	hsa-miR-498
	hsa-miR-7847-3p	hsa-miR-525-3p
	hsa-let-7a-5p	hsa-miR-525-3p
	hsa-miR-7108-5p	hsa-miR-518f-3p
	hsa-let-7i-5p	hsa-miR-518b
	hsa-let-7e-5p	hsa-miR-518c-3p
	hsa-let-7c-5p	hsa-miR-524-3p
	hsa-miR-6856-3p	hsa-miR-524-3p
	hsa-miR-7705	hsa-miR-518a-3p
	hsa-miR-548at-5p	hsa-miR-518d-3p
	hsa-miR-4646-5p	hsa-miR-552-3p
	hsa-miR-3681-3p	hsa-miR-92b-3p
	hsa-miR-128-3p	hsa-miR-582-5p
	hsa-miR-216a-3p	hsa-miR-582-5p
	hsa-miR-204-3p	hsa-miR-620
	hsa-miR-133a-3p	hsa-miR-33b-5p
	hsa-miR-4458	hsa-miR-641
	hsa-miR-19a-3p	hsa-miR-641
	hsa-miR-133b	hsa-miR-652-3p
	hsa-miR-202-3p	hsa-miR-421
	hsa-miR-19b-3p	hsa-miR-421
	hsa-miR-4452	hsa-miR-199b-3p
	hsa-miR-4764-3p	hsa-miR-199b-3p
	hsa-miR-10393-5p	hsa-miR-140-3p
	hsa-miR-421	hsa-miR-340-5p
	hsa-miR-4516	hsa-miR-589-5p
	hsa-miR-12136	hsa-miR-300
	hsa-miR-5697	hsa-miR-300
	hsa-miR-195-3p	hsa-miR-875-5p
	hsa-miR-324-5p	hsa-miR-147b
	hsa-miR-4456	hsa-miR-873-5p
	hsa-miR-16-2-3p	hsa-miR-374b-5p
	hsa-miR-500b-3p	hsa-miR-513b-5p
	hsa-miR-548m	hsa-miR-513b-5p
	hsa-miR-5703	hsa-miR-513c-5p
	hsa-miR-139-5p	hsa-miR-1323
	hsa-miR-4709-5p	hsa-miR-1271-5p
	hsa-miR-586	hsa-miR-1271-5p
	hsa-miR-6124	hsa-miR-1294
	hsa-miR-663b	hsa-miR-1294
	hsa-miR-7978	hsa-miR-1295a
	hsa-miR-140-3p	hsa-miR-1297
	hsa-miR-3529-3p	hsa-miR-548o-3p
	hsa-miR-875-5p	hsa-miR-1270
	hsa-miR-6833-3p	hsa-miR-1321
	hsa-miR-568	hsa-miR-3129-5p
	hsa-miR-34a-3p	hsa-miR-3129-5p
	hsa-miR-6768-5p	hsa-miR-3142
	hsa-miR-4524b-3p	hsa-miR-3142
	hsa-miR-4299	hsa-miR-3163
	hsa-miR-3130-3p	hsa-miR-3163
	hsa-miR-4793-3p	hsa-miR-3163
	hsa-miR-186-5p	hsa-miR-3617-5p
	hsa-miR-141-5p	hsa-miR-3617-5p
	hsa-miR-302b-5p	hsa-miR-3681-3p
	hsa-miR-5587-5p	hsa-miR-4458
	hsa-miR-302d-5p	hsa-miR-4465
	hsa-miR-4797-5p	hsa-miR-4500
	hsa-miR-518a-5p	hsa-miR-4500
	hsa-miR-527	hsa-miR-3529-5p
	hsa-miR-4795-3p	hsa-miR-4739
	hsa-miR-4434	hsa-miR-499b-5p
	hsa-miR-7856-5p	hsa-miR-499b-5p
	hsa-miR-4255	hsa-miR-1245b-5p
	hsa-miR-6771-3p	hsa-miR-1245b-5p
	hsa-miR-498-5p	hsa-miR-561-5p
	hsa-miR-3612	hsa-miR-1277-5p
	hsa-miR-4768-5p	hsa-miR-1277-5p
	hsa-miR-650	hsa-miR-1277-5p
	hsa-miR-5193	hsa-miR-365b-3p
	hsa-miR-10397-3p	hsa-miR-365b-3p
	hsa-miR-4803	hsa-miR-365b-3p
	hsa-miR-210-3p	hsa-miR-216a-3p
	hsa-miR-4520-3p
	hsa-miR-3975
	hsa-miR-3688-3p
	hsa-miR-548h-3p
	hsa-miR-548ac
	hsa-miR-873-5p
	hsa-miR-548d-3p
	hsa-miR-7112-3p
	hsa-miR-548bb-3p
	hsa-miR-548z
	hsa-miR-124-5p
	hsa-miR-6801-5p
	hsa-miR-6832-3p
	hsa-miR-10393-3p

## Sheet: hsa-miR-1271-5p
Cancer	CancerFullName	SampleNum	Coefficient-R	p-value			hsa-miR-1271-5p
ACC	Adrenocortical Carcinoma	79	0.152	0.18
BLCA	Bladder Urothelial Carcinoma	408	0.087	0.0806
BRCA	Breast Invasive Carcinoma	1085	0.026	0.4
CESC	Cervical Squamous Cell Carcinoma and Endocervical Adenocarcinoma	306	0.096	0.0947
CHOL	Cholangiocarcinoma	36	0.173	0.312
COAD	Colon Adenocarcinoma	450	0.085	0.0709
DLBC	Lymphoid Neoplasm Diffuse Large B-cell Lymphoma	47	0.129	0.389
ESCA	Esophageal Carcinoma	162	-0.003	0.969
HNSC	Head and Neck Squamous Cell Carcinoma	497	0.094	0.0365
KICH	Kidney Chromophobe	65	-0.118	0.348
KIRC	Kidney Renal Clear Cell Carcinoma	517	-0.027	0.538
KIRP	Kidney Renal Papillary Cell Carcinoma	289	-0.001	0.993
LAML	Acute Myeloid Leukemia	83	-0.113	0.311
LGG	Brain Lower Grade Glioma	525	0.111	0.0109
LIHC	Liver Hepatocellular Carcinoma	370	-0.026	0.613
LUAD	Lung Adenocarcinoma	512	0.081	0.0662
LUSC	Lung Squamous Cell Carcinoma	475	0.027	0.562
MESO	Mesothelioma	86	0.169	0.119
OV	Ovarian Serous Cystadenocarcinoma	376	-0.028	0.595
PAAD	Pancreatic Adenocarcinoma	178	-0.061	0.422
PCPG	Pheochromocytoma and Paraganglioma	183	0.032	0.666
PRAD	Prostate Adenocarcinoma	495	-0.113	0.0122
READ	Rectum Adenocarcinoma	161	-0.247	0.00156
SARC	Sarcoma	261	0.058	0.352
SKCM	Skin Cutaneous Melanoma	449	0.157	0.000873
STAD	Stomach Adenocarcinoma	372	-0.019	0.714
TGCT	Testicular Germ Cell Tumors	156	0.352	6.54e-06
THCA	Thyroid Carcinoma	509	0.022	0.614
THYM	Thymoma	119	0.661	2.67e-16
UCEC	Uterine Corpus Endometrial Carcinoma	538	-0.055	0.203

## Sheet: hsa-miR-1277-5p
Cancer	CancerFullName	SampleNum	Coefficient-R	p-value			hsa-miR-1277-5p
UVM	Uveal Melanoma	80	0.076	0.503
UCS	Uterine Carcinosarcoma	56	-0.147	0.278
UCEC	Uterine Corpus Endometrial Carcinoma	538	-0.048	0.269
THYM	Thymoma	119	-0.206	0.0247
THCA	Thyroid Carcinoma	509	-0.014	0.757
TGCT	Testicular Germ Cell Tumors	156	0.063	0.434
STAD	Stomach Adenocarcinoma	372	0.033	0.531
SKCM	Skin Cutaneous Melanoma	449	0.041	0.391
SARC	Sarcoma	261	-0.008	0.902
READ	Rectum Adenocarcinoma	161	0.033	0.676
PRAD	Prostate Adenocarcinoma	495	-0.033	0.457
PCPG	Pheochromocytoma and Paraganglioma	183	0.075	0.313
PAAD	Pancreatic Adenocarcinoma	178	0.048	0.525
OV	Ovarian Serous Cystadenocarcinoma	376	0	1
MESO	Mesothelioma	86	0.041	0.705
LUSC	Lung Squamous Cell Carcinoma	475	-0.043	0.353
LUAD	Lung Adenocarcinoma	512	0	1
LIHC	Liver Hepatocellular Carcinoma	370	0.025	0.633
LGG	Brain Lower Grade Glioma	525	0.013	0.763
LAML	Acute Myeloid Leukemia	83	0	1
KIRP	Kidney Renal Papillary Cell Carcinoma	289	-0.012	0.844
KIRC	Kidney Renal Clear Cell Carcinoma	517	-0.109	0.0132
KICH	Kidney Chromophobe	65	0	1
HNSC	Head and Neck Squamous Cell Carcinoma	497	-0.003	0.943
ESCA	Esophageal Carcinoma	162	-0.117	0.137
DLBC	Lymphoid Neoplasm Diffuse Large B-cell Lymphoma	47	0	1
COAD	Colon Adenocarcinoma	450	0.028	0.56
CHOL	Cholangiocarcinoma	36	0	1
CESC	Cervical Squamous Cell Carcinoma and Endocervical Adenocarcinoma	306	0.005	0.927
BRCA	Breast Invasive Carcinoma	1085	0.015	0.616

## Sheet: hsa-miR-182-5p
Cancer	CancerFullName	SampleNum	Coefficient-R	p-value			hsa-miR-182-5p
ACC	Adrenocortical Carcinoma	79	0.27	0.0159
BLCA	Bladder Urothelial Carcinoma	408	-0.086	0.0838
BRCA	Breast Invasive Carcinoma	1085	-0.105	0.000525
CESC	Cervical Squamous Cell Carcinoma and Endocervical Adenocarcinoma	306	-0.107	0.062
CHOL	Cholangiocarcinoma	36	-0.124	0.471
COAD	Colon Adenocarcinoma	450	0.045	0.344
DLBC	Lymphoid Neoplasm Diffuse Large B-cell Lymphoma	47	-0.159	0.285
ESCA	Esophageal Carcinoma	162	0.189	0.0157
HNSC	Head and Neck Squamous Cell Carcinoma	497	0.138	0.00201
KICH	Kidney Chromophobe	65	0.153	0.224
KIRC	Kidney Renal Clear Cell Carcinoma	517	0.01	0.821
KIRP	Kidney Renal Papillary Cell Carcinoma	289	0.101	0.0855
LAML	Acute Myeloid Leukemia	83	-0.171	0.121
LGG	Brain Lower Grade Glioma	525	-0.053	0.222
LIHC	Liver Hepatocellular Carcinoma	370	0.13	0.0125
LUAD	Lung Adenocarcinoma	512	-0.138	0.00171
LUSC	Lung Squamous Cell Carcinoma	475	0.114	0.0126
MESO	Mesothelioma	86	-0.115	0.291
OV	Ovarian Serous Cystadenocarcinoma	376	0.033	0.523
PAAD	Pancreatic Adenocarcinoma	178	-0.038	0.611
PCPG	Pheochromocytoma and Paraganglioma	183	0.081	0.275
PRAD	Prostate Adenocarcinoma	495	0.112	0.0127
READ	Rectum Adenocarcinoma	161	0.164	0.0375
SARC	Sarcoma	261	-0.068	0.277
SKCM	Skin Cutaneous Melanoma	449	-0.051	0.277
STAD	Stomach Adenocarcinoma	372	0.178	0.00057
TGCT	Testicular Germ Cell Tumors	156	-0.663	4.33e-21
THCA	Thyroid Carcinoma	509	0.007	0.884
THYM	Thymoma	119	-0.023	0.801
UCEC	Uterine Corpus Endometrial Carcinoma	538	-0.091	0.0349

## Sheet: hsa-miR-186-5p
Cancer	CancerFullName	SampleNum	Coefficient-R	p-value				hsa-miR-186-5p
ACC	Adrenocortical Carcinoma	79	-0.129	0.259
BLCA	Bladder Urothelial Carcinoma	408	-0.012	0.814
BRCA	Breast Invasive Carcinoma	1085	-0.081	0.00784
CESC	Cervical Squamous Cell Carcinoma and Endocervical Adenocarcinoma	306	-0.028	0.623
CHOL	Cholangiocarcinoma	36	0.358	0.0318
COAD	Colon Adenocarcinoma	450	-0.075	0.113
DLBC	Lymphoid Neoplasm Diffuse Large B-cell Lymphoma	47	0.131	0.381
ESCA	Esophageal Carcinoma	162	0.124	0.117
HNSC	Head and Neck Squamous Cell Carcinoma	497	0.099	0.0271
KICH	Kidney Chromophobe	65	0.059	0.639
KIRC	Kidney Renal Clear Cell Carcinoma	517	-0.016	0.724
KIRP	Kidney Renal Papillary Cell Carcinoma	289	-0.2	0.000621
LAML	Acute Myeloid Leukemia	83	-0.218	0.0478
LGG	Brain Lower Grade Glioma	525	0.22	3.69e-07
LIHC	Liver Hepatocellular Carcinoma	370	0.121	0.0196
LUAD	Lung Adenocarcinoma	512	0.026	0.551
LUSC	Lung Squamous Cell Carcinoma	475	0.099	0.0315
MESO	Mesothelioma	86	0.007	0.948
OV	Ovarian Serous Cystadenocarcinoma	376	-0.015	0.771
PAAD	Pancreatic Adenocarcinoma	178	-0.097	0.197
PCPG	Pheochromocytoma and Paraganglioma	183	0.054	0.471
PRAD	Prostate Adenocarcinoma	495	0.036	0.421
READ	Rectum Adenocarcinoma	161	-0.16	0.0431
SARC	Sarcoma	261	0.049	0.434
SKCM	Skin Cutaneous Melanoma	449	-0.176	0.000175
STAD	Stomach Adenocarcinoma	372	0.093	0.0734
TGCT	Testicular Germ Cell Tumors	156	0.414	7.62e-08
THCA	Thyroid Carcinoma	509	-0.028	0.527
THYM	Thymoma	119	0.517	1.72e-09
UCEC	Uterine Corpus Endometrial Carcinoma	538	-0.202	2.26e-06

## Sheet: hsa-miR-196a-5p
Cancer	CancerFullName	SampleNum	Coefficient-R	p-value				hsa-miR-196a-5p
ACC	Adrenocortical Carcinoma	79	0.3	0.00713
BLCA	Bladder Urothelial Carcinoma	408	0.141	0.00431
BRCA	Breast Invasive Carcinoma	1085	0.037	0.225
CESC	Cervical Squamous Cell Carcinoma and Endocervical Adenocarcinoma	306	-0.045	0.431
CHOL	Cholangiocarcinoma	36	0.379	0.0225
COAD	Colon Adenocarcinoma	450	0.075	0.113
DLBC	Lymphoid Neoplasm Diffuse Large B-cell Lymphoma	47	0.209	0.158
ESCA	Esophageal Carcinoma	162	0.156	0.0478
HNSC	Head and Neck Squamous Cell Carcinoma	497	0.21	2.24e-06
KICH	Kidney Chromophobe	65	0.255	0.04
KIRC	Kidney Renal Clear Cell Carcinoma	517	0.116	0.00856
KIRP	Kidney Renal Papillary Cell Carcinoma	289	0.17	0.00381
LAML	Acute Myeloid Leukemia	83	0.095	0.392
LGG	Brain Lower Grade Glioma	525	0.599	1.7e-52
LIHC	Liver Hepatocellular Carcinoma	370	0.254	7.42e-07
LUAD	Lung Adenocarcinoma	512	0.257	3.45e-09
LUSC	Lung Squamous Cell Carcinoma	475	0.314	2.47e-12
MESO	Mesothelioma	86	0.441	2.1e-05
OV	Ovarian Serous Cystadenocarcinoma	376	0.291	8.78e-09
PAAD	Pancreatic Adenocarcinoma	178	0.347	2.15e-06
PCPG	Pheochromocytoma and Paraganglioma	183	0.139	0.0599
PRAD	Prostate Adenocarcinoma	495	-0.074	0.0997
READ	Rectum Adenocarcinoma	161	0.013	0.871
SARC	Sarcoma	261	0.052	0.404
SKCM	Skin Cutaneous Melanoma	449	0.185	8.37e-05
STAD	Stomach Adenocarcinoma	372	0.395	2.54e-15
TGCT	Testicular Germ Cell Tumors	156	0.675	4.15e-22
THCA	Thyroid Carcinoma	509	0.269	7.11e-10
THYM	Thymoma	119	-0.063	0.499
UCEC	Uterine Corpus Endometrial Carcinoma	538	0.133	0.00204

## Sheet: hsa-miR-196b-5p
Cancer	CancerFullName	SampleNum	Coefficient-R	p-value				hsa-miR-196b-5p
LAML	Acute Myeloid Leukemia	83	0.968	2.35e-50
ACC	Adrenocortical Carcinoma	79	0.547	1.88e-07
BLCA	Bladder Urothelial Carcinoma	408	0.503	1.61e-27
LGG	Brain Lower Grade Glioma	525	0.758	3.66e-99
BRCA	Breast Invasive Carcinoma	1085	0.522	5.76e-77
CESC	Cervical Squamous Cell Carcinoma and Endocervical Adenocarcinoma	306	0.345	5.38e-10
CHOL	Cholangiocarcinoma	36	0.836	2.13e-10
COAD	Colon Adenocarcinoma	450	0.528	1.29e-33
ESCA	Esophageal Carcinoma	162	0.508	5.14e-12
HNSC	Head and Neck Squamous Cell Carcinoma	497	0.537	1.65e-38
KICH	Kidney Chromophobe	65	0.84	2.19e-18
KIRC	Kidney Renal Clear Cell Carcinoma	517	0.713	1.73e-81
KIRP	Kidney Renal Papillary Cell Carcinoma	289	0.744	3.03e-52
LIHC	Liver Hepatocellular Carcinoma	370	0.669	2.83e-49
LUAD	Lung Adenocarcinoma	512	0.632	2.33e-58
LUSC	Lung Squamous Cell Carcinoma	475	0.57	2.78e-42
DLBC	Lymphoid Neoplasm Diffuse Large B-cell Lymphoma	47	0.514	0.00022
MESO	Mesothelioma	86	0.648	1.56e-11
OV	Ovarian Serous Cystadenocarcinoma	376	0.768	2.12e-74
PAAD	Pancreatic Adenocarcinoma	178	0.62	2.64e-20
PCPG	Pheochromocytoma and Paraganglioma	183	0.917	4.33e-74
PRAD	Prostate Adenocarcinoma	495	0.26	4.4e-09
READ	Rectum Adenocarcinoma	161	0.699	6.32e-25
SARC	Sarcoma	261	0.695	5.05e-39
SKCM	Skin Cutaneous Melanoma	449	0.536	8.92e-35
STAD	Stomach Adenocarcinoma	372	0.728	1.45e-62
TGCT	Testicular Germ Cell Tumors	156	0.897	1.82e-56
THYM	Thymoma	119	0.941	9.04e-57
THCA	Thyroid Carcinoma	509	0.433	1e-24
UCS	Uterine Carcinosarcoma	56	0.623	2.94e-07

## Sheet: hsa-miR-210-3p
Cancer	CancerFullName	SampleNum	Coefficient-R	p-value					hsa-miR-210-3p
UVM	Uveal Melanoma	80	-0.149	0.188
UCEC	Uterine Corpus Endometrial Carcinoma	538	-0.053	0.217
UCS	Uterine Carcinosarcoma	56	-0.226	0.094
THCA	Thyroid Carcinoma	509	-0.059	0.187
THYM	Thymoma	119	0.066	0.473
TGCT	Testicular Germ Cell Tumors	156	-0.107	0.185
STAD	Stomach Adenocarcinoma	372	0.171	0.000953
SKCM	Skin Cutaneous Melanoma	449	-0.071	0.131
SARC	Sarcoma	261	0.021	0.741
READ	Rectum Adenocarcinoma	161	-0.052	0.51
PRAD	Prostate Adenocarcinoma	495	0.007	0.879
PCPG	Pheochromocytoma and Paraganglioma	183	-0.073	0.323
PAAD	Pancreatic Adenocarcinoma	178	-0.037	0.627
OV	Ovarian Serous Cystadenocarcinoma	376	-0.04	0.442
MESO	Mesothelioma	86	-0.169	0.12
DLBC	Lymphoid Neoplasm Diffuse Large B-cell Lymphoma	47	-0.067	0.656
LUSC	Lung Squamous Cell Carcinoma	475	0.013	0.77
LUAD	Lung Adenocarcinoma	512	0.031	0.484
LIHC	Liver Hepatocellular Carcinoma	370	0.075	0.15
KIRP	Kidney Renal Papillary Cell Carcinoma	289	-0.044	0.461
KIRC	Kidney Renal Clear Cell Carcinoma	517	0.015	0.738
KICH	Kidney Chromophobe	65	0.155	0.217
HNSC	Head and Neck Squamous Cell Carcinoma	497	-0.003	0.955
ESCA	Esophageal Carcinoma	162	0.111	0.158
COAD	Colon Adenocarcinoma	450	-0.094	0.0455
CHOL	Cholangiocarcinoma	36	-0.029	0.869
CESC	Cervical Squamous Cell Carcinoma and Endocervical Adenocarcinoma	306	-0.048	0.4
BRCA	Breast Invasive Carcinoma	1085	-0.17	1.61e-08
LGG	Brain Lower Grade Glioma	525	0.131	0.00266
BLCA	Bladder Urothelial Carcinoma	408	-0.05	0.312

## Sheet: hsa-miR-26b-5p
Cancer	CancerFullName	SampleNum	Coefficient-R	p-value				hsa-miR-26b-5p
LAML	Acute Myeloid Leukemia	83	-0.031	0.778
ACC	Adrenocortical Carcinoma	79	-0.012	0.919
BLCA	Bladder Urothelial Carcinoma	408	-0.013	0.79
LGG	Brain Lower Grade Glioma	525	0.065	0.137
BRCA	Breast Invasive Carcinoma	1085	-0.039	0.194
CESC	Cervical Squamous Cell Carcinoma and Endocervical Adenocarcinoma	306	0.017	0.763
CHOL	Cholangiocarcinoma	36	0.262	0.123
COAD	Colon Adenocarcinoma	450	0.043	0.359
ESCA	Esophageal Carcinoma	162	-0.003	0.969
HNSC	Head and Neck Squamous Cell Carcinoma	497	0.03	0.511
KICH	Kidney Chromophobe	65	-0.217	0.0821
KIRC	Kidney Renal Clear Cell Carcinoma	517	0.004	0.93
KIRP	Kidney Renal Papillary Cell Carcinoma	289	-0.123	0.0374
LIHC	Liver Hepatocellular Carcinoma	370	-0.053	0.309
LUAD	Lung Adenocarcinoma	512	-0.057	0.201
LUSC	Lung Squamous Cell Carcinoma	475	0.069	0.131
DLBC	Lymphoid Neoplasm Diffuse Large B-cell Lymphoma	47	-0.002	0.988
MESO	Mesothelioma	86	-0.153	0.158
OV	Ovarian Serous Cystadenocarcinoma	376	-0.121	0.0185
PAAD	Pancreatic Adenocarcinoma	178	-0.001	0.986
PCPG	Pheochromocytoma and Paraganglioma	183	-0.017	0.819
PRAD	Prostate Adenocarcinoma	495	-0.024	0.59
READ	Rectum Adenocarcinoma	161	-0.044	0.581
SARC	Sarcoma	261	0.025	0.687
SKCM	Skin Cutaneous Melanoma	449	0.062	0.192
STAD	Stomach Adenocarcinoma	372	0.065	0.209
TGCT	Testicular Germ Cell Tumors	156	0.387	6.14e-07
THYM	Thymoma	119	-0.137	0.136
THCA	Thyroid Carcinoma	509	-0.004	0.928
UCS	Uterine Carcinosarcoma	56	-0.04	0.769

## Sheet: hsa-miR-3163
Cancer	CancerFullName	SampleNum	Coefficient-R	p-value				hsa-miR-3163
LAML	Acute Myeloid Leukemia	83	0	1
ACC	Adrenocortical Carcinoma	79	0.027	0.815
BLCA	Bladder Urothelial Carcinoma	408	-0.069	0.167
LGG	Brain Lower Grade Glioma	525	0.002	0.957
BRCA	Breast Invasive Carcinoma	1085	-0.026	0.394
CESC	Cervical Squamous Cell Carcinoma and Endocervical Adenocarcinoma	306	0.046	0.418
CHOL	Cholangiocarcinoma	36	0	1
COAD	Colon Adenocarcinoma	450	-0.029	0.535
ESCA	Esophageal Carcinoma	162	-0.076	0.338
HNSC	Head and Neck Squamous Cell Carcinoma	497	-0.032	0.474
KICH	Kidney Chromophobe	65	-0.06	0.636
KIRC	Kidney Renal Clear Cell Carcinoma	517	0.038	0.389
KIRP	Kidney Renal Papillary Cell Carcinoma	289	0.007	0.909
LIHC	Liver Hepatocellular Carcinoma	370	0.039	0.46
LUAD	Lung Adenocarcinoma	512	0.067	0.128
LUSC	Lung Squamous Cell Carcinoma	475	-0.018	0.692
DLBC	Lymphoid Neoplasm Diffuse Large B-cell Lymphoma	47	0.124	0.405
MESO	Mesothelioma	86	0.007	0.948
OV	Ovarian Serous Cystadenocarcinoma	376	0.121	0.0186
PAAD	Pancreatic Adenocarcinoma	178	-0.035	0.647
PCPG	Pheochromocytoma and Paraganglioma	183	0.123	0.0962
PRAD	Prostate Adenocarcinoma	495	0.035	0.44
READ	Rectum Adenocarcinoma	161	0.094	0.235
SARC	Sarcoma	261	0.01	0.866
SKCM	Skin Cutaneous Melanoma	449	-0.049	0.301
STAD	Stomach Adenocarcinoma	372	0.069	0.185
TGCT	Testicular Germ Cell Tumors	156	0.014	0.862
THYM	Thymoma	119	0.222	0.0152
THCA	Thyroid Carcinoma	509	-0.041	0.353
UCS	Uterine Carcinosarcoma	56	-0.278	0.0381

[truncated: 3 more sheets: hsa-miR-324-5p, hsa-miR-421, hsa-miR-96-5p]
