# Supplementary material for: Pan-cancer exploration of oncogenic and clinical impacts revealed that HOXA9 is a diagnostic indicator of tumorigenesis
Source: Clin Exp Med. 2024 Jun 21;24(1):134. doi: 10.1007/s10238-024-01389-x (PMC11192824; doi:10.1007/s10238-024-01389-x)
Supplement: Supplementary file 8 — Supplementary file8 (XLSX 340 KB) [file 10238_2024_1389_MOESM8_ESM.xlsx]

## Sheet: TFs of HOXA9_TFlink
UniprotID.TF	UniprotID.Target	NCBI.GeneID.TF	NCBI.GeneID.Target	Name.TF	Name.Target	Detection.method	PubmedID	Organism	Source.database	Small-scale.evidence	TF.TFLink.ortho	TF.nonTFLink.ortho	Target.TFLink.ortho	Target.nonTFLink.ortho
Q03164	P31269	4297	3205	KMT2A	HOXA9	chromatin immunoprecipitation assay;inferred by curator	29126285;24234451;20541251;18598942;27924024;20581860;20541477	Homo sapiens	GTRD;IntAct_via_DoRothEA;ReMap	Yes	Dr:F1QL52;Mm:P55200	Rn:F1M0L3	Mm:P09631	Rn:D3ZSU5
Q9UJQ4	P31269	57167	3205	SALL4	HOXA9	inferred by curator	29087512;24051379	Homo sapiens	TRRUST	Yes	Dr:F1QDF2;Mm:Q8BX22;Rn:M0RDM1	-	Mm:P09631	Rn:D3ZSU5
Q92793	P31269	1387	3205	CREBBP	HOXA9	inferred by curator	16849538;29087512	Homo sapiens	TRRUST	Yes	Dr:A0A0R4IPF2;Rn:F1M9G7	Mm:F8VPR5	Mm:P09631	Rn:D3ZSU5
Q15022	P31269	23512	3205	SUZ12	HOXA9	chromatin immunoprecipitation assay;inferred by curator	27924024;29087512;29126285;15225548	Homo sapiens	GTRD;ReMap;TRRUST	Yes	Dm:Q9NJG9;Dr:B0R1D5;Mm:Q80U70;Rn:A0A0G2K2I0	-	Mm:P09631	Rn:D3ZSU5
Q92794	P31269	7994	3205	KAT6A	HOXA9	inferred by curator	23994619;24234451;22713874;20581860;29087512	Homo sapiens	IntAct_via_DoRothEA;TRRUST	Yes	Mm:G3X940;Rn:A0A0A0MY12	Dr:A2CG09	Mm:P09631	Rn:D3ZSU5
Q92993	P31269	10524	3205	KAT5	HOXA9	inferred by curator	22094252;24234451	Homo sapiens	IntAct_via_DoRothEA	Yes	Ce:Q9TYU5;Dm:Q960X4;Dr:B8JKI8;Mm:Q8CHK4;Rn:A0A0G2KA75;Sc:Q08649	Dr:B0R0X6	Mm:P09631	Rn:D3ZSU5
P19838	P31269	4790	3205	NFKB1	HOXA9	inferred by curator	18068911;29087512	Homo sapiens	TRRUST	Yes	Dm:Q94527;Mm:P25799;Rn:F1LQH2	-	Mm:P09631	Rn:D3ZSU5
P18615	P31269	7936	3205	NELFE	HOXA9	chromatin immunoprecipitation assay	27924024	Homo sapiens	GTRD	No	-	-	Mm:P09631	Rn:D3ZSU5
O94992	P31269	10614	3205	HEXIM1	HOXA9	chromatin immunoprecipitation assay	27924024	Homo sapiens	GTRD	No	Mm:Q8R409;Rn:Q5M9G1	-	Mm:P09631	Rn:D3ZSU5
Q9UPP1	P31269	23133	3205	PHF8	HOXA9	chromatin immunoprecipitation assay	27924024	Homo sapiens	GTRD	No	Dr:P0CH95;Mm:Q80TJ7;Rn:D4AD31	-	Mm:P09631	Rn:D3ZSU5
Q12809	P31269	3757	3205	KCNH2	HOXA9	chromatin immunoprecipitation assay	29126285	Homo sapiens	ReMap	No	Mm:Q53Z09;Rn:F1LN86	-	Mm:P09631	Rn:D3ZSU5
P42226	P31269	6778	3205	STAT6	HOXA9	chromatin immunoprecipitation assay	27924024	Homo sapiens	GTRD	No	-	-	Mm:P09631	Rn:D3ZSU5
O95600	P31269	11279	3205	KLF8	HOXA9	chromatin immunoprecipitation assay	27924024	Homo sapiens	GTRD	No	Dr:A0S0R1;Mm:Q8BLM0	Rn:D3ZGU0	Mm:P09631	Rn:D3ZSU5
O60341	P31269	23028	3205	KDM1A	HOXA9	chromatin immunoprecipitation assay	27924024	Homo sapiens	GTRD	No	Dm:Q9VW97;Dr:F6NIA2;Mm:Q6ZQ88;Rn:F1MA31	-	Mm:P09631	Rn:D3ZSU5
O43474	P31269	9314	3205	KLF4	HOXA9	chromatin immunoprecipitation assay	27924024	Homo sapiens	GTRD	No	Mm:Q60793;Rn:Q923V7	-	Mm:P09631	Rn:D3ZSU5
P48163	P31269	4199	3205	ME1	HOXA9	chromatin immunoprecipitation assay	27924024	Homo sapiens	GTRD	No	Mm:P06801;Rn:A0A0G2K1S6	Dr:F1QU54	Mm:P09631	Rn:D3ZSU5
P25440	P31269	6046	3205	BRD2	HOXA9	chromatin immunoprecipitation assay	29126285;27924024	Homo sapiens	GTRD;ReMap	No	Mm:Q7JJ13	Dr:Q1LWX7;Rn:Q6MGA9	Mm:P09631	Rn:D3ZSU5
Q8WXI9	P31269	57459	3205	GATAD2B	HOXA9	chromatin immunoprecipitation assay	27924024	Homo sapiens	GTRD	No	Mm:Q8VHR5;Rn:Q4V8E1	-	Mm:P09631	Rn:D3ZSU5
O75164	P31269	9682	3205	KDM4A	HOXA9	chromatin immunoprecipitation assay	27924024	Homo sapiens	GTRD	No	Mm:Q8BW72;Rn:A0A0G2K5I7	-	Mm:P09631	Rn:D3ZSU5
Q13263	P31269	10155	3205	TRIM28	HOXA9	chromatin immunoprecipitation assay	27924024	Homo sapiens	GTRD	No	Mm:Q62318;Rn:O08629	-	Mm:P09631	Rn:D3ZSU5
P32519	P31269	1997	3205	ELF1	HOXA9	chromatin immunoprecipitation assay	27924024	Homo sapiens	GTRD	No	Dr:E7F1J0;Mm:Q60775	Rn:G3V9V2	Mm:P09631	Rn:D3ZSU5
O15178	P31269	6862	3205	TBXT	HOXA9	chromatin immunoprecipitation assay	27924024	Homo sapiens	GTRD	No	-	-	Mm:P09631	Rn:D3ZSU5
Q00444	P31269	3222	3205	HOXC5	HOXA9	chromatin immunoprecipitation assay	27924024	Homo sapiens	GTRD	No	Mm:P32043;Rn:D3ZP88	-	Mm:P09631	Rn:D3ZSU5
P10070	P31269	2736	3205	GLI2	HOXA9	chromatin immunoprecipitation assay	27924024	Homo sapiens	GTRD	No	Mm:Q0VGT2;Rn:F1M2B7	Dr:B0S6T1	Mm:P09631	Rn:D3ZSU5
P10275	P31269	367	3205	AR	HOXA9	chromatin immunoprecipitation assay	29126285;27924024	Homo sapiens	GTRD;ReMap	No	Mm:P19091;Rn:A0A0G2JSI8	-	Mm:P09631	Rn:D3ZSU5
Q9H3D4	P31269	8626	3205	TP63	HOXA9	chromatin immunoprecipitation assay	29126285;27924024	Homo sapiens	GTRD;ReMap	No	Mm:O88898;Rn:Q9JJP6	Dr:F1QLJ1	Mm:P09631	Rn:D3ZSU5
P78545	P31269	1999	3205	ELF3	HOXA9	chromatin immunoprecipitation assay	27924024	Homo sapiens	GTRD	No	Mm:Q3UPW2;Rn:Q4V7E1	-	Mm:P09631	Rn:D3ZSU5
O43245	P31269	-	3205	p65	HOXA9	chromatin immunoprecipitation assay	27924024	Homo sapiens	GTRD	No	-	-	Mm:P09631	Rn:D3ZSU5
O14978	P31269	10127	3205	ZNF263	HOXA9	chromatin immunoprecipitation assay	29126285	Homo sapiens	ReMap	No	Mm:Q8CF60;Rn:D3ZQ68	-	Mm:P09631	Rn:D3ZSU5
Q99583	P31269	4335	3205	MNT	HOXA9	chromatin immunoprecipitation assay	27924024	Homo sapiens	GTRD	No	Mm:O08789;Rn:A0A0U1RRY7	Dr:F1QBK5	Mm:P09631	Rn:D3ZSU5
Q06889	P31269	1960	3205	EGR3	HOXA9	chromatin immunoprecipitation assay	27924024	Homo sapiens	GTRD	No	Dr:F1QCH3;Mm:P43300;Rn:P43301	-	Mm:P09631	Rn:D3ZSU5
P11473	P31269	7421	3205	VDR	HOXA9	chromatin immunoprecipitation assay;inferred by curator	18971253;27924024;26578589	Homo sapiens	GTRD;ORegAnno;PAZAR	No	Dr:Q1L673;Mm:P48281;Rn:G3V744	-	Mm:P09631	Rn:D3ZSU5
P40763	P31269	6774	3205	STAT3	HOXA9	chromatin immunoprecipitation assay	29126285;27924024	Homo sapiens	GTRD;ReMap	No	-	-	Mm:P09631	Rn:D3ZSU5
Q13950	P31269	860	3205	RUNX2	HOXA9	chromatin immunoprecipitation assay	29126285;27924024	Homo sapiens	GTRD;ReMap	No	Rn:F1M9C5	Dr:F1R272	Mm:P09631	Rn:D3ZSU5
Q92922	P31269	6599	3205	SMARCC1	HOXA9	chromatin immunoprecipitation assay	27924024	Homo sapiens	GTRD	No	Mm:P97496;Rn:A0A0G2K9D6	Dr:F1Q9K1	Mm:P09631	Rn:D3ZSU5
P25490	P31269	7528	3205	YY1	HOXA9	chromatin immunoprecipitation assay	27924024	Homo sapiens	GTRD	No	Mm:Q00899;Rn:Q8CHJ4	-	Mm:P09631	Rn:D3ZSU5
P05412	P31269	3725	3205	JUN	HOXA9	chromatin immunoprecipitation assay	27924024	Homo sapiens	GTRD	No	Dr:Q6NZT5;Mm:P05627;Rn:P17325	-	Mm:P09631	Rn:D3ZSU5
P19544	P31269	7490	3205	WT1	HOXA9	chromatin immunoprecipitation assay	27924024	Homo sapiens	GTRD	No	Rn:D3ZJ55	Dr:Q9PUT7;Mm:F6Y2T6	Mm:P09631	Rn:D3ZSU5
P10242	P31269	4602	3205	MYB	HOXA9	chromatin immunoprecipitation assay	27924024	Homo sapiens	GTRD	No	Dr:F1QP24;Rn:A0A0G2K2A4	Mm:A0A087WPA7	Mm:P09631	Rn:D3ZSU5
Q9H9S0	P31269	79923	3205	NANOG	HOXA9	chromatin immunoprecipitation assay	27924024	Homo sapiens	GTRD	No	-	-	Mm:P09631	Rn:D3ZSU5
Q9NVM9	P31269	55726	3205	INTS13	HOXA9	chromatin immunoprecipitation assay	27924024	Homo sapiens	GTRD	No	Ce:O44500;Dm:Q9VEX5;Mm:Q8QZV7;Rn:D4A6N9	-	Mm:P09631	Rn:D3ZSU5
Q9BYU1	P31269	80714	3205	PBX4	HOXA9	chromatin immunoprecipitation assay	27924024	Homo sapiens	GTRD	No	Mm:Q99NE9;Rn:D4AA41	-	Mm:P09631	Rn:D3ZSU5
Q8N446	P31269	283933	3205	ZNF843	HOXA9	chromatin immunoprecipitation assay	27924024	Homo sapiens	GTRD	No	-	-	Mm:P09631	Rn:D3ZSU5
Q86V15	P31269	54897	3205	CASZ1	HOXA9	chromatin immunoprecipitation assay	27924024	Homo sapiens	GTRD	No	Mm:Q9CWL2;Rn:F1M0M0	Dr:E9QCI7	Mm:P09631	Rn:D3ZSU5
O75925	P31269	8554	3205	PIAS1	HOXA9	chromatin immunoprecipitation assay	27924024	Homo sapiens	GTRD	No	Dr:X1WDM3;Dr:A0A1D5NSS2;Mm:O88907;Rn:G3V9T0	-	Mm:P09631	Rn:D3ZSU5
O00470	P31269	4211	3205	MEIS1	HOXA9	chromatin immunoprecipitation assay	27924024	Homo sapiens	GTRD	No	Dm:O46339;Dr:Q90XH2;Mm:Q60954;Rn:B1WC31	-	Mm:P09631	Rn:D3ZSU5
P06276	P31269	590	3205	BCHE	HOXA9	chromatin immunoprecipitation assay	27924024	Homo sapiens	GTRD	No	Mm:Q03311;Rn:Q9JKC1	-	Mm:P09631	Rn:D3ZSU5
Q13485	P31269	4089	3205	SMAD4	HOXA9	chromatin immunoprecipitation assay	27924024	Homo sapiens	GTRD	No	Mm:P97471;Rn:A0A0G2K970	Dm:Q8IMG6	Mm:P09631	Rn:D3ZSU5
Q04206	P31269	5970	3205	RELA	HOXA9	chromatin immunoprecipitation assay	29126285;27924024	Homo sapiens	GTRD;ReMap	No	Mm:Q04207;Rn:Q7TQN4	-	Mm:P09631	Rn:D3ZSU5
O14503	P31269	8553	3205	BHLHE40	HOXA9	chromatin immunoprecipitation assay	27924024	Homo sapiens	GTRD	No	Dr:Q6NY50;Mm:O35185;Rn:Q76JQ4	-	Mm:P09631	Rn:D3ZSU5
P20719	P31269	3202	3205	HOXA5	HOXA9	chromatin immunoprecipitation assay	27924024	Homo sapiens	GTRD	No	Dr:Q9YGT6;Mm:P09021	Rn:G3V6T2	Mm:P09631	Rn:D3ZSU5
Q9UGL1	P31269	10765	3205	KDM5B	HOXA9	chromatin immunoprecipitation assay	29126285;27924024	Homo sapiens	GTRD;ReMap	No	Mm:Q80Y84;Rn:A0A0G2K6G9	-	Mm:P09631	Rn:D3ZSU5
O95365	P31269	51341	3205	ZBTB7A	HOXA9	chromatin immunoprecipitation assay	29126285;27924024	Homo sapiens	GTRD;ReMap	No	Mm:O88939;Rn:G3V8P6	-	Mm:P09631	Rn:D3ZSU5
Q14781	P31269	84733	3205	CBX2	HOXA9	chromatin immunoprecipitation assay	27924024	Homo sapiens	GTRD	No	Dr:F1Q982;Mm:P30658;Rn:M0RE14	-	Mm:P09631	Rn:D3ZSU5
Q86YP4	P31269	54815	3205	GATAD2A	HOXA9	chromatin immunoprecipitation assay	27924024	Homo sapiens	GTRD	No	Rn:G3V8R7	Dr:Q1LVI0;Mm:E9QMN5	Mm:P09631	Rn:D3ZSU5
P10276	P31269	5914	3205	RARA	HOXA9	chromatin immunoprecipitation assay	27924024	Homo sapiens	GTRD	No	Mm:P11416;Rn:A0A0G2JW78	Dr:T2DKU4	Mm:P09631	Rn:D3ZSU5
P23511	P31269	4800	3205	NFYA	HOXA9	chromatin immunoprecipitation assay	27924024	Homo sapiens	GTRD	No	Mm:P23708	Rn:A0A0G2KB97	Mm:P09631	Rn:D3ZSU5
Q9NQ69	P31269	56956	3205	LHX9	HOXA9	chromatin immunoprecipitation assay	27924024	Homo sapiens	GTRD	No	Ce:G5EE86;Mm:Q9WUH2;Rn:Q80W90	Dr:Q1LWV4	Mm:P09631	Rn:D3ZSU5
Q92833	P31269	3720	3205	JARID2	HOXA9	chromatin immunoprecipitation assay	29126285;27924024	Homo sapiens	GTRD;ReMap	No	Mm:Q62315;Rn:M0RBV7	-	Mm:P09631	Rn:D3ZSU5
P11474	P31269	2101	3205	ESRRA	HOXA9	chromatin immunoprecipitation assay	27924024	Homo sapiens	GTRD	No	Mm:O08580;Rn:Q5QJV7	Dr:F1QQS8	Mm:P09631	Rn:D3ZSU5
P16220	P31269	1385	3205	CREB1	HOXA9	chromatin immunoprecipitation assay	29126285;27924024	Homo sapiens	GTRD;ReMap	No	Dr:Q803K8;Mm:Q01147;Rn:P15337	Dr:E9QHG0	Mm:P09631	Rn:D3ZSU5
Q6IQ21	P31269	54989	3205	ZNF770	HOXA9	chromatin immunoprecipitation assay	27924024	Homo sapiens	GTRD	No	Mm:Q8BIQ8	Rn:F1M076	Mm:P09631	Rn:D3ZSU5
Q15562	P31269	8463	3205	TEAD2	HOXA9	chromatin immunoprecipitation assay	27924024	Homo sapiens	GTRD	No	Mm:P48301;Rn:B5DF69	-	Mm:P09631	Rn:D3ZSU5
O00110	P31269	-	3205	OVOL3	HOXA9	chromatin immunoprecipitation assay	27924024	Homo sapiens	GTRD	No	-	-	Mm:P09631	Rn:D3ZSU5
Q13133	P31269	10062	3205	NR1H3	HOXA9	chromatin immunoprecipitation assay	27924024	Homo sapiens	GTRD	No	Ce:G5EEM0;Mm:Q9Z0Y9;Rn:Q5I035	Dr:A0A0R4IVP0	Mm:P09631	Rn:D3ZSU5
Q15047	P31269	9869	3205	SETDB1	HOXA9	chromatin immunoprecipitation assay	27924024	Homo sapiens	GTRD	No	Rn:A0A0G2K5A7	Dr:A0A0R4IPA3;Mm:D3YYC3	Mm:P09631	Rn:D3ZSU5
P18846	P31269	466	3205	ATF1	HOXA9	chromatin immunoprecipitation assay	27924024	Homo sapiens	GTRD	No	Dr:Q7T351;Mm:P81269;Rn:F7FD47	-	Mm:P09631	Rn:D3ZSU5
Q15652	P31269	221037	3205	JMJD1C	HOXA9	chromatin immunoprecipitation assay	29126285	Homo sapiens	ReMap	No	Dr:A0A0R4IYD2;Rn:F1LMK8	Mm:A0A0A0MQ98	Mm:P09631	Rn:D3ZSU5
Q8WVM7	P31269	10274	3205	STAG1	HOXA9	chromatin immunoprecipitation assay	29126285	Homo sapiens	ReMap	No	Ce:Q19555;Dm:Q9VM62;Dr:E7FC33;Dr:F1QNA7;Mm:Q9D3E6;Rn:A0A0G2K9G6	-	Mm:P09631	Rn:D3ZSU5
O00716	P31269	1871	3205	E2F3	HOXA9	chromatin immunoprecipitation assay	27924024	Homo sapiens	GTRD	No	Rn:A0A0G2K0V6	Mm:A0A1Y7VML1	Mm:P09631	Rn:D3ZSU5
Q8IXJ9	P31269	171023	3205	ASXL1	HOXA9	chromatin immunoprecipitation assay	29126285	Homo sapiens	ReMap	No	Mm:P59598;Rn:A0A0G2JU33	Dr:F1RC47	Mm:P09631	Rn:D3ZSU5
Q08050	P31269	2305	3205	FOXM1	HOXA9	chromatin immunoprecipitation assay	27924024	Homo sapiens	GTRD	No	Dr:F1QRF9;Mm:Q6P1H7;Rn:D3ZLE1	-	Mm:P09631	Rn:D3ZSU5
Q92785	P31269	5977	3205	DPF2	HOXA9	chromatin immunoprecipitation assay	27924024	Homo sapiens	GTRD	No	-	-	Mm:P09631	Rn:D3ZSU5
Q9H2H0	P31269	-	3205	CXXC4	HOXA9	chromatin immunoprecipitation assay	29126285	Homo sapiens	ReMap	No	-	-	Mm:P09631	Rn:D3ZSU5
Q06546	P31269	2551	3205	GABPA	HOXA9	chromatin immunoprecipitation assay	29126285;27924024	Homo sapiens	GTRD;ReMap	No	Dm:Q04688;Dr:Q9I9E8;Mm:Q00422	Rn:D4ACQ9	Mm:P09631	Rn:D3ZSU5
Q9UN79	P31269	9580	3205	SOX13	HOXA9	chromatin immunoprecipitation assay	27924024	Homo sapiens	GTRD	No	Mm:Q04891;Rn:D4A8S0	Dr:A0A0R4IMW9	Mm:P09631	Rn:D3ZSU5
P55055	P31269	7376	3205	NR1H2	HOXA9	chromatin immunoprecipitation assay	29126285	Homo sapiens	ReMap	No	Mm:Q60644;Rn:Q62755	-	Mm:P09631	Rn:D3ZSU5
Q96AV8	P31269	144455	3205	E2F7	HOXA9	chromatin immunoprecipitation assay	27924024	Homo sapiens	GTRD	No	Mm:Q6S7F2	-	Mm:P09631	Rn:D3ZSU5
Q14119	P31269	7716	3205	VEZF1	HOXA9	chromatin immunoprecipitation assay	27924024	Homo sapiens	GTRD	No	Ce:Q21494;Mm:Q5SXC4;Rn:F1M8R0	Dr:F1R4Q4	Mm:P09631	Rn:D3ZSU5
P04150	P31269	2908	3205	NR3C1	HOXA9	chromatin immunoprecipitation assay	27924024	Homo sapiens	GTRD	No	Dr:Q1XHK0	Mm:E9PYV1	Mm:P09631	Rn:D3ZSU5
Q8NCP5	P31269	29068	3205	ZBTB44	HOXA9	chromatin immunoprecipitation assay	27924024	Homo sapiens	GTRD	No	-	-	Mm:P09631	Rn:D3ZSU5
O00267	P31269	6829	3205	SUPT5H	HOXA9	chromatin immunoprecipitation assay	27924024	Homo sapiens	GTRD	No	Ce:Q21338;Dm:Q9V460;Dr:F1QD27;Mm:O55201;Rn:E9PTB2;Sc:P27692	-	Mm:P09631	Rn:D3ZSU5
P51522	P31269	55769	3205	ZNF83	HOXA9	chromatin immunoprecipitation assay	27924024	Homo sapiens	GTRD	No	-	-	Mm:P09631	Rn:D3ZSU5
P52630	P31269	6773	3205	STAT2	HOXA9	chromatin immunoprecipitation assay	27924024	Homo sapiens	GTRD	No	Rn:Q5XI26	Mm:E9QJX9	Mm:P09631	Rn:D3ZSU5
Q14209	P31269	1870	3205	E2F2	HOXA9	chromatin immunoprecipitation assay	27924024	Homo sapiens	GTRD	No	Dr:E7FFJ8;Mm:P56931;Rn:M0RDX6	-	Mm:P09631	Rn:D3ZSU5
Q92769	P31269	3066	3205	HDAC2	HOXA9	chromatin immunoprecipitation assay	27924024	Homo sapiens	GTRD	No	Rn:F7ENH8	Mm:A0A0R4J008	Mm:P09631	Rn:D3ZSU5
Q9UBL3	P31269	9070	3205	ASH2L	HOXA9	chromatin immunoprecipitation assay	29126285	Homo sapiens	ReMap	No	Dm:Q94545;Dr:F1RAW8;Mm:Q91X20;Rn:A0A0G2JT90	Ce:Q9XXH4	Mm:P09631	Rn:D3ZSU5
P51825	P31269	4299	3205	AFF1	HOXA9	chromatin immunoprecipitation assay	27924024	Homo sapiens	GTRD	No	Dm:Q6AWG9;Mm:E9Q921;Rn:A0A0G2K0C8	-	Mm:P09631	Rn:D3ZSU5
A0AVK6	P31269	79733	3205	E2F8	HOXA9	chromatin immunoprecipitation assay	27924024	Homo sapiens	GTRD	No	Dr:F1QZ88;Mm:Q58FA4;Rn:A0A0A0MY11	-	Mm:P09631	Rn:D3ZSU5
Q16621	P31269	4778	3205	NFE2	HOXA9	chromatin immunoprecipitation assay	27924024	Homo sapiens	GTRD	No	Rn:Q6AYT2	Mm:A0A0R4J0Y5	Mm:P09631	Rn:D3ZSU5
O60548	P31269	2306	3205	FOXD2	HOXA9	chromatin immunoprecipitation assay	27924024	Homo sapiens	GTRD	No	Mm:O35392;Rn:F1LP85	-	Mm:P09631	Rn:D3ZSU5
Q13887	P31269	688	3205	KLF5	HOXA9	chromatin immunoprecipitation assay	27924024	Homo sapiens	GTRD	No	Dr:E9QG09;Mm:Q9Z0Z7	Rn:F1LSL7	Mm:P09631	Rn:D3ZSU5
Q8NAM6	P31269	201516	3205	ZSCAN4	HOXA9	chromatin immunoprecipitation assay	27924024	Homo sapiens	GTRD	No	Mm:E9Q3G0;Mm:Q80VJ6;Mm:A7KBS4;Mm:A0A1B0GRE8;Mm:Q3URS2	Mm:A0A1C7CYV3;Mm:A0A1C7CYU6;Mm:A0A1B0GRH6;Rn:A0A0G2K1K6;Rn:F1M100;Rn:F1M6S3;Rn:F1LU86	Mm:P09631	Rn:D3ZSU5
Q8N2R0	P31269	116039	3205	OSR2	HOXA9	chromatin immunoprecipitation assay	27924024	Homo sapiens	GTRD	No	Dm:Q9VDQ5;Dr:F1R0J1;Mm:Q91ZD1;Rn:Q6AY34	-	Mm:P09631	Rn:D3ZSU5
O75362	P31269	7764	3205	ZNF217	HOXA9	chromatin immunoprecipitation assay	27924024	Homo sapiens	GTRD	No	Dr:E7EZ61;Mm:Q3U0X6;Rn:D4AB75	-	Mm:P09631	Rn:D3ZSU5
P10588	P31269	2063	3205	NR2F6	HOXA9	chromatin immunoprecipitation assay	27924024	Homo sapiens	GTRD	No	Dr:Q6P115;Dr:Q6P117;Mm:P43136;Rn:F1LP04	-	Mm:P09631	Rn:D3ZSU5
Q03468	P31269	2074	3205	ERCC6	HOXA9	chromatin immunoprecipitation assay	27924024	Homo sapiens	GTRD	No	Mm:F8VPZ5;Rn:A0A0G2JTU1	-	Mm:P09631	Rn:D3ZSU5
Q9NQX0	P31269	93166	3205	PRDM6	HOXA9	chromatin immunoprecipitation assay	27924024	Homo sapiens	GTRD	No	Mm:Q3UZD5	Rn:D3ZQA6	Mm:P09631	Rn:D3ZSU5
Q5VWG9	P31269	83860	3205	TAF3	HOXA9	chromatin immunoprecipitation assay	27924024	Homo sapiens	GTRD	No	Ce:E9P861;Dr:Q5RH27;Mm:Q5HZG4	Rn:D3ZPB7	Mm:P09631	Rn:D3ZSU5
P55317	P31269	3169	3205	FOXA1	HOXA9	chromatin immunoprecipitation assay	29126285;27924024	Homo sapiens	GTRD;ReMap	No	Dr:Q6P0C9;Mm:P35582;Rn:F1LR25	-	Mm:P09631	Rn:D3ZSU5
P17542	P31269	6886	3205	TAL1	HOXA9	chromatin immunoprecipitation assay	29126285;27924024	Homo sapiens	GTRD;ReMap	No	Dr:O93507;Mm:P22091;Rn:D3Z921	-	Mm:P09631	Rn:D3ZSU5
P41161	P31269	2119	3205	ETV5	HOXA9	chromatin immunoprecipitation assay	27924024	Homo sapiens	GTRD	No	Dr:B0S6S7;Mm:Q9CXC9;Rn:D4AC56	-	Mm:P09631	Rn:D3ZSU5
O95243	P31269	8930	3205	MBD4	HOXA9	chromatin immunoprecipitation assay	29126285;27924024	Homo sapiens	GTRD;ReMap	No	Mm:A0A0R4J0A8;Rn:D4A9W8	-	Mm:P09631	Rn:D3ZSU5
Q02548	P31269	5079	3205	PAX5	HOXA9	chromatin immunoprecipitation assay	27924024	Homo sapiens	GTRD	No	Mm:Q02650	Dr:F1QGF8;Rn:F1M4W2	Mm:P09631	Rn:D3ZSU5
P14921	P31269	2113	3205	ETS1	HOXA9	chromatin immunoprecipitation assay	29126285;27924024	Homo sapiens	GTRD;ReMap	No	Mm:P27577;Rn:P41156	-	Mm:P09631	Rn:D3ZSU5
O95644	P31269	4772	3205	NFATC1	HOXA9	chromatin immunoprecipitation assay	27924024	Homo sapiens	GTRD	No	Rn:D3ZE20	Dr:F1QUZ9;Mm:B5B2N2	Mm:P09631	Rn:D3ZSU5
Q92826	P31269	10481	3205	HOXB13	HOXA9	chromatin immunoprecipitation assay	29126285;27924024	Homo sapiens	GTRD;ReMap	No	Dr:Q1ECY2;Mm:P70321;Rn:D3ZWL5	-	Mm:P09631	Rn:D3ZSU5
Q9HC52	P31269	57332	3205	CBX8	HOXA9	chromatin immunoprecipitation assay	27924024	Homo sapiens	GTRD	No	Dr:Q6TH37;Dr:A8KC45;Mm:Q9QXV1;Rn:Q4FZS1	-	Mm:P09631	Rn:D3ZSU5
P50750	P31269	1025	3205	CDK9	HOXA9	chromatin immunoprecipitation assay	27924024	Homo sapiens	GTRD	No	Ce:Q9TVL3;Dm:O17432;Mm:Q99J95;Rn:Q641Z4	-	Mm:P09631	Rn:D3ZSU5
P18847	P31269	467	3205	ATF3	HOXA9	chromatin immunoprecipitation assay	27924024	Homo sapiens	GTRD	No	Dr:Q7ZVX7;Mm:Q60765	Rn:P29596	Mm:P09631	Rn:D3ZSU5
Q96ST3	P31269	25942	3205	SIN3A	HOXA9	chromatin immunoprecipitation assay	27924024	Homo sapiens	GTRD	No	Dr:A5D6S0;Mm:Q60520;Sc:P22579	Rn:A0A0G2K3H5	Mm:P09631	Rn:D3ZSU5
Q9BYN7	P31269	84905	3205	ZNF341	HOXA9	chromatin immunoprecipitation assay	27924024	Homo sapiens	GTRD	No	Dr:A0A0R4IQE7;Mm:Q6PGC9	-	Mm:P09631	Rn:D3ZSU5
Q9HBE1	P31269	23598	3205	PATZ1	HOXA9	chromatin immunoprecipitation assay	27924024	Homo sapiens	GTRD	No	Dr:X1WGP9;Rn:D3ZX15	Mm:Q5NBY9	Mm:P09631	Rn:D3ZSU5
P17010	P31269	7543	3205	ZFX	HOXA9	chromatin immunoprecipitation assay	27924024	Homo sapiens	GTRD	No	Dr:E7F557;Mm:P17012;Rn:A0A096MJV6	-	Mm:P09631	Rn:D3ZSU5
P15408	P31269	2355	3205	FOSL2	HOXA9	chromatin immunoprecipitation assay	27924024	Homo sapiens	GTRD	No	Dr:A2RUX8;Mm:P47930;Rn:A0A0G2JZA4	-	Mm:P09631	Rn:D3ZSU5
O43623	P31269	6591	3205	SNAI2	HOXA9	chromatin immunoprecipitation assay	27924024	Homo sapiens	GTRD	No	Ce:Q65ZG6;Dr:Q5PQY5;Mm:P97469;Rn:O08954	-	Mm:P09631	Rn:D3ZSU5
P56270	P31269	4150	3205	MAZ	HOXA9	chromatin immunoprecipitation assay	27924024	Homo sapiens	GTRD	No	Dm:P07247;Rn:A0A0G2KAJ3	Mm:A0A0U1RNL9	Mm:P09631	Rn:D3ZSU5
Q13118	P31269	7071	3205	KLF10	HOXA9	chromatin immunoprecipitation assay	27924024	Homo sapiens	GTRD	No	Mm:O89091;Rn:O08876	-	Mm:P09631	Rn:D3ZSU5
Q92786	P31269	5629	3205	PROX1	HOXA9	chromatin immunoprecipitation assay	29126285	Homo sapiens	ReMap	No	Mm:P48437	Rn:D3ZU00	Mm:P09631	Rn:D3ZSU5
P41235	P31269	3172	3205	HNF4A	HOXA9	chromatin immunoprecipitation assay	27924024	Homo sapiens	GTRD	No	Dr:Q6PHH5;Mm:P49698	Rn:A0A0G2K0G1	Mm:P09631	Rn:D3ZSU5
Q6N043	P31269	54816	3205	ZNF280D	HOXA9	chromatin immunoprecipitation assay	27924024	Homo sapiens	GTRD	No	-	-	Mm:P09631	Rn:D3ZSU5
Q06547	P31269	2553	3205	GABPB1	HOXA9	chromatin immunoprecipitation assay	27924024	Homo sapiens	GTRD	No	Dr:A0A0R4ITI0;Mm:Q00420;Rn:Q4KM28	Rn:A0A0G2K5B7	Mm:P09631	Rn:D3ZSU5
Q5TA45	P31269	54973	3205	INTS11	HOXA9	chromatin immunoprecipitation assay	27924024	Homo sapiens	GTRD	No	Ce:Q9U3K2;Dm:Q9VAH9;Mm:Q9CWS4;Rn:Q3MHC2	Dr:E9QFP8	Mm:P09631	Rn:D3ZSU5
O00472	P31269	22936	3205	ELL2	HOXA9	chromatin immunoprecipitation assay	27924024	Homo sapiens	GTRD	No	Dr:F1R2K7;Mm:Q3UKU1;Rn:F1LSH1	-	Mm:P09631	Rn:D3ZSU5
P49715	P31269	1050	3205	CEBPA	HOXA9	chromatin immunoprecipitation assay	27924024	Homo sapiens	GTRD	No	Dr:Q8UVZ1;Mm:P53566;Rn:A0A0H2UI22	-	Mm:P09631	Rn:D3ZSU5
P85037	P31269	221937	3205	FOXK1	HOXA9	chromatin immunoprecipitation assay	27924024	Homo sapiens	GTRD	No	Dr:Q7SYM1;Mm:P42128;Rn:D3ZU55	-	Mm:P09631	Rn:D3ZSU5
P42229	P31269	6776	3205	STAT5A	HOXA9	chromatin immunoprecipitation assay	27924024	Homo sapiens	GTRD	No	Mm:P42230;Rn:G3V8K7	-	Mm:P09631	Rn:D3ZSU5
Q14186	P31269	7027	3205	TFDP1	HOXA9	chromatin immunoprecipitation assay	27924024	Homo sapiens	GTRD	No	Dr:Q803N1;Mm:Q08639;Rn:A0A0G2JXN0	-	Mm:P09631	Rn:D3ZSU5
O75175	P31269	4849	3205	CNOT3	HOXA9	chromatin immunoprecipitation assay	27924024	Homo sapiens	GTRD	No	-	-	Mm:P09631	Rn:D3ZSU5
Q9NZC4	P31269	26298	3205	EHF	HOXA9	chromatin immunoprecipitation assay	27924024	Homo sapiens	GTRD	No	-	-	Mm:P09631	Rn:D3ZSU5
O00358	P31269	2304	3205	FOXE1	HOXA9	chromatin immunoprecipitation assay	27924024	Homo sapiens	GTRD	No	Dr:R4GEW1;Mm:Q8R2I0;Rn:O08771	-	Mm:P09631	Rn:D3ZSU5
Q99626	P31269	1045	3205	CDX2	HOXA9	chromatin immunoprecipitation assay	29126285;27924024	Homo sapiens	GTRD;ReMap	No	Mm:P43241;Rn:Q9ESV7	-	Mm:P09631	Rn:D3ZSU5
Q96MN9	P31269	118738	3205	ZNF488	HOXA9	chromatin immunoprecipitation assay	27924024	Homo sapiens	GTRD	No	Mm:Q5HZG9	Rn:D4AAF0	Mm:P09631	Rn:D3ZSU5
Q9NQ87	P31269	26508	3205	HEYL	HOXA9	chromatin immunoprecipitation assay	27924024	Homo sapiens	GTRD	No	Mm:Q9DBX7;Rn:D3ZIH3	-	Mm:P09631	Rn:D3ZSU5
Q9UBB5	P31269	8932	3205	MBD2	HOXA9	chromatin immunoprecipitation assay	27924024	Homo sapiens	GTRD	No	Mm:Q9Z2E1;Rn:D4A986	-	Mm:P09631	Rn:D3ZSU5
Q99929	P31269	430	3205	ASCL2	HOXA9	chromatin immunoprecipitation assay	27924024	Homo sapiens	GTRD	No	Mm:O35885	Rn:P19360	Mm:P09631	Rn:D3ZSU5
Q99496	P31269	6045	3205	RNF2	HOXA9	chromatin immunoprecipitation assay	27924024	Homo sapiens	GTRD	No	Dm:Q9VB08;Mm:Q9CQJ4	Dr:A0A0H2UKC6;Rn:A0A0G2JTP7	Mm:P09631	Rn:D3ZSU5
P10073	P31269	342945	3205	ZSCAN22	HOXA9	chromatin immunoprecipitation assay	27924024	Homo sapiens	GTRD	No	Mm:Q8BGS5	Rn:D4ADL6	Mm:P09631	Rn:D3ZSU5
P10589	P31269	7025	3205	NR2F1	HOXA9	chromatin immunoprecipitation assay	29126285	Homo sapiens	ReMap	No	Mm:Q32NY6;Rn:F2Z3S9	-	Mm:P09631	Rn:D3ZSU5
Q8TAQ2	P31269	6601	3205	SMARCC2	HOXA9	chromatin immunoprecipitation assay	27924024	Homo sapiens	GTRD	No	-	-	Mm:P09631	Rn:D3ZSU5
O15164	P31269	8805	3205	TRIM24	HOXA9	chromatin immunoprecipitation assay	29126285;27924024	Homo sapiens	GTRD;ReMap	No	Mm:Q64127	-	Mm:P09631	Rn:D3ZSU5
Q8TE85	P31269	57822	3205	GRHL3	HOXA9	chromatin immunoprecipitation assay	27924024	Homo sapiens	GTRD	No	Dr:E7F6C3;Mm:Q5FWH3	Rn:D4A1E5	Mm:P09631	Rn:D3ZSU5
Q99684	P31269	2672	3205	GFI1	HOXA9	chromatin immunoprecipitation assay	27924024	Homo sapiens	GTRD	No	Dr:F1QKD4;Rn:Q07120	Mm:H3BLQ9	Mm:P09631	Rn:D3ZSU5
Q9H4T2	P31269	80345	3205	ZSCAN16	HOXA9	chromatin immunoprecipitation assay	27924024	Homo sapiens	GTRD	No	-	-	Mm:P09631	Rn:D3ZSU5
P17028	P31269	7572	3205	ZNF24	HOXA9	chromatin immunoprecipitation assay	27924024	Homo sapiens	GTRD	No	Mm:Q91VN1;Rn:Q7TNK3	-	Mm:P09631	Rn:D3ZSU5
Q9UL18	P31269	26523	3205	AGO1	HOXA9	chromatin immunoprecipitation assay	27924024	Homo sapiens	GTRD	No	Mm:Q8CJG1;Rn:D4AC38	Dr:X1WG39	Mm:P09631	Rn:D3ZSU5
P48436	P31269	6662	3205	SOX9	HOXA9	chromatin immunoprecipitation assay	29126285;27924024	Homo sapiens	GTRD;ReMap	No	Dr:Q9DFH2;Mm:Q04887;Rn:F1LYL9	-	Mm:P09631	Rn:D3ZSU5
O95948	P31269	9480	3205	ONECUT2	HOXA9	chromatin immunoprecipitation assay	27924024	Homo sapiens	GTRD	No	Mm:Q6XBJ3	Rn:A0A0G2K263	Mm:P09631	Rn:D3ZSU5
Q01196	P31269	861	3205	RUNX1	HOXA9	chromatin immunoprecipitation assay	29126285;27924024	Homo sapiens	GTRD;ReMap	No	-	Mm:Q3UM65;Rn:A0A0G2JYQ4	Mm:P09631	Rn:D3ZSU5
O60885	P31269	23476	3205	BRD4	HOXA9	chromatin immunoprecipitation assay	29126285;27924024	Homo sapiens	GTRD;ReMap	No	Dm:M9PF57;Rn:D3ZGX8	Mm:Q3UH70	Mm:P09631	Rn:D3ZSU5
P15172	P31269	4654	3205	MYOD1	HOXA9	chromatin immunoprecipitation assay	27924024	Homo sapiens	GTRD	No	Dr:Q90477;Mm:P10085;Rn:A0JPK9	-	Mm:P09631	Rn:D3ZSU5
O43829	P31269	7541	3205	ZBTB14	HOXA9	chromatin immunoprecipitation assay	27924024	Homo sapiens	GTRD	No	Dr:Q7SYJ3;Mm:Q08376;Rn:F1LMU5	-	Mm:P09631	Rn:D3ZSU5
A0A126GW21	P31269	-	3205	OR2M7 D	HOXA9	chromatin immunoprecipitation assay	27924024	Homo sapiens	GTRD	No	-	-	Mm:P09631	Rn:D3ZSU5
P51532	P31269	6597	3205	SMARCA4	HOXA9	chromatin immunoprecipitation assay;inferred by curator	18971253;27924024;26578589	Homo sapiens	GTRD;ORegAnno;PAZAR	No	Dr:Q7ZSY3;Mm:Q3TKT4;Rn:G3V790	-	Mm:P09631	Rn:D3ZSU5
P52747	P31269	7702	3205	ZNF143	HOXA9	chromatin immunoprecipitation assay	27924024	Homo sapiens	GTRD	No	Mm:O70230;Rn:A0A0H2UHI0	Dr:Q7SXJ2	Mm:P09631	Rn:D3ZSU5
Q9NZM4	P31269	29998	3205	BICRA	HOXA9	chromatin immunoprecipitation assay	27924024	Homo sapiens	GTRD	No	Dr:A2BIK6;Mm:F8VPZ9	Rn:D3ZQW8	Mm:P09631	Rn:D3ZSU5
Q13185	P31269	11335	3205	CBX3	HOXA9	chromatin immunoprecipitation assay	27924024	Homo sapiens	GTRD	No	Dr:F1QNF2;Rn:Q5RJK5	Mm:Q9DCC5	Mm:P09631	Rn:D3ZSU5
Q9C0K0	P31269	64919	3205	BCL11B	HOXA9	chromatin immunoprecipitation assay	27924024	Homo sapiens	GTRD	No	Mm:Q99PV8	Dr:X1WBZ3;Rn:D4A0W4	Mm:P09631	Rn:D3ZSU5
P19793	P31269	6256	3205	RXRA	HOXA9	chromatin immunoprecipitation assay	27924024	Homo sapiens	GTRD	No	Dr:F1Q4V9;Mm:P28700;Rn:Q0VJ96	Dr:F1RDN3	Mm:P09631	Rn:D3ZSU5
P35659	P31269	7913	3205	DEK	HOXA9	chromatin immunoprecipitation assay	27924024	Homo sapiens	GTRD	No	Dr:F1R6C4;Mm:Q7TNV0;Rn:Q6AXS3	-	Mm:P09631	Rn:D3ZSU5
O15516	P31269	9575	3205	CLOCK	HOXA9	chromatin immunoprecipitation assay	27924024	Homo sapiens	GTRD	No	Dr:Q5RIV1;Mm:O08785;Rn:G3V697	-	Mm:P09631	Rn:D3ZSU5
Q9UMN6	P31269	9757	3205	KMT2B	HOXA9	chromatin immunoprecipitation assay	27924024	Homo sapiens	GTRD	No	Rn:A0A0G2K1E3	Dr:F1R9N4;Mm:F8WJ40	Mm:P09631	Rn:D3ZSU5
P60484	P31269	5728	3205	PTEN	HOXA9	chromatin immunoprecipitation assay	27924024	Homo sapiens	GTRD	No	Dr:Q7ZZ56;Dr:Q6TGR7;Mm:O08586;Rn:O54857	Dm:Q9Y0B6	Mm:P09631	Rn:D3ZSU5
Q8NBF1	P31269	148979	3205	GLIS1	HOXA9	chromatin immunoprecipitation assay	27924024	Homo sapiens	GTRD	No	-	-	Mm:P09631	Rn:D3ZSU5
Q12772	P31269	6721	3205	SREBF2	HOXA9	chromatin immunoprecipitation assay	27924024	Homo sapiens	GTRD	No	Dr:F1RC21;Mm:Q3U1N2;Rn:F1MA23	-	Mm:P09631	Rn:D3ZSU5
Q92754	P31269	7022	3205	TFAP2C	HOXA9	chromatin immunoprecipitation assay	29126285;27924024	Homo sapiens	GTRD;ReMap	No	Mm:Q61312;Rn:Q4V8P9	-	Mm:P09631	Rn:D3ZSU5
P24941	P31269	1017	3205	CDK2	HOXA9	chromatin immunoprecipitation assay	27924024	Homo sapiens	GTRD	No	Dr:Q7ZWB1;Mm:P97377;Rn:Q6P751	-	Mm:P09631	Rn:D3ZSU5
P01106	P31269	4609	3205	MYC	HOXA9	chromatin immunoprecipitation assay	29126285;27924024	Homo sapiens	GTRD;ReMap	No	Dr:F1RC36;Mm:P01108	-	Mm:P09631	Rn:D3ZSU5
P10074	P31269	3104	3205	ZBTB48	HOXA9	chromatin immunoprecipitation assay	27924024	Homo sapiens	GTRD	No	Dm:Q9W137;Mm:Q1H9T6;Rn:G3V777	-	Mm:P09631	Rn:D3ZSU5
P15336	P31269	1386	3205	ATF2	HOXA9	chromatin immunoprecipitation assay	27924024	Homo sapiens	GTRD	No	Mm:P16951;Rn:Q00969	Dr:F1QIZ9	Mm:P09631	Rn:D3ZSU5
P61371	P31269	3670	3205	ISL1	HOXA9	chromatin immunoprecipitation assay	27924024	Homo sapiens	GTRD	No	Dr:P53405;Mm:P61372;Rn:P61374	Dm:Q9Y0Z9	Mm:P09631	Rn:D3ZSU5
P11387	P31269	7150	3205	TOP1	HOXA9	chromatin immunoprecipitation assay	27924024	Homo sapiens	GTRD	No	Dr:Q1ED17;Mm:Q04750;Rn:A0A0G2K3V7	-	Mm:P09631	Rn:D3ZSU5
Q9H334	P31269	27086	3205	FOXP1	HOXA9	chromatin immunoprecipitation assay	29126285	Homo sapiens	ReMap	No	-	-	Mm:P09631	Rn:D3ZSU5
O14867	P31269	571	3205	BACH1	HOXA9	chromatin immunoprecipitation assay	27924024	Homo sapiens	GTRD	No	Mm:P97302	Rn:D4ACD2	Mm:P09631	Rn:D3ZSU5
P50458	P31269	9355	3205	LHX2	HOXA9	chromatin immunoprecipitation assay	27924024	Homo sapiens	GTRD	No	Mm:Q9Z0S2;Rn:F1M7M2	-	Mm:P09631	Rn:D3ZSU5
P21675	P31269	6872	3205	TAF1	HOXA9	chromatin immunoprecipitation assay	27924024	Homo sapiens	GTRD	No	-	-	Mm:P09631	Rn:D3ZSU5
Q9NQV6	P31269	56980	3205	PRDM10	HOXA9	chromatin immunoprecipitation assay	27924024	Homo sapiens	GTRD	No	Dr:A0A0R4IF41;Rn:D3ZQ79	Mm:D3YYD1	Mm:P09631	Rn:D3ZSU5
Q99873	P31269	3276	3205	PRMT1	HOXA9	chromatin immunoprecipitation assay	27924024	Homo sapiens	GTRD	No	Mm:Q9JIF0;Rn:Q63009	Dr:F1R3J9;Rn:A0A0G2K9I8	Mm:P09631	Rn:D3ZSU5
Q16665	P31269	3091	3205	HIF1A	HOXA9	chromatin immunoprecipitation assay	29126285;27924024	Homo sapiens	GTRD;ReMap	No	Dr:Q6EHI4;Mm:Q61221;Rn:D4A8P8	-	Mm:P09631	Rn:D3ZSU5
P03372	P31269	2099	3205	ESR1	HOXA9	chromatin immunoprecipitation assay	29126285;27924024	Homo sapiens	GTRD;ReMap	No	Mm:P19785	Rn:A0A0G2K0D4	Mm:P09631	Rn:D3ZSU5
O14646	P31269	1105	3205	CHD1	HOXA9	chromatin immunoprecipitation assay	29126285;27924024	Homo sapiens	GTRD;ReMap	No	Mm:P40201;Rn:D4AAG9	-	Mm:P09631	Rn:D3ZSU5
Q9H3R0	P31269	23081	3205	KDM4C	HOXA9	chromatin immunoprecipitation assay	27924024	Homo sapiens	GTRD	No	Ce:Q9U297;Dr:F1QPD2;Mm:Q8VCD7	-	Mm:P09631	Rn:D3ZSU5
Q6KC79	P31269	25836	3205	NIPBL	HOXA9	chromatin immunoprecipitation assay	27924024	Homo sapiens	GTRD	No	Dr:F1QBY1;Mm:Q6KCD5;Rn:A0A0G2K0J4	-	Mm:P09631	Rn:D3ZSU5
Q9UQR0	P31269	10389	3205	SCML2	HOXA9	chromatin immunoprecipitation assay	27924024	Homo sapiens	GTRD	No	Dr:F1RDU3	Rn:D3ZRL8	Mm:P09631	Rn:D3ZSU5
Q09472	P31269	2033	3205	EP300	HOXA9	chromatin immunoprecipitation assay	29126285;27924024	Homo sapiens	GTRD;ReMap	No	Dr:X1WG57;Mm:B2RWS6	-	Mm:P09631	Rn:D3ZSU5
B2RXF5	P31269	100128927	3205	ZBTB42	HOXA9	chromatin immunoprecipitation assay	27924024	Homo sapiens	GTRD	No	Mm:Q811H0;Rn:B1WBS3	-	Mm:P09631	Rn:D3ZSU5
P06401	P31269	5241	3205	PGR	HOXA9	chromatin immunoprecipitation assay	27924024	Homo sapiens	GTRD	No	Mm:Q00175	Rn:F7FA48	Mm:P09631	Rn:D3ZSU5
Q9NPC8	P31269	10736	3205	SIX2	HOXA9	chromatin immunoprecipitation assay	27924024	Homo sapiens	GTRD	No	Mm:Q62232	Rn:A0A0G2JVB1	Mm:P09631	Rn:D3ZSU5
P23769	P31269	2624	3205	GATA2	HOXA9	chromatin immunoprecipitation assay;inferred by curator	29126285;18971253;27924024;26578589	Homo sapiens	GTRD;ORegAnno;PAZAR;ReMap	No	Mm:O09100;Rn:Q924Y4	Dr:Q7T3G1	Mm:P09631	Rn:D3ZSU5
O75626	P31269	639	3205	PRDM1	HOXA9	chromatin immunoprecipitation assay	27924024	Homo sapiens	GTRD	No	Dr:Q68EH4;Mm:Q60636;Rn:A0A096MJU6	-	Mm:P09631	Rn:D3ZSU5
P24468	P31269	7026	3205	NR2F2	HOXA9	chromatin immunoprecipitation assay	27924024	Homo sapiens	GTRD	No	Mm:P43135;Rn:O09018	-	Mm:P09631	Rn:D3ZSU5
Q15532	P31269	6760	3205	SS18	HOXA9	chromatin immunoprecipitation assay	27924024	Homo sapiens	GTRD	No	Dr:Q802V1;Mm:Q62280;Rn:D4ABC5	-	Mm:P09631	Rn:D3ZSU5
Q6VMQ6	P31269	55729	3205	ATF7IP	HOXA9	chromatin immunoprecipitation assay	27924024	Homo sapiens	GTRD	No	Dm:Q7KMH9;Mm:Q7TT18	Rn:D3ZS88	Mm:P09631	Rn:D3ZSU5
Q13619	P31269	8451	3205	CUL4A	HOXA9	chromatin immunoprecipitation assay	27924024	Homo sapiens	GTRD	No	Mm:Q3TCH7;Rn:B2RYJ3	-	Mm:P09631	Rn:D3ZSU5
P98169	P31269	158586	3205	ZXDB	HOXA9	chromatin immunoprecipitation assay	27924024	Homo sapiens	GTRD	No	-	-	Mm:P09631	Rn:D3ZSU5
Q9HCK8	P31269	57680	3205	CHD8	HOXA9	chromatin immunoprecipitation assay	27924024	Homo sapiens	GTRD	No	Mm:Q09XV5;Rn:Q9JIX5	Dr:F1QW70	Mm:P09631	Rn:D3ZSU5
O95409	P31269	7546	3205	ZIC2	HOXA9	chromatin immunoprecipitation assay	27924024	Homo sapiens	GTRD	No	Dr:Q9IAT0	Mm:F8VPV3	Mm:P09631	Rn:D3ZSU5
P17275	P31269	3726	3205	JUNB	HOXA9	chromatin immunoprecipitation assay	27924024	Homo sapiens	GTRD	No	Dr:A8E7N0;Mm:P09450;Rn:A0A0G2JSY8	-	Mm:P09631	Rn:D3ZSU5
Q6P9G9	P31269	203523	3205	ZNF449	HOXA9	chromatin immunoprecipitation assay	27924024	Homo sapiens	GTRD	No	Mm:Q8CB76;Rn:M0R5T3	-	Mm:P09631	Rn:D3ZSU5
P17676	P31269	1051	3205	CEBPB	HOXA9	chromatin immunoprecipitation assay	29126285;27924024	Homo sapiens	GTRD;ReMap	No	Mm:P28033;Rn:P21272	-	Mm:P09631	Rn:D3ZSU5
P14859	P31269	5451	3205	POU2F1	HOXA9	chromatin immunoprecipitation assay	27924024	Homo sapiens	GTRD	No	Rn:F1LRD7	Mm:A0A0R4J1Z4	Mm:P09631	Rn:D3ZSU5
Q9NPI6	P31269	55802	3205	DCP1A	HOXA9	chromatin immunoprecipitation assay	27924024	Homo sapiens	GTRD	No	Mm:Q91YD3;Rn:D4AE80	Dr:A0A0R4IBD6	Mm:P09631	Rn:D3ZSU5
Q08945	P31269	6749	3205	SSRP1	HOXA9	chromatin immunoprecipitation assay	27924024	Homo sapiens	GTRD	No	Ce:O01683;Ce:P41848;Dm:Q05344;Mm:Q08943;Rn:Q04931;Sc:Q04636	Dr:B8A5B7	Mm:P09631	Rn:D3ZSU5
O43462	P31269	51360	3205	MBTPS2	HOXA9	chromatin immunoprecipitation assay	27924024	Homo sapiens	GTRD	No	Dm:Q7JZ56;Dr:F1R4A6;Mm:Q8CHX6;Rn:D3ZDS6	Ce:Q9U227	Mm:P09631	Rn:D3ZSU5
P22415	P31269	7391	3205	USF1	HOXA9	chromatin immunoprecipitation assay	27924024	Homo sapiens	GTRD	No	Dr:F1QUA1;Mm:Q61069;Rn:O35410	-	Mm:P09631	Rn:D3ZSU5
Q9H0D6	P31269	22803	3205	XRN2	HOXA9	chromatin immunoprecipitation assay	27924024	Homo sapiens	GTRD	No	Ce:Q9U299;Dm:Q9VM71;Dr:A0A0R4ISJ3;Mm:Q9DBR1;Rn:D4A914;Sc:Q02792	-	Mm:P09631	Rn:D3ZSU5
Q9UQE7	P31269	9126	3205	SMC3	HOXA9	chromatin immunoprecipitation assay	27924024	Homo sapiens	GTRD	No	Ce:B2FDA8;Dm:Q9VXE9;Dr:Q1LVV8;Mm:Q9CW03;Rn:D4A1B9;Sc:P47037	-	Mm:P09631	Rn:D3ZSU5
Q9Y618	P31269	9612	3205	NCOR2	HOXA9	chromatin immunoprecipitation assay	27924024	Homo sapiens	GTRD	No	Rn:D3ZXN9	Dr:F1R8Z8;Mm:E9PY55	Mm:P09631	Rn:D3ZSU5
Q9UBR4	P31269	8022	3205	LHX3	HOXA9	chromatin immunoprecipitation assay	27924024	Homo sapiens	GTRD	No	Dr:E7F0K1;Mm:P50481;Rn:G3V9E7	-	Mm:P09631	Rn:D3ZSU5
Q9UKT9	P31269	22806	3205	IKZF3	HOXA9	chromatin immunoprecipitation assay	27924024	Homo sapiens	GTRD	No	Mm:O08900;Rn:D3ZSW3	-	Mm:P09631	Rn:D3ZSU5
P35226	P31269	100532731;648	3205	BMI1	HOXA9	chromatin immunoprecipitation assay	27924024	Homo sapiens	GTRD	No	-	-	Mm:P09631	Rn:D3ZSU5
Q9UER7	P31269	1616	3205	DAXX	HOXA9	chromatin immunoprecipitation assay	29126285;27924024	Homo sapiens	GTRD;ReMap	No	Dr:Q1LUU4;Mm:Q3UKR0;Rn:Q6MGC8	-	Mm:P09631	Rn:D3ZSU5
P18146	P31269	1958	3205	EGR1	HOXA9	chromatin immunoprecipitation assay;inferred by curator	18971253;27924024;26578589	Homo sapiens	GTRD;ORegAnno;PAZAR	No	Dm:Q24266;Mm:P08046	Dr:P26632;Rn:A0A0H2UHR3	Mm:P09631	Rn:D3ZSU5
P61978	P31269	3190	3205	HNRNPK	HOXA9	chromatin immunoprecipitation assay	27924024	Homo sapiens	GTRD	No	Ce:P91277;Mm:P61979	Rn:Q5D059	Mm:P09631	Rn:D3ZSU5
P08651	P31269	4782	3205	NFIC	HOXA9	chromatin immunoprecipitation assay	27924024	Homo sapiens	GTRD	No	Mm:P70255;Rn:O70188	-	Mm:P09631	Rn:D3ZSU5
Q15059	P31269	8019	3205	BRD3	HOXA9	chromatin immunoprecipitation assay	29126285	Homo sapiens	ReMap	No	Dr:F1QQP6;Mm:Q8K2F0;Sc:P35817	Rn:B5DF71	Mm:P09631	Rn:D3ZSU5
O00327	P31269	406	3205	ARNTL	HOXA9	chromatin immunoprecipitation assay	27924024	Homo sapiens	GTRD	No	Dr:Q9I879;Mm:Q9WTL8;Rn:D3ZT62	-	Mm:P09631	Rn:D3ZSU5
P31269	P31269	3205	3205	HOXA9	HOXA9	chromatin immunoprecipitation assay	27924024	Homo sapiens	GTRD	No	Mm:P09631	Rn:D3ZSU5	Mm:P09631	Rn:D3ZSU5
Q8N5P1	P31269	84524	3205	ZC3H8	HOXA9	chromatin immunoprecipitation assay	27924024	Homo sapiens	GTRD	No	Mm:Q9JJ48;Rn:Q6AYB0	-	Mm:P09631	Rn:D3ZSU5
Q9NQV7	P31269	56979	3205	PRDM9	HOXA9	chromatin immunoprecipitation assay	27924024	Homo sapiens	GTRD	No	Rn:P0C6Y7	Mm:E9Q4V2	Mm:P09631	Rn:D3ZSU5
O15550	P31269	7403	3205	KDM6A	HOXA9	chromatin immunoprecipitation assay	27924024	Homo sapiens	GTRD	No	-	-	Mm:P09631	Rn:D3ZSU5
O14647	P31269	1106	3205	CHD2	HOXA9	chromatin immunoprecipitation assay	27924024	Homo sapiens	GTRD	No	Mm:E9PZM4	Dr:Q1LVN0;Rn:A0A0G2KA92	Mm:P09631	Rn:D3ZSU5
P28328	P31269	5828	3205	PEX2	HOXA9	chromatin immunoprecipitation assay	27924024	Homo sapiens	GTRD	No	Ce:Q23601;Dm:Q9VSH8;Dr:E7F4V8;Rn:P24392	Mm:Q91YZ5	Mm:P09631	Rn:D3ZSU5
Q9UIH9	P31269	28999	3205	KLF15	HOXA9	chromatin immunoprecipitation assay	27924024	Homo sapiens	GTRD	No	Dr:Q6YLV7;Mm:Q9EPW2;Rn:Q5FVT6	-	Mm:P09631	Rn:D3ZSU5
Q9Y2N7	P31269	64344	3205	HIF3A	HOXA9	chromatin immunoprecipitation assay	27924024	Homo sapiens	GTRD	No	Dr:A0A0R4IBR4;Mm:Q0VBL6;Rn:F1LRL5	-	Mm:P09631	Rn:D3ZSU5
Q9H4Z2	P31269	63925	3205	ZNF335	HOXA9	chromatin immunoprecipitation assay	27924024	Homo sapiens	GTRD	No	Mm:A2A5K6;Rn:A0A140TAC9	Dr:A0A2R8RSH0	Mm:P09631	Rn:D3ZSU5
Q15648	P31269	5469	3205	MED1	HOXA9	chromatin immunoprecipitation assay	29126285	Homo sapiens	ReMap	No	Dm:Q9VP05;Dr:B8JM88;Mm:Q925J9;Rn:D3ZRN2	-	Mm:P09631	Rn:D3ZSU5
P0C0S5	P31269	3015	3205	H2AZ1	HOXA9	chromatin immunoprecipitation assay	27924024	Homo sapiens	GTRD	No	-	-	Mm:P09631	Rn:D3ZSU5
Q92804	P31269	8148	3205	TAF15	HOXA9	chromatin immunoprecipitation assay	27924024	Homo sapiens	GTRD	No	Dr:A1A5X7;Mm:Q8BQ46	Rn:B2RYG5	Mm:P09631	Rn:D3ZSU5
Q8NEZ4	P31269	58508	3205	KMT2C	HOXA9	chromatin immunoprecipitation assay	27924024	Homo sapiens	GTRD	No	Dr:F1Q6F2	Mm:F8WI37	Mm:P09631	Rn:D3ZSU5
P17480	P31269	7343	3205	UBTF	HOXA9	chromatin immunoprecipitation assay	27924024	Homo sapiens	GTRD	No	Dr:F1QZ83;Rn:P25977	Mm:A2AWT5	Mm:P09631	Rn:D3ZSU5
P23246	P31269	6421	3205	SFPQ	HOXA9	chromatin immunoprecipitation assay	27924024	Homo sapiens	GTRD	No	Mm:Q8VIJ6;Rn:A0A0G2K8K0	-	Mm:P09631	Rn:D3ZSU5
Q9HCK0	P31269	57684	3205	ZBTB26	HOXA9	chromatin immunoprecipitation assay	27924024	Homo sapiens	GTRD	No	Mm:Q6P9Q3;Rn:D3ZG35	Dr:A2BF92	Mm:P09631	Rn:D3ZSU5
Q9P243	P31269	57623	3205	ZFAT	HOXA9	chromatin immunoprecipitation assay	27924024	Homo sapiens	GTRD	No	Mm:Q7TS63	Dr:F1QF56;Rn:D4A2U0	Mm:P09631	Rn:D3ZSU5
Q9NQB0	P31269	6934	3205	TCF7L2	HOXA9	chromatin immunoprecipitation assay	27924024	Homo sapiens	GTRD	No	Rn:D4A8X6	Dr:B3DKP7;Mm:E9QQ91	Mm:P09631	Rn:D3ZSU5
P15976	P31269	2623	3205	GATA1	HOXA9	chromatin immunoprecipitation assay	27924024	Homo sapiens	GTRD	No	Mm:P17679	Rn:P43429	Mm:P09631	Rn:D3ZSU5
P19484	P31269	7942	3205	TFEB	HOXA9	chromatin immunoprecipitation assay	27924024	Homo sapiens	GTRD	No	Rn:F7F5J1	Dr:E7FEM8;Mm:Q3UKG7	Mm:P09631	Rn:D3ZSU5
Q01664	P31269	7023	3205	TFAP4	HOXA9	chromatin immunoprecipitation assay	27924024	Homo sapiens	GTRD	No	Mm:Q9JIZ5;Rn:D3ZJT6	Dr:A0A0R4IRV6	Mm:P09631	Rn:D3ZSU5
Q15796	P31269	4087	3205	SMAD2	HOXA9	chromatin immunoprecipitation assay	27924024	Homo sapiens	GTRD	No	Ce:P45896;Mm:Q62432;Rn:O70436	Dr:F1Q5P5	Mm:P09631	Rn:D3ZSU5
Q01860	P31269	5460	3205	POU5F1	HOXA9	chromatin immunoprecipitation assay	29126285;27924024	Homo sapiens	GTRD;ReMap	No	-	-	Mm:P09631	Rn:D3ZSU5
P05549	P31269	7020	3205	TFAP2A	HOXA9	chromatin immunoprecipitation assay	27924024	Homo sapiens	GTRD	No	-	-	Mm:P09631	Rn:D3ZSU5
Q99612	P31269	1316	3205	KLF6	HOXA9	chromatin immunoprecipitation assay	27924024	Homo sapiens	GTRD	No	Dr:F1R7F0	Mm:Q8BPQ2	Mm:P09631	Rn:D3ZSU5
Q99081	P31269	6938	3205	TCF12	HOXA9	chromatin immunoprecipitation assay	27924024	Homo sapiens	GTRD	No	Dr:A0A0R4IBL7;Mm:Q61286;Rn:P51514	-	Mm:P09631	Rn:D3ZSU5
Q16798	P31269	10873	3205	ME3	HOXA9	chromatin immunoprecipitation assay	27924024	Homo sapiens	GTRD	No	Mm:Q8BMF3;Rn:F1M5N4	-	Mm:P09631	Rn:D3ZSU5
P04637	P31269	7157	3205	TP53	HOXA9	chromatin immunoprecipitation assay	27924024	Homo sapiens	GTRD	No	Mm:P02340	Dr:B0R0M3;Rn:M0R497	Mm:P09631	Rn:D3ZSU5
Q96EB6	P31269	23411	3205	SIRT1	HOXA9	chromatin immunoprecipitation assay	27924024	Homo sapiens	GTRD	No	Mm:Q923E4	Dr:E7F8W3;Rn:A0A182DWI7	Mm:P09631	Rn:D3ZSU5
O60216	P31269	5885	3205	RAD21	HOXA9	chromatin immunoprecipitation assay	27924024	Homo sapiens	GTRD	No	Dr:Q1L8E1;Mm:Q61550;Rn:Q4KLH7	-	Mm:P09631	Rn:D3ZSU5
Q92731	P31269	2100	3205	ESR2	HOXA9	chromatin immunoprecipitation assay	27924024	Homo sapiens	GTRD	No	Mm:O08537;Rn:Q59IV8	-	Mm:P09631	Rn:D3ZSU5
P08047	P31269	6667	3205	SP1	HOXA9	chromatin immunoprecipitation assay	27924024	Homo sapiens	GTRD	No	Dr:F1QW97;Rn:Q01714	Mm:G3X8Q0	Mm:P09631	Rn:D3ZSU5
Q8NHM5	P31269	84678	3205	KDM2B	HOXA9	chromatin immunoprecipitation assay	27924024	Homo sapiens	GTRD	No	Dr:F6P9Q3;Mm:Q6P1G2	Rn:F1LLW9	Mm:P09631	Rn:D3ZSU5
Q9BWW7	P31269	83482	3205	SCRT1	HOXA9	chromatin immunoprecipitation assay	27924024	Homo sapiens	GTRD	No	-	-	Mm:P09631	Rn:D3ZSU5
O94842	P31269	9878	3205	TOX4	HOXA9	chromatin immunoprecipitation assay	27924024	Homo sapiens	GTRD	No	Mm:Q8BU11;Rn:Q66HT2	Dr:A0A0G2KQ27	Mm:P09631	Rn:D3ZSU5
P33993	P31269	4176	3205	MCM7	HOXA9	chromatin immunoprecipitation assay	27924024	Homo sapiens	GTRD	No	Ce:O16297;Dm:Q9XYU0;Mm:Q61881;Rn:Q6AYN8;Sc:P38132	Dr:A0A0E3D6N5	Mm:P09631	Rn:D3ZSU5
P17022	P31269	7566	3205	ZNF18	HOXA9	chromatin immunoprecipitation assay	27924024	Homo sapiens	GTRD	No	Mm:Q810A1	Rn:Q642B9	Mm:P09631	Rn:D3ZSU5
P17947	P31269	6688	3205	SPI1	HOXA9	chromatin immunoprecipitation assay	29126285;27924024	Homo sapiens	GTRD;ReMap	No	Mm:P17433	Dr:Q6PHV7;Rn:Q6BDS1	Mm:P09631	Rn:D3ZSU5
Q969W9	P31269	56937	3205	PMEPA1	HOXA9	chromatin immunoprecipitation assay	29126285	Homo sapiens	ReMap	No	Mm:A2APF4;Rn:M0RCH9	-	Mm:P09631	Rn:D3ZSU5
O75030	P31269	4286	3205	MITF	HOXA9	chromatin immunoprecipitation assay	27924024	Homo sapiens	GTRD	No	Dr:F1Q885;Mm:Q08874;Rn:O88368	-	Mm:P09631	Rn:D3ZSU5
P22670	P31269	5989	3205	RFX1	HOXA9	chromatin immunoprecipitation assay	27924024	Homo sapiens	GTRD	No	Dr:E7EZ03;Mm:P48377;Rn:D3ZQ82	-	Mm:P09631	Rn:D3ZSU5
P42568	P31269	4300	3205	MLLT3	HOXA9	chromatin immunoprecipitation assay	27924024	Homo sapiens	GTRD	No	Mm:A2AM29	Rn:A0A0G2QC34	Mm:P09631	Rn:D3ZSU5
Q9Y6X8	P31269	22882	3205	ZHX2	HOXA9	chromatin immunoprecipitation assay	27924024	Homo sapiens	GTRD	No	Dr:F1Q9L7;Mm:Q8C0C0	Rn:Q80VX4	Mm:P09631	Rn:D3ZSU5
Q00613	P31269	3297	3205	HSF1	HOXA9	chromatin immunoprecipitation assay	29126285	Homo sapiens	ReMap	No	Mm:P38532;Rn:F1MAF1	-	Mm:P09631	Rn:D3ZSU5
Q15853	P31269	7392	3205	USF2	HOXA9	chromatin immunoprecipitation assay	27924024	Homo sapiens	GTRD	No	Dr:Q1L959;Mm:Q64705;Rn:A0A0G2K3J3	-	Mm:P09631	Rn:D3ZSU5
Q86T24	P31269	10009	3205	ZBTB33	HOXA9	chromatin immunoprecipitation assay	27924024	Homo sapiens	GTRD	No	Mm:Q8BN78	Dr:A8DU70;Rn:D3ZAN8	Mm:P09631	Rn:D3ZSU5
O60675	P31269	7975	3205	MAFK	HOXA9	chromatin immunoprecipitation assay	27924024	Homo sapiens	GTRD	No	Dm:A0A0B4LH09;Dr:A0A0R4IVU1;Mm:Q61827;Rn:Q6IRI7	-	Mm:P09631	Rn:D3ZSU5
Q03111	P31269	4298	3205	MLLT1	HOXA9	chromatin immunoprecipitation assay	27924024	Homo sapiens	GTRD	No	Dr:E9QEN8;Mm:Q9ERL0;Rn:M0R462	-	Mm:P09631	Rn:D3ZSU5
P03971	P31269	268	3205	AMH	HOXA9	chromatin immunoprecipitation assay	27924024	Homo sapiens	GTRD	No	Mm:Q5EC55	Dr:A8E7B8;Rn:P49000	Mm:P09631	Rn:D3ZSU5
P67809	P31269	4904	3205	YBX1	HOXA9	chromatin immunoprecipitation assay	19151767;22900683	Homo sapiens	HTRI	No	Dr:B5DE31;Mm:P62960;Rn:D3ZEV0;Rn:Q3ZAV2	-	Mm:P09631	Rn:D3ZSU5
Q02086	P31269	6668	3205	SP2	HOXA9	chromatin immunoprecipitation assay	27924024	Homo sapiens	GTRD	No	Dr:F1Q4L6;Mm:Q8C5J0;Rn:B5DEH3	-	Mm:P09631	Rn:D3ZSU5
O94916	P31269	10725	3205	NFAT5	HOXA9	chromatin immunoprecipitation assay	27924024	Homo sapiens	GTRD	No	Mm:Q9WV30	Rn:D3ZGB1	Mm:P09631	Rn:D3ZSU5
P40425	P31269	5089	3205	PBX2	HOXA9	chromatin immunoprecipitation assay	27924024	Homo sapiens	GTRD	No	Mm:O35984;Rn:Q6MG87	-	Mm:P09631	Rn:D3ZSU5
P52741	P31269	7693	3205	ZNF134	HOXA9	chromatin immunoprecipitation assay	27924024	Homo sapiens	GTRD	No	-	-	Mm:P09631	Rn:D3ZSU5
Q9UHF7	P31269	7227	3205	TRPS1	HOXA9	chromatin immunoprecipitation assay	27924024	Homo sapiens	GTRD	No	Dr:F1QEY1;Rn:D3ZEM6	Mm:G3UW90	Mm:P09631	Rn:D3ZSU5
Q13105	P31269	7709	3205	ZBTB17	HOXA9	chromatin immunoprecipitation assay	27924024	Homo sapiens	GTRD	No	Ce:G5EDU4;Mm:Q60821;Rn:Q5XIU3	-	Mm:P09631	Rn:D3ZSU5
Q68CP9	P31269	196528	3205	ARID2	HOXA9	chromatin immunoprecipitation assay	27924024	Homo sapiens	GTRD	No	Dm:A1Z6M0;Mm:E9Q7E2;Rn:D3ZJU0	-	Mm:P09631	Rn:D3ZSU5
P25054	P31269	324	3205	APC	HOXA9	chromatin immunoprecipitation assay	27924024	Homo sapiens	GTRD	No	Mm:B2RUG9	Dr:F8W4Z3;Rn:A0A0G2K8G0	Mm:P09631	Rn:D3ZSU5
Q9H165	P31269	53335	3205	BCL11A	HOXA9	chromatin immunoprecipitation assay	27924024	Homo sapiens	GTRD	No	Dr:Q1RLR5;Rn:D3ZSY3	Mm:Q5STS9	Mm:P09631	Rn:D3ZSU5
O15527	P31269	4968	3205	OGG1	HOXA9	chromatin immunoprecipitation assay	27924024	Homo sapiens	GTRD	No	Dm:Q9V3I8;Dr:B0R135;Mm:O08760;Rn:O70249	-	Mm:P09631	Rn:D3ZSU5
Q9HCS4	P31269	83439	3205	TCF7L1	HOXA9	chromatin immunoprecipitation assay	27924024	Homo sapiens	GTRD	No	Dr:Q9YHE8;Dr:F1R336;Rn:F1M1R9	Mm:A1A549	Mm:P09631	Rn:D3ZSU5
P42224	P31269	6772	3205	STAT1	HOXA9	chromatin immunoprecipitation assay	27924024	Homo sapiens	GTRD	No	Dr:Q6P943	Mm:A0A087WSP5	Mm:P09631	Rn:D3ZSU5
P04040	P31269	847	3205	CAT	HOXA9	chromatin immunoprecipitation assay	27924024	Homo sapiens	GTRD	No	Ce:Q8MYL7;Dm:P17336;Mm:P24270;Rn:P04762;Sc:P15202	Ce:Q27487;Ce:O61235	Mm:P09631	Rn:D3ZSU5
P84022	P31269	4088	3205	SMAD3	HOXA9	chromatin immunoprecipitation assay	27924024	Homo sapiens	GTRD	No	Dr:Q8AY15;Mm:Q8BUN5;Rn:P84025	-	Mm:P09631	Rn:D3ZSU5
Q9P2D1	P31269	55636	3205	CHD7	HOXA9	chromatin immunoprecipitation assay	27924024	Homo sapiens	GTRD	No	Dr:F1QGL1;Mm:A2AJK6;Rn:D3ZAP7	-	Mm:P09631	Rn:D3ZSU5
P22736	P31269	3164	3205	NR4A1	HOXA9	chromatin immunoprecipitation assay	27924024	Homo sapiens	GTRD	No	Mm:P12813;Rn:P22829	-	Mm:P09631	Rn:D3ZSU5
Q15797	P31269	4086	3205	SMAD1	HOXA9	chromatin immunoprecipitation assay	27924024	Homo sapiens	GTRD	No	Mm:P70340;Rn:A0A0G2JSQ6	-	Mm:P09631	Rn:D3ZSU5
Q15910	P31269	2146	3205	EZH2	HOXA9	chromatin immunoprecipitation assay	29126285;27924024	Homo sapiens	GTRD;ReMap	No	Mm:Q61188;Rn:B5DFE2	Dr:F1QQ58	Mm:P09631	Rn:D3ZSU5
O14901	P31269	8462	3205	KLF11	HOXA9	chromatin immunoprecipitation assay	27924024	Homo sapiens	GTRD	No	Dr:F1R5X2;Dr:Q5RIQ4;Mm:Q8K1S5;Rn:E9PTS6	-	Mm:P09631	Rn:D3ZSU5
P01100	P31269	2353	3205	FOS	HOXA9	chromatin immunoprecipitation assay	27924024	Homo sapiens	GTRD	No	Dr:Q6P0S4;Mm:P01101;Rn:P12841	-	Mm:P09631	Rn:D3ZSU5
P54198	P31269	7290	3205	HIRA	HOXA9	chromatin immunoprecipitation assay	27924024	Homo sapiens	GTRD	No	Ce:Q09589;Dm:A1Z898;Dr:A2CEX6;Mm:Q61666;Rn:M0R4R2	Rn:M0R756	Mm:P09631	Rn:D3ZSU5
Q7Z7K2	P31269	168544	3205	ZNF467	HOXA9	chromatin immunoprecipitation assay	27924024	Homo sapiens	GTRD	No	Mm:Q8JZL0;Rn:Q5RJR4	-	Mm:P09631	Rn:D3ZSU5
P27540	P31269	405	3205	ARNT	HOXA9	chromatin immunoprecipitation assay	29126285;27924024	Homo sapiens	GTRD;ReMap	No	Mm:P53762;Rn:F1LMF9	-	Mm:P09631	Rn:D3ZSU5
P37231	P31269	5468	3205	PPARG	HOXA9	chromatin immunoprecipitation assay	27924024	Homo sapiens	GTRD	No	-	-	Mm:P09631	Rn:D3ZSU5
Q9H8M2	P31269	65980	3205	BRD9	HOXA9	chromatin immunoprecipitation assay	27924024	Homo sapiens	GTRD	No	Dm:Q9VLX2;Dr:F1QNW6;Rn:D4ACF5	Mm:A0A0R4J175	Mm:P09631	Rn:D3ZSU5
Q99581	P31269	54738	3205	FEV	HOXA9	chromatin immunoprecipitation assay	27924024	Homo sapiens	GTRD	No	Dr:A3FEM2;Mm:Q8QZW2	Rn:A0A0H2UHP3	Mm:P09631	Rn:D3ZSU5
Q53GI3	P31269	84124	3205	ZNF394	HOXA9	chromatin immunoprecipitation assay	27924024	Homo sapiens	GTRD	No	Mm:Q9Z1D9;Rn:Q498N6	-	Mm:P09631	Rn:D3ZSU5
Q5T7W0	P31269	114991	3205	ZNF618	HOXA9	chromatin immunoprecipitation assay	27924024	Homo sapiens	GTRD	No	Dr:A0A2R8QTG9;Mm:Q80YY7;Rn:F1LV71	-	Mm:P09631	Rn:D3ZSU5
Q02446	P31269	6671	3205	SP4	HOXA9	chromatin immunoprecipitation assay	27924024	Homo sapiens	GTRD	No	Dm:Q9VEW6;Mm:A0A1Y7VJR5;Rn:Q63158	Dr:F1QVQ1	Mm:P09631	Rn:D3ZSU5
Q99801	P31269	4824	3205	NKX3-1	HOXA9	chromatin immunoprecipitation assay	29126285;27924024	Homo sapiens	GTRD;ReMap	No	Mm:P97436	Dr:Q68EL7;Rn:Q497B7	Mm:P09631	Rn:D3ZSU5
A0PJY2	P31269	389549	3205	FEZF1	HOXA9	chromatin immunoprecipitation assay	27924024	Homo sapiens	GTRD	No	Mm:Q0VDQ9;Rn:D3ZPD6	Dr:Q25C93	Mm:P09631	Rn:D3ZSU5
P48431	P31269	6657	3205	SOX2	HOXA9	chromatin immunoprecipitation assay	27924024	Homo sapiens	GTRD	No	Dr:Q6P0E1;Rn:D4A543	Mm:Q60I23	Mm:P09631	Rn:D3ZSU5
Q4G0J3	P31269	51574	3205	LARP7	HOXA9	chromatin immunoprecipitation assay	27924024	Homo sapiens	GTRD	No	Dm:Q9W362;Dr:E7F7F2;Mm:Q05CL8;Rn:M0R7D1	-	Mm:P09631	Rn:D3ZSU5
P55895	P31269	5897	3205	RAG2	HOXA9	chromatin immunoprecipitation assay	27924024	Homo sapiens	GTRD	No	Mm:P21784	Dr:Q1RLW7;Rn:G3V6K7	Mm:P09631	Rn:D3ZSU5
P43268	P31269	2118	3205	ETV4	HOXA9	chromatin immunoprecipitation assay	27924024	Homo sapiens	GTRD	No	Dr:F1RD02;Rn:A0A0G2JX95	Mm:A2A5C3	Mm:P09631	Rn:D3ZSU5
Q14541	P31269	3174	3205	HNF4G	HOXA9	chromatin immunoprecipitation assay	27924024	Homo sapiens	GTRD	No	-	-	Mm:P09631	Rn:D3ZSU5
Q96L91	P31269	57634	3205	EP400	HOXA9	chromatin immunoprecipitation assay	27924024	Homo sapiens	GTRD	No	Mm:Q8CHI8;Rn:A0A0G2JU09	Dm:A0A0B4LFX8;Dr:A0A0R4IGB8	Mm:P09631	Rn:D3ZSU5
Q96RK0	P31269	23152	3205	CIC	HOXA9	chromatin immunoprecipitation assay	27924024	Homo sapiens	GTRD	No	-	-	Mm:P09631	Rn:D3ZSU5
Q6IBW4	P31269	29781	3205	NCAPH2	HOXA9	chromatin immunoprecipitation assay	27924024	Homo sapiens	GTRD	No	Dr:Q5RH01;Mm:Q8BSP2	Rn:A0A0G2K4H8	Mm:P09631	Rn:D3ZSU5
O75530	P31269	8726	3205	EED	HOXA9	chromatin immunoprecipitation assay	27924024	Homo sapiens	GTRD	No	Ce:Q9GYS1;Dm:Q9VKD5;Dr:Q566T0;Mm:Q921E6;Rn:B5DF02	-	Mm:P09631	Rn:D3ZSU5
Q9BZE0	P31269	84662	3205	GLIS2	HOXA9	chromatin immunoprecipitation assay	27924024	Homo sapiens	GTRD	No	Mm:Q8VDL9;Rn:D3ZIA9	Dr:A0A0R4IE83	Mm:P09631	Rn:D3ZSU5
Q12824	P31269	6598	3205	SMARCB1	HOXA9	chromatin immunoprecipitation assay	29126285;27924024	Homo sapiens	GTRD;ReMap	No	-	-	Mm:P09631	Rn:D3ZSU5
Q03112	P31269	2122	3205	MECOM	HOXA9	chromatin immunoprecipitation assay	27924024	Homo sapiens	GTRD	No	-	Mm:G3UZT5;Rn:D3ZM26	Mm:P09631	Rn:D3ZSU5
P20226	P31269	6908	3205	TBP	HOXA9	chromatin immunoprecipitation assay	27924024	Homo sapiens	GTRD	No	Dr:Q7SXL3;Mm:P29037;Rn:Q66HB1	-	Mm:P09631	Rn:D3ZSU5
Q06330	P31269	3516	3205	RBPJ	HOXA9	chromatin immunoprecipitation assay	27924024	Homo sapiens	GTRD	No	Dm:P28159;Dr:A4FTT3;Mm:P31266;Rn:M0R7Q3	-	Mm:P09631	Rn:D3ZSU5
Q9Y2D1	P31269	22809	3205	ATF5	HOXA9	chromatin immunoprecipitation assay	27924024	Homo sapiens	GTRD	No	Mm:O70191;Rn:A0A0G2JSS0	-	Mm:P09631	Rn:D3ZSU5
P49711	P31269	10664	3205	CTCF	HOXA9	chromatin immunoprecipitation assay;inferred by curator	29126285;18971253;27924024;26578589	Homo sapiens	GTRD;ORegAnno;PAZAR;ReMap	No	Dr:Q6JAA4;Mm:Q61164;Rn:A0A0H2UHP0	-	Mm:P09631	Rn:D3ZSU5
P02545	P31269	4000	3205	LMNA	HOXA9	chromatin immunoprecipitation assay	27924024	Homo sapiens	GTRD	No	Mm:P48678;Rn:G3V8L3	Dr:B3DKC5	Mm:P09631	Rn:D3ZSU5
P11226	P31269	4153	3205	MBL2	HOXA9	chromatin immunoprecipitation assay	27924024	Homo sapiens	GTRD	No	Dr:F1RBU9;Dr:E9QHK9;Mm:P41317	Dr:Q504I3;Rn:P08661	Mm:P09631	Rn:D3ZSU5
Q9UKN5	P31269	11108	3205	PRDM4	HOXA9	chromatin immunoprecipitation assay	27924024	Homo sapiens	GTRD	No	Mm:Q80V63;Rn:F1LPR7	Dr:F1Q8L8	Mm:P09631	Rn:D3ZSU5
P55347	P31269	5316	3205	PKNOX1	HOXA9	chromatin immunoprecipitation assay	27924024	Homo sapiens	GTRD	No	Dr:E7FBG0;Mm:O70477	Rn:Q5BJP1	Mm:P09631	Rn:D3ZSU5
O75376	P31269	9611	3205	NCOR1	HOXA9	chromatin immunoprecipitation assay	27924024	Homo sapiens	GTRD	No	Rn:A0A0G2K2B4	Mm:Q5RIM6	Mm:P09631	Rn:D3ZSU5
P51692	P31269	6777	3205	STAT5B	HOXA9	chromatin immunoprecipitation assay	27924024	Homo sapiens	GTRD	No	Mm:P42232;Rn:A0A0G2JSR4	-	Mm:P09631	Rn:D3ZSU5
Q9Y2J8	P31269	11240	3205	PADI2	HOXA9	chromatin immunoprecipitation assay	27924024	Homo sapiens	GTRD	No	Dr:F1QTZ4;Mm:Q08642;Rn:F1LPA6	-	Mm:P09631	Rn:D3ZSU5
Q15911	P31269	463	3205	ZFHX3	HOXA9	chromatin immunoprecipitation assay	27924024	Homo sapiens	GTRD	No	Mm:E9QMD3;Rn:F1M4Q6	Dr:A0A0R4ISP1	Mm:P09631	Rn:D3ZSU5
P56545	P31269	1488	3205	CTBP2	HOXA9	chromatin immunoprecipitation assay	29126285;27924024	Homo sapiens	GTRD;ReMap	No	Mm:P56546;Sc:P40054	-	Mm:P09631	Rn:D3ZSU5
Q8TD17	P31269	57541	3205	ZNF398	HOXA9	chromatin immunoprecipitation assay	27924024	Homo sapiens	GTRD	No	Mm:Q8BV16;Rn:D3ZGH2	-	Mm:P09631	Rn:D3ZSU5
Q9ULD4	P31269	27154	3205	BRPF3	HOXA9	chromatin immunoprecipitation assay	27924024	Homo sapiens	GTRD	No	Dr:F6P390;Mm:B2KF05;Rn:D3ZMD3	-	Mm:P09631	Rn:D3ZSU5
P11308	P31269	2078	3205	ERG	HOXA9	chromatin immunoprecipitation assay	29126285;27924024	Homo sapiens	GTRD;ReMap	No	Mm:P81270	Dr:F1QK28;Rn:A0A0G2JWE9	Mm:P09631	Rn:D3ZSU5
P20700	P31269	4001	3205	LMNB1	HOXA9	chromatin immunoprecipitation assay	27924024	Homo sapiens	GTRD	No	Mm:P14733;Rn:G3V7U4	Dr:F1Q5F3	Mm:P09631	Rn:D3ZSU5
Q9UKL0	P31269	23186	3205	RCOR1	HOXA9	chromatin immunoprecipitation assay	27924024	Homo sapiens	GTRD	No	Dr:Q1MTF5	Rn:F1LXS5	Mm:P09631	Rn:D3ZSU5
P21506	P31269	7556	3205	ZNF10	HOXA9	chromatin immunoprecipitation assay	27924024	Homo sapiens	GTRD	No	-	-	Mm:P09631	Rn:D3ZSU5
Q14469	P31269	3280	3205	HES1	HOXA9	chromatin immunoprecipitation assay	27924024	Homo sapiens	GTRD	No	Dr:Q6PBX3;Mm:P35428;Rn:D4ADT9	-	Mm:P09631	Rn:D3ZSU5
P31271	P31269	3209	3205	HOXA13	HOXA9	chromatin immunoprecipitation assay	27924024	Homo sapiens	GTRD	No	Dm:Q9VFQ3;Dr:P79724;Dr:Q6W990	Rn:A0A0G2K5C1	Mm:P09631	Rn:D3ZSU5
Q9UHB7	P31269	27125	3205	AFF4	HOXA9	chromatin immunoprecipitation assay	27924024	Homo sapiens	GTRD	No	Dm:Q9XZ21;Dr:I3ISK1;Mm:Q9ESC8;Rn:D3ZSX2	-	Mm:P09631	Rn:D3ZSU5
Q01543	P31269	2313	3205	FLI1	HOXA9	chromatin immunoprecipitation assay	27924024	Homo sapiens	GTRD	No	Mm:P26323;Rn:Q4Z8P1	Dr:Q9PU61	Mm:P09631	Rn:D3ZSU5
Q8N895	P31269	167465	3205	ZNF366	HOXA9	chromatin immunoprecipitation assay	27924024	Homo sapiens	GTRD	No	Mm:Q6NS86	Rn:D4A715	Mm:P09631	Rn:D3ZSU5
P43694	P31269	2626	3205	GATA4	HOXA9	chromatin immunoprecipitation assay	27924024	Homo sapiens	GTRD	No	Rn:P46152	Dr:A0A0R4ILP3;Mm:E9PXW9	Mm:P09631	Rn:D3ZSU5
Q8WXX7	P31269	26053	3205	AUTS2	HOXA9	chromatin immunoprecipitation assay	27924024	Homo sapiens	GTRD	No	-	Mm:A0A2C9F2I4;Rn:F1M388	Mm:P09631	Rn:D3ZSU5
P28347	P31269	7003	3205	TEAD1	HOXA9	chromatin immunoprecipitation assay	27924024	Homo sapiens	GTRD	No	Rn:A0A0G2K2N3	Dm:A8JUY5;Dr:F8W5M8	Mm:P09631	Rn:D3ZSU5
Q02447	P31269	6670	3205	SP3	HOXA9	chromatin immunoprecipitation assay	27924024	Homo sapiens	GTRD	No	Mm:O70494;Rn:A0A0G2K5M1	Dr:B0R082	Mm:P09631	Rn:D3ZSU5
P04198	P31269	4613	3205	MYCN	HOXA9	chromatin immunoprecipitation assay	27924024	Homo sapiens	GTRD	No	Dr:A0A0A0MPF8;Mm:P03966;Rn:G3V6T6	-	Mm:P09631	Rn:D3ZSU5
O15054	P31269	23135	3205	KDM6B	HOXA9	chromatin immunoprecipitation assay	29126285	Homo sapiens	ReMap	No	Mm:Q5NCY0	Rn:G3V9U4	Mm:P09631	Rn:D3ZSU5
P11161	P31269	1959	3205	EGR2	HOXA9	chromatin immunoprecipitation assay	27924024	Homo sapiens	GTRD	No	Dr:Q66HY5;Mm:P08152;Rn:P51774	-	Mm:P09631	Rn:D3ZSU5
Q9Y2X9	P31269	23528	3205	ZNF281	HOXA9	chromatin immunoprecipitation assay	27924024	Homo sapiens	GTRD	No	Dr:F1QM98;Mm:Q99LI5	Dr:E7F1T3;Rn:A0A0G2K3M5	Mm:P09631	Rn:D3ZSU5
P49336	P31269	1024	3205	CDK8	HOXA9	chromatin immunoprecipitation assay	29126285;27924024	Homo sapiens	GTRD;ReMap	No	Dm:Q9VT57;Dr:A8E4S2;Mm:Q8R3L8	-	Mm:P09631	Rn:D3ZSU5
P35711	P31269	6660	3205	SOX5	HOXA9	chromatin immunoprecipitation assay	27924024	Homo sapiens	GTRD	No	Rn:F1M8W4	Mm:B2KFM9	Mm:P09631	Rn:D3ZSU5
Q9Y261	P31269	3170	3205	FOXA2	HOXA9	chromatin immunoprecipitation assay	27924024	Homo sapiens	GTRD	No	Dr:F1Q819;Rn:G3V7Q2	-	Mm:P09631	Rn:D3ZSU5
P61244	P31269	4149	3205	MAX	HOXA9	chromatin immunoprecipitation assay	27924024	Homo sapiens	GTRD	No	Ce:G5EEH5;Dm:P91664;Mm:P28574;Rn:P52164	-	Mm:P09631	Rn:D3ZSU5
Q01094	P31269	1869	3205	E2F1	HOXA9	chromatin immunoprecipitation assay	27924024	Homo sapiens	GTRD	No	Mm:Q61501;Rn:O09139	-	Mm:P09631	Rn:D3ZSU5
Q5VTD9	P31269	8328	3205	GFI1B	HOXA9	chromatin immunoprecipitation assay	27924024	Homo sapiens	GTRD	No	-	-	Mm:P09631	Rn:D3ZSU5
P61956	P31269	6613	3205	SUMO2	HOXA9	chromatin immunoprecipitation assay	27924024	Homo sapiens	GTRD	No	-	-	Mm:P09631	Rn:D3ZSU5
P36402	P31269	6932	3205	TCF7	HOXA9	chromatin immunoprecipitation assay	27924024	Homo sapiens	GTRD	No	Rn:D3ZLD0	Dr:F8W4S5;Mm:A0A5K1VVQ7	Mm:P09631	Rn:D3ZSU5

## Sheet: Targets of HOXA9_TFlink
UniprotID.TF	UniprotID.Target	NCBI.GeneID.TF	NCBI.GeneID.Target	Name.TF	Name.Target	Detection.method	PubmedID	Organism	Source.database	Small-scale.evidence	TF.TFLink.ortho	TF.nonTFLink.ortho	Target.TFLink.ortho	Target.nonTFLink.ortho
P31269	Q02363	3205	3398	HOXA9	ID2	inferred by curator	29087512;20565746	Homo sapiens	TRRUST	Yes	Mm:P09631	Rn:D3ZSU5	Dr:Q7SZQ2;Mm:P41136;Rn:P41137	-
P31269	P04198	3205	4613	HOXA9	MYCN	inferred by curator	29087512;21261500	Homo sapiens	TRRUST	Yes	Mm:P09631	Rn:D3ZSU5	Dr:A0A0A0MPF8;Mm:P03966;Rn:G3V6T6	-
P31269	P19320	3205	7412	HOXA9	VCAM1	inferred by curator	22269951;29087512	Homo sapiens	TRRUST	Yes	Mm:P09631	Rn:D3ZSU5	Dr:A5PMX0	Mm:Q3UPN1;Rn:P29534
P31269	P55291	3205	1013	HOXA9	CDH15	inferred by curator	29087512;25023983	Homo sapiens	TRRUST	Yes	Mm:P09631	Rn:D3ZSU5	Mm:P33146;Rn:Q75NI5	Dr:E9QEL7
P31269	P22223	3205	1001	HOXA9	CDH3	inferred by curator	29087512;25023983	Homo sapiens	TRRUST	Yes	Mm:P09631	Rn:D3ZSU5	Mm:P10287	Rn:F1LMI3
P31269	Q9H5K3	3205	84197	HOXA9	POMK	inferred by curator	17202159	Homo sapiens	TRED	Yes	Mm:P09631	Rn:D3ZSU5	Dr:Q5U3W1;Mm:Q3TUA9;Rn:Q4V8A9	-
P31269	Q92888	3205	9138	HOXA9	ARHGEF1	inferred by curator	29087512;17379095	Homo sapiens	TRRUST	Yes	Mm:P09631	Rn:D3ZSU5	-	-
P31269	O15266	3205	6473	HOXA9	SHOX	inferred by curator	29087512;23028966	Homo sapiens	TRRUST	Yes	Mm:P09631	Rn:D3ZSU5	Dr:B0S5T0	-
P31269	Q04206	3205	5970	HOXA9	RELA	inferred by curator	18068911;29087512	Homo sapiens	TRRUST	Yes	Mm:P09631	Rn:D3ZSU5	Mm:Q04207;Rn:Q7TQN4	-
P31269	P16581	3205	6401	HOXA9	SELE	inferred by curator	22269951;29087512	Homo sapiens	TRRUST	Yes	Mm:P09631	Rn:D3ZSU5	Mm:Q3U5F6	Rn:A0A0H2UHU5
P31269	P19838	3205	4790	HOXA9	NFKB1	chromatin immunoprecipitation assay;inferred by curator	18068911;29087512;27924024	Homo sapiens	GTRD;TRRUST	Yes	Mm:P09631	Rn:D3ZSU5	Dm:Q94527;Mm:P25799;Rn:F1LQH2	-
P31269	O14559	3205	115703	HOXA9	ARHGAP33	chromatin immunoprecipitation assay	27924024	Homo sapiens	GTRD	No	Mm:P09631	Rn:D3ZSU5	Mm:Q80YF9;Rn:D4A9G6	-
P31269	Q9NYP3	3205	29980	HOXA9	DONSON	chromatin immunoprecipitation assay	27924024	Homo sapiens	GTRD	No	Mm:P09631	Rn:D3ZSU5	Ce:Q95X82;Mm:Q9QXP4;Rn:E9PSU2	-
P31269	O43676	3205	4709	HOXA9	NDUFB3	chromatin immunoprecipitation assay	27924024	Homo sapiens	GTRD	No	Mm:P09631	Rn:D3ZSU5	Mm:Q9CQZ6;Rn:D4A4P3	Dr:Q6P119;Rn:M0RA24
P31269	O00142	3205	7084	HOXA9	TK2	chromatin immunoprecipitation assay	27924024	Homo sapiens	GTRD	No	Mm:P09631	Rn:D3ZSU5	Dm:Q9XZT6;Mm:Q8BN51;Rn:D3ZGQ2	Dr:F8W3D1
P31269	Q5XKL5	3205	-	HOXA9	BTBD8	chromatin immunoprecipitation assay	27924024	Homo sapiens	GTRD	No	Mm:P09631	Rn:D3ZSU5	-	-
P31269	Q8IUD2	3205	23085	HOXA9	ERC1	chromatin immunoprecipitation assay	27924024	Homo sapiens	GTRD	No	Mm:P09631	Rn:D3ZSU5	-	-
P31269	Q9BWD1	3205	39	HOXA9	ACAT2	chromatin immunoprecipitation assay	27924024	Homo sapiens	GTRD	No	Mm:P09631	Rn:D3ZSU5	Dm:Q9W0H6;Mm:Q80X81;Mm:Q8CAY6;Rn:A0A0G2JUB4	Rn:A0A096MJY8
P31269	Q9UMZ2	3205	11276	HOXA9	SYNRG	chromatin immunoprecipitation assay	27924024	Homo sapiens	GTRD	No	Mm:P09631	Rn:D3ZSU5	-	Dr:X1WCY2;Mm:V9GX40
P31269	Q86WJ1	3205	9557	HOXA9	CHD1L	chromatin immunoprecipitation assay	27924024	Homo sapiens	GTRD	No	Mm:P09631	Rn:D3ZSU5	Dr:F1R485;Mm:Q9CXF7;Rn:D4ACG6	-
P31269	H3BRN8	3205	145788	HOXA9	C15orf65	chromatin immunoprecipitation assay	27924024	Homo sapiens	GTRD	No	Mm:P09631	Rn:D3ZSU5	Mm:V9GXK1;Rn:M0RBQ6	-
P31269	Q9Y4C1	3205	55818	HOXA9	KDM3A	chromatin immunoprecipitation assay	27924024	Homo sapiens	GTRD	No	Mm:P09631	Rn:D3ZSU5	Mm:Q6PCM1;Rn:A0A0G2K220	-
P31269	O14994	3205	8224	HOXA9	SYN3	chromatin immunoprecipitation assay	27924024	Homo sapiens	GTRD	No	Mm:P09631	Rn:D3ZSU5	Ce:Q8MXU3;Mm:Q8JZP2	Rn:A0A096MIT7
P31269	O00555	3205	773	HOXA9	CACNA1A	chromatin immunoprecipitation assay	27924024	Homo sapiens	GTRD	No	Mm:P09631	Rn:D3ZSU5	Mm:P97445;Rn:A0A0G2JXK1	Dr:Q5RHB1
P31269	Q9BXS5	3205	8907	HOXA9	AP1M1	chromatin immunoprecipitation assay	27924024	Homo sapiens	GTRD	No	Mm:P09631	Rn:D3ZSU5	Ce:P35602;Dm:O62531;Dr:A0A0R4IRS1;Mm:P35585;Rn:Q32Q06	-
P31269	Q8WY36	3205	56987	HOXA9	BBX	chromatin immunoprecipitation assay	27924024	Homo sapiens	GTRD	No	Mm:P09631	Rn:D3ZSU5	Dr:A0A286YBU7;Mm:Q8VBW5;Rn:A0A0G2JXW5	-
P31269	Q9UJ78	3205	9205	HOXA9	ZMYM5	chromatin immunoprecipitation assay	27924024	Homo sapiens	GTRD	No	Mm:P09631	Rn:D3ZSU5	Mm:Q3U2E2	Rn:D3ZPX0
P31269	Q96NT0	3205	84317	HOXA9	CCDC115	chromatin immunoprecipitation assay	27924024	Homo sapiens	GTRD	No	Mm:P09631	Rn:D3ZSU5	Mm:Q8VE99;Rn:B2GV96	Dr:F1QSB2
P31269	O14893	3205	8487	HOXA9	GEMIN2	chromatin immunoprecipitation assay	29126285	Homo sapiens	ReMap	No	Mm:P09631	Rn:D3ZSU5	Ce:Q9N405;Dm:Q9VVX0;Dr:A0A2R8Q828;Mm:Q9CQQ4;Rn:Q9QZP1	-
P31269	Q96JB1	3205	1769	HOXA9	DNAH8	chromatin immunoprecipitation assay	27924024	Homo sapiens	GTRD	No	Mm:P09631	Rn:D3ZSU5	-	-
P31269	Q9UBS8	3205	9604	HOXA9	RNF14	chromatin immunoprecipitation assay	27924024	Homo sapiens	GTRD	No	Mm:P09631	Rn:D3ZSU5	Ce:Q20871;Dr:F1RB95;Mm:Q9JI90;Rn:Q3ZAU6	-
P31269	Q9HB03	3205	83401	HOXA9	ELOVL3	chromatin immunoprecipitation assay	27924024	Homo sapiens	GTRD	No	Mm:P09631	Rn:D3ZSU5	Mm:O35949;Rn:D3ZPX9	-
P31269	O14669	3205	5639	HOXA9	PRRG2	chromatin immunoprecipitation assay	29126285	Homo sapiens	ReMap	No	Mm:P09631	Rn:D3ZSU5	Mm:Q8R182;Rn:A0A0G2K045	Dr:X1WF92
P31269	Q96SU4	3205	114883	HOXA9	OSBPL9	chromatin immunoprecipitation assay	27924024	Homo sapiens	GTRD	No	Mm:P09631	Rn:D3ZSU5	Ce:O01686;Dm:A1Z814;Dr:A0JMN8;Rn:F1LRE5	Mm:E9PXZ2
P31269	A0A0C4DH34	3205	-	HOXA9	IGHV4-28	chromatin immunoprecipitation assay	27924024	Homo sapiens	GTRD	No	Mm:P09631	Rn:D3ZSU5	-	-
P31269	Q16587	3205	7625	HOXA9	ZNF74	chromatin immunoprecipitation assay	27924024	Homo sapiens	GTRD	No	Mm:P09631	Rn:D3ZSU5	-	-
P31269	Q96RU3	3205	23048	HOXA9	FNBP1	chromatin immunoprecipitation assay	29126285	Homo sapiens	ReMap	No	Mm:P09631	Rn:D3ZSU5	Mm:Q80TY0	Rn:F1LZF2
P31269	Q8IYT8	3205	9706	HOXA9	ULK2	chromatin immunoprecipitation assay	27924024	Homo sapiens	GTRD	No	Mm:P09631	Rn:D3ZSU5	Dr:X1WEA3;Mm:Q9QY01;Rn:D3Z9J7	Dm:Q9VU14
P31269	Q6ZW33	3205	84953	HOXA9	MICALCL	chromatin immunoprecipitation assay	27924024	Homo sapiens	GTRD	No	Mm:P09631	Rn:D3ZSU5	-	-
P31269	Q92738	3205	9712	HOXA9	USP6NL	chromatin immunoprecipitation assay	27924024	Homo sapiens	GTRD	No	Mm:P09631	Rn:D3ZSU5	Mm:Q80XC3;Rn:D3ZL57	-
P31269	O00151	3205	9124	HOXA9	PDLIM1	chromatin immunoprecipitation assay	27924024	Homo sapiens	GTRD	No	Mm:P09631	Rn:D3ZSU5	Mm:O70400;Rn:P52944	Dr:B8A5V6
P31269	P46939	3205	7402	HOXA9	UTRN	chromatin immunoprecipitation assay	27924024	Homo sapiens	GTRD	No	Mm:P09631	Rn:D3ZSU5	Mm:E9Q6R7;Rn:A0A0G2JW60	-
P31269	O75962	3205	7204	HOXA9	TRIO	chromatin immunoprecipitation assay	27924024	Homo sapiens	GTRD	No	Mm:P09631	Rn:D3ZSU5	Mm:Q0KL02	Rn:A0A1P0PBZ6
P31269	P17844	3205	1655	HOXA9	DDX5	chromatin immunoprecipitation assay	27924024	Homo sapiens	GTRD	No	Mm:P09631	Rn:D3ZSU5	-	-
P31269	Q01804	3205	54726	HOXA9	OTUD4	chromatin immunoprecipitation assay	27924024	Homo sapiens	GTRD	No	Mm:P09631	Rn:D3ZSU5	Mm:B2RRE7;Rn:F1M7Q7	-
P31269	P10644	3205	5573	HOXA9	PRKAR1A	chromatin immunoprecipitation assay	27924024	Homo sapiens	GTRD	No	Mm:P09631	Rn:D3ZSU5	Ce:P30625;Dr:F1QEC8;Dr:Q5I0F6;Mm:Q9DBC7;Rn:P09456	-
P31269	Q2M3V2	3205	-	HOXA9	SOWAHA	chromatin immunoprecipitation assay	27924024	Homo sapiens	GTRD	No	Mm:P09631	Rn:D3ZSU5	-	-
P31269	P31483	3205	7072	HOXA9	TIA1	chromatin immunoprecipitation assay	27924024	Homo sapiens	GTRD	No	Mm:P09631	Rn:D3ZSU5	Mm:P52912;Rn:Q5PQR7	Dr:Q7ZVY0
P31269	Q12982	3205	663	HOXA9	BNIP2	chromatin immunoprecipitation assay	27924024	Homo sapiens	GTRD	No	Mm:P09631	Rn:D3ZSU5	-	-
P31269	Q92536	3205	9057	HOXA9	SLC7A6	chromatin immunoprecipitation assay	27924024	Homo sapiens	GTRD	No	Mm:P09631	Rn:D3ZSU5	Mm:Q8BGK6	Rn:D3ZMM8
P31269	Q5T1N1	3205	254268	HOXA9	AKNAD1	chromatin immunoprecipitation assay	27924024	Homo sapiens	GTRD	No	Mm:P09631	Rn:D3ZSU5	Mm:E9Q8N6	Rn:F7FFB7
P31269	Q05519	3205	9295	HOXA9	SRSF11	chromatin immunoprecipitation assay	27924024	Homo sapiens	GTRD	No	Mm:P09631	Rn:D3ZSU5	-	-
P31269	Q86XZ4	3205	65244	HOXA9	SPATS2	chromatin immunoprecipitation assay	27924024	Homo sapiens	GTRD	No	Mm:P09631	Rn:D3ZSU5	Mm:Q8K1N4	Rn:F1LX68
P31269	P51956	3205	4752	HOXA9	NEK3	chromatin immunoprecipitation assay	27924024	Homo sapiens	GTRD	No	Mm:P09631	Rn:D3ZSU5	Mm:Q9R0A5	Rn:D3ZTD6
P31269	Q6UXV4	3205	139322	HOXA9	APOOL	chromatin immunoprecipitation assay	27924024	Homo sapiens	GTRD	No	Mm:P09631	Rn:D3ZSU5	-	-
P31269	P07858	3205	1508	HOXA9	CTSB	chromatin immunoprecipitation assay	27924024	Homo sapiens	GTRD	No	Mm:P09631	Rn:D3ZSU5	Ce:O16288;Ce:P43508;Ce:P25807;Ce:Q20950;Ce:P43507;Ce:P43510;Dm:Q9VY87;Dr:Q6PH75;Mm:P10605;Rn:Q6IN22	-
P31269	Q9BWT3	3205	64895	HOXA9	PAPOLG	chromatin immunoprecipitation assay	27924024	Homo sapiens	GTRD	No	Mm:P09631	Rn:D3ZSU5	Dr:A2BGL0;Mm:Q6PCL9;Rn:D3ZAN6	-
P31269	Q96LR5	3205	7325	HOXA9	UBE2E2	chromatin immunoprecipitation assay	27924024	Homo sapiens	GTRD	No	Mm:P09631	Rn:D3ZSU5	Mm:Q91W82	-
P31269	Q9NZR2	3205	53353	HOXA9	LRP1B	chromatin immunoprecipitation assay	27924024	Homo sapiens	GTRD	No	Mm:P09631	Rn:D3ZSU5	Mm:A2API5	Dr:F1QTG8
P31269	O43795	3205	4430	HOXA9	MYO1B	chromatin immunoprecipitation assay	27924024	Homo sapiens	GTRD	No	Mm:P09631	Rn:D3ZSU5	Dr:F1R617;Mm:P46735;Rn:Q05096	-
P31269	Q8IUC8	3205	114805	HOXA9	GALNT13	chromatin immunoprecipitation assay	27924024	Homo sapiens	GTRD	No	Mm:P09631	Rn:D3ZSU5	Ce:O61394;Mm:Q8CF93	Dr:A0A0R4IKI4;Rn:Q6UE39
P31269	Q9UKJ3	3205	23131	HOXA9	GPATCH8	chromatin immunoprecipitation assay	27924024	Homo sapiens	GTRD	No	Mm:P09631	Rn:D3ZSU5	Dr:I3IS56;Mm:A2A6A1	Rn:F1M4M5
P31269	O75334	3205	8499	HOXA9	PPFIA2	chromatin immunoprecipitation assay	27924024	Homo sapiens	GTRD	No	Mm:P09631	Rn:D3ZSU5	Mm:B8QI34;Rn:F1M8A4	-
P31269	Q9Y232	3205	9425	HOXA9	CDYL	chromatin immunoprecipitation assay	27924024	Homo sapiens	GTRD	No	Mm:P09631	Rn:D3ZSU5	Mm:Q9WTK2;Rn:Q6AYK9	Dr:E7F6P0
P31269	Q9BS18	3205	25847	HOXA9	ANAPC13	chromatin immunoprecipitation assay	27924024	Homo sapiens	GTRD	No	Mm:P09631	Rn:D3ZSU5	Dm:A1ZAZ9;Dr:E7FFM7;Mm:Q8R034;Rn:D4A427	-
P31269	Q96QV1	3205	64399	HOXA9	HHIP	chromatin immunoprecipitation assay	27924024	Homo sapiens	GTRD	No	Mm:P09631	Rn:D3ZSU5	Mm:Q7TN16	Dr:A7X2Z0;Rn:D3ZGL3
P31269	Q8IXU6	3205	54733	HOXA9	SLC35F2	chromatin immunoprecipitation assay	29126285;27924024	Homo sapiens	GTRD;ReMap	No	Mm:P09631	Rn:D3ZSU5	Dr:F1Q7T0;Mm:Q7TML3;Rn:A0A0G2JTZ7	Dr:F1QN80
P31269	A4D1B5	3205	54103	HOXA9	GSAP	chromatin immunoprecipitation assay	27924024	Homo sapiens	GTRD	No	Mm:P09631	Rn:D3ZSU5	Dm:Q24118;Mm:Q3TCV3	Rn:A0A0G2JWZ3
P31269	Q155Q3	3205	85458	HOXA9	DIXDC1	chromatin immunoprecipitation assay	27924024	Homo sapiens	GTRD	No	Mm:P09631	Rn:D3ZSU5	Mm:Q80Y83	Rn:A0A0G2K662
P31269	Q92870	3205	323	HOXA9	APBB2	chromatin immunoprecipitation assay	27924024	Homo sapiens	GTRD	No	Mm:P09631	Rn:D3ZSU5	Mm:Q9DBR4	-
P31269	P20929	3205	4703	HOXA9	NEB	chromatin immunoprecipitation assay	27924024	Homo sapiens	GTRD	No	Mm:P09631	Rn:D3ZSU5	Dr:B0UY61;Mm:E9Q1W3;Rn:A0A096MK15	-
P31269	Q6UXH0	3205	55908	HOXA9	ANGPTL8	chromatin immunoprecipitation assay	27924024	Homo sapiens	GTRD	No	Mm:P09631	Rn:D3ZSU5	Mm:Q8R1L8;Rn:D3ZMI0	-
P31269	O75971	3205	10302	HOXA9	SNAPC5	chromatin immunoprecipitation assay	27924024	Homo sapiens	GTRD	No	Mm:P09631	Rn:D3ZSU5	Mm:E9QPK5;Rn:D3ZTK9	Dr:Q1LXI0
P31269	Q01813	3205	5214	HOXA9	PFKP	chromatin immunoprecipitation assay	27924024	Homo sapiens	GTRD	No	Mm:P09631	Rn:D3ZSU5	Dr:X1WDM7;Mm:Q9WUA3;Rn:A0A0A0MXY5	Dr:F1R2A3
P31269	P51451	3205	640	HOXA9	BLK	chromatin immunoprecipitation assay	27924024	Homo sapiens	GTRD	No	Mm:P09631	Rn:D3ZSU5	Mm:P16277	Dr:Q5TYU7;Rn:Q4KM97
P31269	Q96QE5	3205	79736	HOXA9	TEFM	chromatin immunoprecipitation assay	27924024	Homo sapiens	GTRD	No	Mm:P09631	Rn:D3ZSU5	Dr:Q0P4D6;Mm:Q5SSK3	Rn:R9PXS3
P31269	P31268	3205	3204	HOXA9	HOXA7	chromatin immunoprecipitation assay	27924024	Homo sapiens	GTRD	No	Mm:P09631	Rn:D3ZSU5	Mm:P02830	Rn:M0R7P7
P31269	Q96G21	3205	92856	HOXA9	IMP4	chromatin immunoprecipitation assay	27924024	Homo sapiens	GTRD	No	Mm:P09631	Rn:D3ZSU5	Ce:O62518;Dm:Q9VBY2;Dr:Q6DI25;Mm:Q8VHZ7;Rn:Q5PQR5;Sc:P53941	-
P31269	P61011	3205	6729	HOXA9	SRP54	chromatin immunoprecipitation assay	29126285;27924024	Homo sapiens	GTRD;ReMap	No	Mm:P09631	Rn:D3ZSU5	Ce:G5EE80;Dm:Q9V3D9;Mm:P14576;Rn:Q6AYB5;Sc:P20424	Dr:Q7ZVN5
P31269	Q14BN4	3205	7871	HOXA9	SLMAP	chromatin immunoprecipitation assay	27924024	Homo sapiens	GTRD	No	Mm:P09631	Rn:D3ZSU5	-	-
P31269	P53985	3205	6566	HOXA9	SLC16A1	chromatin immunoprecipitation assay	27924024	Homo sapiens	GTRD	No	Mm:P09631	Rn:D3ZSU5	Dr:E7F7B3;Dr:Q7ZUL1;Mm:P53986;Rn:P53987	-
P31269	Q9UI95	3205	10459	HOXA9	MAD2L2	chromatin immunoprecipitation assay	27924024	Homo sapiens	GTRD	No	Mm:P09631	Rn:D3ZSU5	Dm:Q9VNE1;Mm:Q9D752;Rn:D3Z8D9	Dr:Q568H3
P31269	Q9NXP7	3205	54826	HOXA9	GIN1	chromatin immunoprecipitation assay	27924024	Homo sapiens	GTRD	No	Mm:P09631	Rn:D3ZSU5	Mm:Q8K259;Rn:Q66H30	-
P31269	Q14585	3205	25850	HOXA9	ZNF345	chromatin immunoprecipitation assay	27924024	Homo sapiens	GTRD	No	Mm:P09631	Rn:D3ZSU5	-	-
P31269	Q9NYS0	3205	28512	HOXA9	NKIRAS1	chromatin immunoprecipitation assay	27924024	Homo sapiens	GTRD	No	Mm:P09631	Rn:D3ZSU5	Dr:Q6DGQ1;Mm:Q8CEC5;Rn:B5DFJ1	-
P31269	Q6AWC2	3205	80014	HOXA9	WWC2	chromatin immunoprecipitation assay	27924024	Homo sapiens	GTRD	No	Mm:P09631	Rn:D3ZSU5	Mm:Q6NXJ0;Rn:D4AEJ5	-
P31269	Q8IWG1	3205	126820	HOXA9	WDR63	chromatin immunoprecipitation assay	27924024	Homo sapiens	GTRD	No	Mm:P09631	Rn:D3ZSU5	Dm:Q9VS90;Mm:B2RY71	Rn:B4F7B3
P31269	Q8N441	3205	53834	HOXA9	FGFRL1	chromatin immunoprecipitation assay	27924024	Homo sapiens	GTRD	No	Mm:P09631	Rn:D3ZSU5	Ce:Q95XJ7;Dr:Q7SX76;Mm:Q91V87;Rn:Q7TQM3	-
P31269	P11802	3205	1019	HOXA9	CDK4	chromatin immunoprecipitation assay	27924024	Homo sapiens	GTRD	No	Mm:P09631	Rn:D3ZSU5	Ce:Q9XTR1;Mm:P30285;Rn:P35426	Dr:F1RDQ7
P31269	Q9BY64	3205	54490	HOXA9	UGT2B28	chromatin immunoprecipitation assay	27924024	Homo sapiens	GTRD	No	Mm:P09631	Rn:D3ZSU5	-	Dr:B8JMA1
P31269	Q8WZ64	3205	116984	HOXA9	ARAP2	chromatin immunoprecipitation assay	27924024	Homo sapiens	GTRD	No	Mm:P09631	Rn:D3ZSU5	Mm:E9QP44;Rn:A0A0G2K7I9	Dr:E7F7Y0
P31269	Q6DKI1	3205	285855	HOXA9	RPL7L1	chromatin immunoprecipitation assay	27924024	Homo sapiens	GTRD	No	Mm:P09631	Rn:D3ZSU5	Dr:Q6PFJ0;Mm:Q9D8M4;Rn:D4A1K2	-
P31269	Q8TCQ1	3205	55016	HOXA9	MARCHF1	chromatin immunoprecipitation assay	27924024	Homo sapiens	GTRD	No	Mm:P09631	Rn:D3ZSU5	Mm:Q6NZQ8	Rn:D4A6K8
P31269	P29218	3205	3612	HOXA9	IMPA1	chromatin immunoprecipitation assay	27924024	Homo sapiens	GTRD	No	Mm:P09631	Rn:D3ZSU5	Ce:Q19420;Dm:Q7KTW5;Mm:Q924B0;Rn:F1M978	-
P31269	P30520	3205	159	HOXA9	ADSS2	chromatin immunoprecipitation assay	27924024	Homo sapiens	GTRD	No	Mm:P09631	Rn:D3ZSU5	Dr:Q568F6;Mm:P46664;Rn:D4AEP0	-
P31269	Q96EP5	3205	26528	HOXA9	DAZAP1	chromatin immunoprecipitation assay	27924024	Homo sapiens	GTRD	No	Mm:P09631	Rn:D3ZSU5	Mm:Q9JII5;Rn:Q4KLZ3	Dm:Q59DT6;Dr:A8E5B6
P31269	P58335	3205	118429	HOXA9	ANTXR2	chromatin immunoprecipitation assay	27924024	Homo sapiens	GTRD	No	Mm:P09631	Rn:D3ZSU5	Mm:Q6DFX2;Rn:F1LT78	Dr:E9QGV2;Dr:Q19VG7
P31269	Q9H3K2	3205	27069	HOXA9	GHITM	chromatin immunoprecipitation assay	27924024	Homo sapiens	GTRD	No	Mm:P09631	Rn:D3ZSU5	Ce:P91373;Dm:Q9VIB2;Dm:Q9VZ34;Mm:Q91VC9;Rn:Q5XIA8	-
P31269	Q9BYE7	3205	84108	HOXA9	PCGF6	chromatin immunoprecipitation assay	27924024	Homo sapiens	GTRD	No	Mm:P09631	Rn:D3ZSU5	Dr:A2ATX3;Mm:Q99NA9;Rn:Q5XI70	-
P31269	P20020	3205	490	HOXA9	ATP2B1	chromatin immunoprecipitation assay	27924024	Homo sapiens	GTRD	No	Mm:P09631	Rn:D3ZSU5	Mm:G5E829;Rn:P11505	-
P31269	Q8NGL4	3205	390142	HOXA9	OR5D13	chromatin immunoprecipitation assay	27924024	Homo sapiens	GTRD	No	Mm:P09631	Rn:D3ZSU5	-	-
P31269	O94988	3205	10144	HOXA9	FAM13A	chromatin immunoprecipitation assay	27924024	Homo sapiens	GTRD	No	Mm:P09631	Rn:D3ZSU5	Mm:Q8BGI4;Rn:D3ZA02	-
P31269	O94887	3205	9855	HOXA9	FARP2	chromatin immunoprecipitation assay	27924024	Homo sapiens	GTRD	No	Mm:P09631	Rn:D3ZSU5	Dr:E7FE33;Mm:Q91VS8;Rn:D3ZFK8	-
P31269	Q9UFW8	3205	8545	HOXA9	CGGBP1	chromatin immunoprecipitation assay	29126285	Homo sapiens	ReMap	No	Mm:P09631	Rn:D3ZSU5	Mm:Q8BHG9;Rn:D4ADB4	-
P31269	Q07869	3205	5465	HOXA9	PPARA	chromatin immunoprecipitation assay	27924024	Homo sapiens	GTRD	No	Mm:P09631	Rn:D3ZSU5	Dr:K7DY57;Mm:P23204;Rn:P37230	-
P31269	P68431	3205	8350;8351;8352;8353;8354;8355;8356;8357;8358;8968	HOXA9	H3C1;H3C2;H3C3;H3C4;H3C6;H3C7;H3C8;H3C10;H3C11;H3C12	chromatin immunoprecipitation assay	29126285;27924024	Homo sapiens	GTRD;ReMap	No	Mm:P09631	Rn:D3ZSU5	-	-
P31269	Q1KMD3	3205	221092	HOXA9	HNRNPUL2	chromatin immunoprecipitation assay	27924024	Homo sapiens	GTRD	No	Mm:P09631	Rn:D3ZSU5	-	-
P31269	P22352	3205	2878	HOXA9	GPX3	chromatin immunoprecipitation assay	27924024	Homo sapiens	GTRD	No	Mm:P09631	Rn:D3ZSU5	Mm:P46412;Rn:A0A0G2K531	-
P31269	O95825	3205	9946	HOXA9	CRYZL1	chromatin immunoprecipitation assay	27924024	Homo sapiens	GTRD	No	Mm:P09631	Rn:D3ZSU5	Dr:Q6DHM3;Mm:Q921W4;Rn:Q5XI39	-
P31269	Q9UHI6	3205	11218	HOXA9	DDX20	chromatin immunoprecipitation assay	27924024	Homo sapiens	GTRD	No	Mm:P09631	Rn:D3ZSU5	Mm:Q9JJY4;Rn:F1MAM8	-
P31269	Q9BYW2	3205	29072	HOXA9	SETD2	chromatin immunoprecipitation assay	29126285;27924024	Homo sapiens	GTRD;ReMap	No	Mm:P09631	Rn:D3ZSU5	Dr:F1QJI9;Mm:E9Q5F9	Rn:A0A0G2KB10
P31269	O15432	3205	1318	HOXA9	SLC31A2	chromatin immunoprecipitation assay	27924024	Homo sapiens	GTRD	No	Mm:P09631	Rn:D3ZSU5	Ce:A4V4W7;Ce:Q19936;Dr:E9QC64;Mm:Q9CPU9;Rn:D4AAE7	-
P31269	Q15431	3205	6847	HOXA9	SYCP1	chromatin immunoprecipitation assay	27924024	Homo sapiens	GTRD	No	Mm:P09631	Rn:D3ZSU5	Dr:F1QYS1;Mm:Q62209;Rn:F1LS76;Sc:P31111	-
P31269	Q6ZSS3	3205	285268	HOXA9	ZNF621	chromatin immunoprecipitation assay	27924024	Homo sapiens	GTRD	No	Mm:P09631	Rn:D3ZSU5	-	-
P31269	O43286	3205	9334	HOXA9	B4GALT5	chromatin immunoprecipitation assay	27924024	Homo sapiens	GTRD	No	Mm:P09631	Rn:D3ZSU5	Ce:G5EGS9;Mm:Q9JMK0	Rn:A0A0G2K3K5
P31269	Q7Z3B3	3205	284058	HOXA9	KANSL1	chromatin immunoprecipitation assay	27924024	Homo sapiens	GTRD	No	Mm:P09631	Rn:D3ZSU5	-	-
P31269	Q14190	3205	6493	HOXA9	SIM2	chromatin immunoprecipitation assay	27924024	Homo sapiens	GTRD	No	Mm:P09631	Rn:D3ZSU5	Mm:Q61079	Rn:D4AA36
P31269	Q5JS54	3205	389362	HOXA9	PSMG4	chromatin immunoprecipitation assay	27924024	Homo sapiens	GTRD	No	Mm:P09631	Rn:D3ZSU5	Mm:P0C7N9;Rn:B2RZB8	Dr:A0A2R8QNS5
P31269	O75563	3205	8935	HOXA9	SKAP2	chromatin immunoprecipitation assay	27924024	Homo sapiens	GTRD	No	Mm:P09631	Rn:D3ZSU5	Dr:Q6PG29;Mm:Q3UND0;Rn:Q920G0	-
P31269	Q9NXR5	3205	55608	HOXA9	ANKRD10	chromatin immunoprecipitation assay	27924024	Homo sapiens	GTRD	No	Mm:P09631	Rn:D3ZSU5	Dr:F1QHK7;Dr:B0S6J8;Mm:Q99LW0;Rn:F1LPK2	-
P31269	Q9NR11	3205	55900	HOXA9	ZNF302	chromatin immunoprecipitation assay	29126285	Homo sapiens	ReMap	No	Mm:P09631	Rn:D3ZSU5	-	Dm:Q9VGQ6
P31269	O95935	3205	9096	HOXA9	TBX18	chromatin immunoprecipitation assay	27924024	Homo sapiens	GTRD	No	Mm:P09631	Rn:D3ZSU5	Dr:B3DJF0;Mm:G3X919;Rn:D4A1V6	-
P31269	A0A0D9SFI3	3205	-	HOXA9	-	chromatin immunoprecipitation assay	27924024	Homo sapiens	GTRD	No	Mm:P09631	Rn:D3ZSU5	-	-
P31269	P30740	3205	1992	HOXA9	SERPINB1	chromatin immunoprecipitation assay	27924024	Homo sapiens	GTRD	No	Mm:P09631	Rn:D3ZSU5	Dm:Q7YTY6;Mm:Q9D154;Rn:Q4G075	Dr:Q6DG30
P31269	P48380	3205	5991	HOXA9	RFX3	chromatin immunoprecipitation assay	27924024	Homo sapiens	GTRD	No	Mm:P09631	Rn:D3ZSU5	Mm:P48381	Rn:A0A0G2JYT9
P31269	P08621	3205	6625	HOXA9	SNRNP70	chromatin immunoprecipitation assay	29126285;27924024	Homo sapiens	GTRD;ReMap	No	Mm:P09631	Rn:D3ZSU5	Dm:P17133;Dr:Q6DRE8;Mm:Q62376;Rn:B2RZ74	-
P31269	Q8TBP6	3205	55972	HOXA9	SLC25A40	chromatin immunoprecipitation assay	27924024	Homo sapiens	GTRD	No	Mm:P09631	Rn:D3ZSU5	Dr:Q6DHC3;Mm:Q8BGP6;Rn:Q498U3	Ce:Q09461
P31269	Q96F25	3205	199857	HOXA9	ALG14	chromatin immunoprecipitation assay	27924024	Homo sapiens	GTRD	No	Mm:P09631	Rn:D3ZSU5	Ce:U4PE03;Dm:Q9VXU7;Dr:A0A0R4I9X0;Mm:Q9D081;Rn:Q6AY85;Sc:P38242	-
P31269	O43295	3205	9901	HOXA9	SRGAP3	chromatin immunoprecipitation assay	27924024	Homo sapiens	GTRD	No	Mm:P09631	Rn:D3ZSU5	Mm:F8VPQ4;Rn:F1M5M9	Dr:E7EYC8
P31269	Q9H2J7	3205	55117	HOXA9	SLC6A15	chromatin immunoprecipitation assay	27924024	Homo sapiens	GTRD	No	Mm:P09631	Rn:D3ZSU5	Dr:Q1LVQ4;Mm:Q8BG16;Rn:Q08469	-
P31269	Q9UHY8	3205	9637	HOXA9	FEZ2	chromatin immunoprecipitation assay	27924024	Homo sapiens	GTRD	No	Mm:P09631	Rn:D3ZSU5	Dm:Q9W525;Dr:Q5RJ41	Dr:F8W568;Mm:D3Z6D5;Rn:F7EYQ2
P31269	P19474	3205	6737	HOXA9	TRIM21	chromatin immunoprecipitation assay	27924024	Homo sapiens	GTRD	No	Mm:P09631	Rn:D3ZSU5	Mm:Q3U7K7;Rn:D4ACF2	-
P31269	Q99570	3205	30849	HOXA9	PIK3R4	chromatin immunoprecipitation assay	27924024	Homo sapiens	GTRD	No	Mm:P09631	Rn:D3ZSU5	Ce:Q23669;Dm:Q9VHH2;Dr:E9QFS6;Mm:Q8VD65;Rn:P0C0R5	-
P31269	A0A075B6Z0	3205	-	HOXA9	TRAJ22	chromatin immunoprecipitation assay	29126285	Homo sapiens	ReMap	No	Mm:P09631	Rn:D3ZSU5	-	-
P31269	H3BQB6	3205	401236	HOXA9	STMND1	chromatin immunoprecipitation assay	27924024	Homo sapiens	GTRD	No	Mm:P09631	Rn:D3ZSU5	Mm:Q6P3A1	Rn:D3ZHF4
P31269	Q15528	3205	6837	HOXA9	MED22	chromatin immunoprecipitation assay	29126285;27924024	Homo sapiens	GTRD;ReMap	No	Mm:P09631	Rn:D3ZSU5	Ce:Q23679;Dm:Q9V439;Dr:A5WUL3;Mm:Q62276	Rn:A0JPN6
P31269	P10768	3205	2098	HOXA9	ESD	chromatin immunoprecipitation assay	27924024	Homo sapiens	GTRD	No	Mm:P09631	Rn:D3ZSU5	Ce:G5EF86;Dr:Q567K2;Mm:Q9R0P3;Rn:B0BNE5;Sc:P40363	Dm:Q9VDP9
P31269	Q13508	3205	419	HOXA9	ART3	chromatin immunoprecipitation assay	27924024	Homo sapiens	GTRD	No	Mm:P09631	Rn:D3ZSU5	Mm:Q8R2G4;Rn:A0A0G2K8S9	-
P31269	P51790	3205	1182	HOXA9	CLCN3	chromatin immunoprecipitation assay	27924024	Homo sapiens	GTRD	No	Mm:P09631	Rn:D3ZSU5	-	Dr:A0A140LGW7;Mm:Q8K4W8;Rn:A0A0G2K2K6
P31269	Q8TDQ7	3205	132789	HOXA9	GNPDA2	chromatin immunoprecipitation assay	27924024	Homo sapiens	GTRD	No	Mm:P09631	Rn:D3ZSU5	Mm:Q9CRC9;Rn:B5DEZ6	Dr:E7F0E2
P31269	Q99983	3205	4958	HOXA9	OMD	chromatin immunoprecipitation assay	27924024	Homo sapiens	GTRD	No	Mm:P09631	Rn:D3ZSU5	Mm:O35103	Rn:G3V7Y2
P31269	B1AJZ9	3205	114827	HOXA9	FHAD1	chromatin immunoprecipitation assay	27924024	Homo sapiens	GTRD	No	Mm:P09631	Rn:D3ZSU5	Mm:A6PWD2;Rn:A0A140UHW9	-
P31269	Q9Y4F3	3205	9665	HOXA9	MARF1	chromatin immunoprecipitation assay	27924024	Homo sapiens	GTRD	No	Mm:P09631	Rn:D3ZSU5	Mm:Q8BJ34	Rn:A0A096P6L2;Rn:Q8VIG2
P31269	P17028	3205	7572	HOXA9	ZNF24	chromatin immunoprecipitation assay	27924024	Homo sapiens	GTRD	No	Mm:P09631	Rn:D3ZSU5	Mm:Q91VN1;Rn:Q7TNK3	-
P31269	Q96DA6	3205	131118	HOXA9	DNAJC19	chromatin immunoprecipitation assay	29126285;27924024	Homo sapiens	GTRD;ReMap	No	Mm:P09631	Rn:D3ZSU5	Dm:Q9VTJ8;Dr:A7E2P9;Mm:Q9CQV7	Ce:P91454
P31269	Q13530	3205	10955	HOXA9	SERINC3	chromatin immunoprecipitation assay	29126285	Homo sapiens	ReMap	No	Mm:P09631	Rn:D3ZSU5	Mm:Q9QZI9;Rn:Q5U2V2	-
P31269	P23510	3205	7292	HOXA9	TNFSF4	chromatin immunoprecipitation assay	27924024	Homo sapiens	GTRD	No	Mm:P09631	Rn:D3ZSU5	Mm:P43488	Rn:Q9Z2P3
P31269	Q96GS4	3205	54785	HOXA9	BORCS6	chromatin immunoprecipitation assay	29126285	Homo sapiens	ReMap	No	Mm:P09631	Rn:D3ZSU5	Mm:Q9D6W8;Rn:Q66H43	-
P31269	Q14186	3205	7027	HOXA9	TFDP1	chromatin immunoprecipitation assay	29126285	Homo sapiens	ReMap	No	Mm:P09631	Rn:D3ZSU5	Dr:Q803N1;Mm:Q08639;Rn:A0A0G2JXN0	-
P31269	Q9UDY4	3205	11080	HOXA9	DNAJB4	chromatin immunoprecipitation assay	27924024	Homo sapiens	GTRD	No	Mm:P09631	Rn:D3ZSU5	Dr:Q6DEF3;Mm:Q9D832;Rn:Q5XIP0	-
P31269	Q9H5N1	3205	79874	HOXA9	RABEP2	chromatin immunoprecipitation assay	27924024	Homo sapiens	GTRD	No	Mm:P09631	Rn:D3ZSU5	Dr:F1Q793;Mm:Q91WG2;Rn:Q5EBC7	-
P31269	Q9NWB7	3205	55081	HOXA9	IFT57	chromatin immunoprecipitation assay	27924024	Homo sapiens	GTRD	No	Mm:P09631	Rn:D3ZSU5	Ce:Q93833;Dm:Q9VQS5;Dr:Q6IVW0;Mm:Q8BXG3;Rn:D4A1V1	-
P31269	Q6ZVD8	3205	23035	HOXA9	PHLPP2	chromatin immunoprecipitation assay	27924024	Homo sapiens	GTRD	No	Mm:P09631	Rn:D3ZSU5	Rn:D4A254	Mm:J3QM82
P31269	Q5JTW2	3205	84131	HOXA9	CEP78	chromatin immunoprecipitation assay	27924024	Homo sapiens	GTRD	No	Mm:P09631	Rn:D3ZSU5	Mm:Q6IRU7;Rn:F1LP29	Dr:B8JLH8
P31269	Q9BQ52	3205	60528	HOXA9	ELAC2	chromatin immunoprecipitation assay	27924024	Homo sapiens	GTRD	No	Mm:P09631	Rn:D3ZSU5	Ce:O44476;Dr:F1QHE2;Mm:Q80Y81;Rn:G3V6F5;Sc:P36159	-
P31269	Q08AE8	3205	56907	HOXA9	SPIRE1	chromatin immunoprecipitation assay	27924024	Homo sapiens	GTRD	No	Mm:P09631	Rn:D3ZSU5	Rn:D3ZEX7	Mm:A0A5H1ZRL1
P31269	P51878	3205	838	HOXA9	CASP5	chromatin immunoprecipitation assay	29126285;27924024	Homo sapiens	GTRD;ReMap	No	Mm:P09631	Rn:D3ZSU5	-	-
P31269	Q96AA3	3205	91869	HOXA9	RFT1	chromatin immunoprecipitation assay	29126285;27924024	Homo sapiens	GTRD;ReMap	No	Mm:P09631	Rn:D3ZSU5	Ce:Q23444;Dm:Q9Y123;Dr:E7EXE6;Mm:Q8C3B8;Rn:D4A6W4;Sc:P38206	-
P31269	Q13618	3205	8452	HOXA9	CUL3	chromatin immunoprecipitation assay	27924024	Homo sapiens	GTRD	No	Mm:P09631	Rn:D3ZSU5	Ce:Q17391;Dr:B3DIU1;Mm:Q9JLV5;Rn:A0A0G2JSP3	Dm:Q9V475
P31269	Q14498	3205	9584	HOXA9	RBM39	chromatin immunoprecipitation assay	27924024	Homo sapiens	GTRD	No	Mm:P09631	Rn:D3ZSU5	Dr:Q803H1;Mm:Q8VH51;Sc:Q99383	Rn:Q5BJP4
P31269	P32242	3205	5013	HOXA9	OTX1	chromatin immunoprecipitation assay	27924024	Homo sapiens	GTRD	No	Mm:P09631	Rn:D3ZSU5	Dr:Q91994;Mm:P80205;Rn:A0A0G2K288	-
P31269	Q9NZC9	3205	50485	HOXA9	SMARCAL1	chromatin immunoprecipitation assay	27924024	Homo sapiens	GTRD	No	Mm:P09631	Rn:D3ZSU5	Mm:Q8BJL0;Rn:B4F769	-
P31269	Q9HCE1	3205	4343	HOXA9	MOV10	chromatin immunoprecipitation assay	27924024	Homo sapiens	GTRD	No	Mm:P09631	Rn:D3ZSU5	Dr:E7FAV9;Mm:P23249;Rn:D3ZUC2	Dr:Q1LXK4
P31269	Q9P035	3205	51495	HOXA9	HACD3	chromatin immunoprecipitation assay	27924024	Homo sapiens	GTRD	No	Mm:P09631	Rn:D3ZSU5	Dm:Q9VJX8;Dr:Q7SY06;Mm:Q8K2C9;Rn:D4ABI7	-
P31269	P84095	3205	391	HOXA9	RHOG	chromatin immunoprecipitation assay	27924024	Homo sapiens	GTRD	No	Mm:P09631	Rn:D3ZSU5	Ce:G5EBV3;Dm:Q7JWS8;Dr:Q803F2;Mm:P84096;Rn:Q32PX6	-
P31269	Q9UBH6	3205	9213	HOXA9	XPR1	chromatin immunoprecipitation assay	27924024	Homo sapiens	GTRD	No	Mm:P09631	Rn:D3ZSU5	Dm:Q9VRR2;Dm:Q9VWZ2;Mm:Q9Z0U0;Rn:G3V602	Dr:Q1LYM7
P31269	Q5T215	3205	100128327	HOXA9	TRAPPC3L	chromatin immunoprecipitation assay	27924024	Homo sapiens	GTRD	No	Mm:P09631	Rn:D3ZSU5	Mm:Q4KL14	Rn:D3ZEX3
P31269	Q9NUQ8	3205	55324	HOXA9	ABCF3	chromatin immunoprecipitation assay	27924024	Homo sapiens	GTRD	No	Mm:P09631	Rn:D3ZSU5	Ce:Q20306;Dm:Q9VW13;Mm:Q8K268;Rn:Q66H39;Sc:P43535	-
P31269	Q9BY78	3205	79102	HOXA9	RNF26	chromatin immunoprecipitation assay	27924024	Homo sapiens	GTRD	No	Mm:P09631	Rn:D3ZSU5	Dr:F1QZ63;Mm:Q8BUH7;Rn:B0BN75	-
P31269	Q9NZF1	3205	51316	HOXA9	PLAC8	chromatin immunoprecipitation assay	27924024	Homo sapiens	GTRD	No	Mm:P09631	Rn:D3ZSU5	Mm:Q9JI48;Rn:B5DF36	Dr:F1R594;Dr:Q498P1
P31269	Q15436	3205	10484	HOXA9	SEC23A	chromatin immunoprecipitation assay	27924024	Homo sapiens	GTRD	No	Mm:P09631	Rn:D3ZSU5	Mm:Q01405;Rn:B5DFC3	Dm:Q9VNF8;Dr:Q7SZE5
P31269	Q9UIL4	3205	3834	HOXA9	KIF25	chromatin immunoprecipitation assay	27924024	Homo sapiens	GTRD	No	Mm:P09631	Rn:D3ZSU5	-	-
P31269	Q1MSJ5	3205	79848	HOXA9	CSPP1	chromatin immunoprecipitation assay	27924024	Homo sapiens	GTRD	No	Mm:P09631	Rn:D3ZSU5	-	-
P31269	Q9BQS8	3205	79443	HOXA9	FYCO1	chromatin immunoprecipitation assay	27924024	Homo sapiens	GTRD	No	Mm:P09631	Rn:D3ZSU5	Mm:Q8VDC1;Rn:D3Z9D2	Dr:A0A0R4IIH4
P31269	Q5U5Z8	3205	79841	HOXA9	AGBL2	chromatin immunoprecipitation assay	27924024	Homo sapiens	GTRD	No	Mm:P09631	Rn:D3ZSU5	Mm:Q8CDK2;Rn:D4A3W7	Dr:F1QV71
P31269	Q13315	3205	472	HOXA9	ATM	chromatin immunoprecipitation assay	27924024	Homo sapiens	GTRD	No	Mm:P09631	Rn:D3ZSU5	Mm:Q62388;Rn:D4ACL8	Dr:R4GE34
P31269	Q96MU8	3205	83999	HOXA9	KREMEN1	chromatin immunoprecipitation assay	27924024	Homo sapiens	GTRD	No	Mm:P09631	Rn:D3ZSU5	Mm:Q99N43	Dr:B0BLV6;Rn:A0A0G2K885
P31269	Q96LU7	3205	196446	HOXA9	MYRFL	chromatin immunoprecipitation assay	27924024	Homo sapiens	GTRD	No	Mm:P09631	Rn:D3ZSU5	Ce:G5EFI7;Ce:D9PTN5;Mm:Q3UN70	Rn:F1LUC2
P31269	Q9HDC9	3205	57136	HOXA9	APMAP	chromatin immunoprecipitation assay	29126285	Homo sapiens	ReMap	No	Mm:P09631	Rn:D3ZSU5	Ce:O62265;Ce:Q22437;Ce:O62040;Dm:Q9VAQ9;Dr:A0A0R4I9A0;Mm:Q9D7N9	Rn:A0A0G2K6G2
P31269	Q14094	3205	10983	HOXA9	CCNI	chromatin immunoprecipitation assay	27924024	Homo sapiens	GTRD	No	Mm:P09631	Rn:D3ZSU5	Ce:H2KZJ3;Dr:Q6NUZ7;Mm:Q9Z2V9;Rn:D4A5E4	-
P31269	P51149	3205	7879	HOXA9	RAB7A	chromatin immunoprecipitation assay	29126285;27924024	Homo sapiens	GTRD;ReMap	No	Mm:P09631	Rn:D3ZSU5	Dm:O76742;Mm:P51150;Rn:P09527;Sc:P32939	Ce:I7FN66;Dr:Q7T2C6
P31269	Q9NR16	3205	283316	HOXA9	CD163L1	chromatin immunoprecipitation assay	27924024	Homo sapiens	GTRD	No	Mm:P09631	Rn:D3ZSU5	-	-
P31269	Q96IF1	3205	84962	HOXA9	AJUBA	chromatin immunoprecipitation assay	27924024	Homo sapiens	GTRD	No	Mm:P09631	Rn:D3ZSU5	Mm:Q91XC0;Rn:Q5U2Z2	-
P31269	Q9H2L5	3205	83937	HOXA9	RASSF4	chromatin immunoprecipitation assay	27924024	Homo sapiens	GTRD	No	Mm:P09631	Rn:D3ZSU5	Dr:B8JII7;Mm:Q8CB96;Rn:Q566C5	-
P31269	Q8TDD2	3205	121340	HOXA9	SP7	chromatin immunoprecipitation assay	27924024	Homo sapiens	GTRD	No	Mm:P09631	Rn:D3ZSU5	Mm:Q8VI67;Rn:Q6IMK2	Dr:F6P1R7
P31269	Q6P1J6	3205	151056	HOXA9	PLB1	chromatin immunoprecipitation assay	27924024	Homo sapiens	GTRD	No	Mm:P09631	Rn:D3ZSU5	Mm:Q3TTY0	Rn:F1M7W5
P31269	Q9BYI3	3205	84668	HOXA9	FAM126A	chromatin immunoprecipitation assay	27924024	Homo sapiens	GTRD	No	Mm:P09631	Rn:D3ZSU5	Dr:Q6P121;Mm:Q6P9N1;Rn:D4AE31	-
P31269	Q4LE39	3205	51742	HOXA9	ARID4B	chromatin immunoprecipitation assay	27924024	Homo sapiens	GTRD	No	Mm:P09631	Rn:D3ZSU5	Mm:A2CG63	Rn:F1LYA4
P31269	Q15032	3205	23518	HOXA9	R3HDM1	chromatin immunoprecipitation assay	27924024	Homo sapiens	GTRD	No	Mm:P09631	Rn:D3ZSU5	Mm:E9Q9Q2;Rn:F1LNT3	-
P31269	Q6ZUT9	3205	160518	HOXA9	DENND5B	chromatin immunoprecipitation assay	27924024	Homo sapiens	GTRD	No	Mm:P09631	Rn:D3ZSU5	Dr:Q6NXD8;Mm:A2RSQ0	Rn:M0R5A9
P31269	Q9UQ13	3205	8036	HOXA9	SHOC2	chromatin immunoprecipitation assay	27924024	Homo sapiens	GTRD	No	Mm:P09631	Rn:D3ZSU5	Ce:Q22875;Dm:Q9VEK6;Dr:Q1L8Y7;Mm:O88520	Rn:Q6AYI5
P31269	Q5VTB9	3205	55182	HOXA9	RNF220	chromatin immunoprecipitation assay	27924024	Homo sapiens	GTRD	No	Mm:P09631	Rn:D3ZSU5	Rn:D4AA66	-
P31269	Q9NVU0	3205	55718	HOXA9	POLR3E	chromatin immunoprecipitation assay	27924024	Homo sapiens	GTRD	No	Mm:P09631	Rn:D3ZSU5	Dr:F1R866;Mm:Q9CZT4;Rn:D3ZP45	Ce:Q23206
P31269	Q9GZV5	3205	25937	HOXA9	WWTR1	chromatin immunoprecipitation assay	27924024	Homo sapiens	GTRD	No	Mm:P09631	Rn:D3ZSU5	Dr:Q307I6;Mm:Q9EPK5;Rn:Q4V7E6	-
P31269	Q9BVI0	3205	51230	HOXA9	PHF20	chromatin immunoprecipitation assay	27924024	Homo sapiens	GTRD	No	Mm:P09631	Rn:D3ZSU5	Mm:Q8BLG0;Rn:D3ZQB7	Dr:A8HAK1
P31269	Q96RK0	3205	23152	HOXA9	CIC	chromatin immunoprecipitation assay	27924024	Homo sapiens	GTRD	No	Mm:P09631	Rn:D3ZSU5	-	-
P31269	P50502	3205	6767	HOXA9	ST13	chromatin immunoprecipitation assay	27924024	Homo sapiens	GTRD	No	Mm:P09631	Rn:D3ZSU5	Ce:G5EE04;Dm:C4NYP8;Dr:Q6NX98;Mm:Q99L47;Rn:P50503	-
P31269	Q96DR7	3205	26084	HOXA9	ARHGEF26	chromatin immunoprecipitation assay	27924024	Homo sapiens	GTRD	No	Mm:P09631	Rn:D3ZSU5	Mm:D3YYY8;Rn:D4A1D2	-
P31269	Q96AC1	3205	10979	HOXA9	FERMT2	chromatin immunoprecipitation assay	27924024	Homo sapiens	GTRD	No	Mm:P09631	Rn:D3ZSU5	Dr:F1Q8X5;Mm:Q8CIB5;Rn:A0A0G2JWC7	-
P31269	B5MCN3	3205	730005	HOXA9	SEC14L6	chromatin immunoprecipitation assay	27924024	Homo sapiens	GTRD	No	Mm:P09631	Rn:D3ZSU5	-	-
P31269	Q05481	3205	7644	HOXA9	ZNF91	chromatin immunoprecipitation assay	27924024	Homo sapiens	GTRD	No	Mm:P09631	Rn:D3ZSU5	-	-
P31269	P17481	3205	3218	HOXA9	HOXB8	chromatin immunoprecipitation assay	27924024	Homo sapiens	GTRD	No	Mm:P09631	Rn:D3ZSU5	Mm:P09632;Rn:G3V6Y1	Dr:Q8AWZ0
P31269	O15042	3205	23350	HOXA9	U2SURP	chromatin immunoprecipitation assay	27924024	Homo sapiens	GTRD	No	Mm:P09631	Rn:D3ZSU5	Ce:Q95YF1;Dm:Q9W2N6;Mm:Q6NV83;Rn:D3ZAI0	Dr:B0S5J3
P31269	Q06520	3205	6822	HOXA9	SULT2A1	chromatin immunoprecipitation assay	27924024	Homo sapiens	GTRD	No	Mm:P09631	Rn:D3ZSU5	Mm:K7N6K9;Mm:Q3UEP5;Mm:P52843;Mm:D3Z1W5;Mm:B2RVI8;Rn:P50235	Mm:L7N245
P31269	Q96BR5	3205	65260	HOXA9	COA7	chromatin immunoprecipitation assay	29126285	Homo sapiens	ReMap	No	Mm:P09631	Rn:D3ZSU5	Ce:Q23450;Dm:Q9W5N0;Mm:Q921H9;Rn:D4AC65	Dr:Q5TYQ3
P31269	Q96B26	3205	11340	HOXA9	EXOSC8	chromatin immunoprecipitation assay	27924024	Homo sapiens	GTRD	No	Mm:P09631	Rn:D3ZSU5	Ce:Q95QG7;Dr:Q4VBT6;Mm:Q9D753	Rn:A0A0G2K5A0
P31269	P61254	3205	6154	HOXA9	RPL26	chromatin immunoprecipitation assay	27924024	Homo sapiens	GTRD	No	Mm:P09631	Rn:D3ZSU5	-	-
P31269	A8K5M9	3205	643338	HOXA9	C15orf62	chromatin immunoprecipitation assay	27924024	Homo sapiens	GTRD	No	Mm:P09631	Rn:D3ZSU5	Mm:B2RX56;Rn:D3ZEE8	-
P31269	Q9UQR1	3205	7707	HOXA9	ZNF148	chromatin immunoprecipitation assay	27924024	Homo sapiens	GTRD	No	Mm:P09631	Rn:D3ZSU5	Dr:A0MS83;Mm:Q61624;Rn:Q62806	-
P31269	P0C0S5	3205	3015	HOXA9	H2AZ1	chromatin immunoprecipitation assay	27924024	Homo sapiens	GTRD	No	Mm:P09631	Rn:D3ZSU5	-	-
P31269	Q3KP44	3205	79722	HOXA9	ANKRD55	chromatin immunoprecipitation assay	27924024	Homo sapiens	GTRD	No	Mm:P09631	Rn:D3ZSU5	-	-
P31269	O15455	3205	7098	HOXA9	TLR3	chromatin immunoprecipitation assay	29126285	Homo sapiens	ReMap	No	Mm:P09631	Rn:D3ZSU5	Mm:Q99MB1;Rn:F1LN63	Dr:B8JIL3
P31269	P63173	3205	6169	HOXA9	RPL38	chromatin immunoprecipitation assay	29126285;27924024	Homo sapiens	GTRD;ReMap	No	Mm:P09631	Rn:D3ZSU5	Ce:O17570;Dm:Q9W5N2;Dr:Q6DGL9;Mm:Q9JJI8;Rn:D4A862;Rn:D4AD70;Rn:P63174;Sc:P49167	Rn:D3ZZH2
P31269	Q96NW7	3205	-	HOXA9	LRRC7	chromatin immunoprecipitation assay	27924024	Homo sapiens	GTRD	No	Mm:P09631	Rn:D3ZSU5	-	-
P31269	P19075	3205	7103	HOXA9	TSPAN8	chromatin immunoprecipitation assay	27924024	Homo sapiens	GTRD	No	Mm:P09631	Rn:D3ZSU5	Mm:Q8R3G9;Rn:O55158	-
P31269	Q9BUG6	3205	79149	HOXA9	ZSCAN5A	chromatin immunoprecipitation assay	27924024	Homo sapiens	GTRD	No	Mm:P09631	Rn:D3ZSU5	-	-
P31269	Q8TC44	3205	282809	HOXA9	POC1B	chromatin immunoprecipitation assay	27924024	Homo sapiens	GTRD	No	Mm:P09631	Rn:D3ZSU5	Mm:Q8BHD1;Rn:A0A0A0MY03	-
P31269	Q9BX95	3205	81537	HOXA9	SGPP1	chromatin immunoprecipitation assay	29126285	Homo sapiens	ReMap	No	Mm:P09631	Rn:D3ZSU5	Dr:F1QZ67;Mm:Q9JI99;Rn:F1LPB0	-
P31269	P62807	3205	3017;8339;8343;8344;8346;8347	HOXA9	H2BC4;H2BC6;H2BC7;H2BC8;H2BC10	chromatin immunoprecipitation assay	29126285	Homo sapiens	ReMap	No	Mm:P09631	Rn:D3ZSU5	-	-
P31269	Q7Z3D6	3205	80017	HOXA9	DGLUCY	chromatin immunoprecipitation assay	27924024	Homo sapiens	GTRD	No	Mm:P09631	Rn:D3ZSU5	Mm:Q8BH86;Rn:D4A9W3	-
P31269	Q99685	3205	11343	HOXA9	MGLL	chromatin immunoprecipitation assay	27924024	Homo sapiens	GTRD	No	Mm:P09631	Rn:D3ZSU5	Dr:Q7ZWC2;Mm:O35678;Sc:P28321	Rn:A0A0G2JYI5
P31269	A8MZ26	3205	285588	HOXA9	EFCAB9	chromatin immunoprecipitation assay	29126285	Homo sapiens	ReMap	No	Mm:P09631	Rn:D3ZSU5	Mm:Q9DAM2	Rn:D3ZFC8
P31269	P01848	3205	-	HOXA9	TRAC	chromatin immunoprecipitation assay	27924024	Homo sapiens	GTRD	No	Mm:P09631	Rn:D3ZSU5	Mm:A0A075B662;Rn:M0R3T1	-
P31269	Q96AA8	3205	9832	HOXA9	JAKMIP2	chromatin immunoprecipitation assay	27924024	Homo sapiens	GTRD	No	Mm:P09631	Rn:D3ZSU5	Dr:E9QEU1;Mm:D3YXK0;Rn:D3ZQE7	-
P31269	Q99584	3205	6284	HOXA9	S100A13	chromatin immunoprecipitation assay	27924024	Homo sapiens	GTRD	No	Mm:P09631	Rn:D3ZSU5	Rn:D3ZTB5	Mm:P97352
P31269	Q9NR34	3205	57134	HOXA9	MAN1C1	chromatin immunoprecipitation assay	27924024	Homo sapiens	GTRD	No	Mm:P09631	Rn:D3ZSU5	Mm:Q6NXK9;Rn:D3Z979	Dr:A0A140LGE1
P31269	Q9Y2U9	3205	23588	HOXA9	KLHDC2	chromatin immunoprecipitation assay	27924024	Homo sapiens	GTRD	No	Mm:P09631	Rn:D3ZSU5	Mm:Q4G5Y1;Rn:Q3KRE6	-
P31269	Q99259	3205	2571	HOXA9	GAD1	chromatin immunoprecipitation assay	27924024	Homo sapiens	GTRD	No	Mm:P09631	Rn:D3ZSU5	Mm:P48318;Rn:P18088	Dr:F1Q5U5
P31269	Q8WV92	3205	129531	HOXA9	MITD1	chromatin immunoprecipitation assay	27924024	Homo sapiens	GTRD	No	Mm:P09631	Rn:D3ZSU5	Ce:Q95Q05;Dm:Q8MLV2;Dm:Q9VZK1;Mm:Q8VDV8	Dr:B0S8J9;Rn:Q5I0J5
P31269	Q9NSB8	3205	9455	HOXA9	HOMER2	chromatin immunoprecipitation assay	27924024	Homo sapiens	GTRD	No	Mm:P09631	Rn:D3ZSU5	Mm:Q9QWW1;Rn:O88801	Dm:Q9VM94
P31269	P40424	3205	5087	HOXA9	PBX1	chromatin immunoprecipitation assay	27924024	Homo sapiens	GTRD	No	Mm:P09631	Rn:D3ZSU5	Dr:F1QSY5;Mm:P41778	Dr:Q9I9B6;Rn:D3ZJI6
P31269	Q9BZZ5	3205	8539	HOXA9	API5	chromatin immunoprecipitation assay	27924024	Homo sapiens	GTRD	No	Mm:P09631	Rn:D3ZSU5	Dm:Q9V431;Dr:R4GDP5;Mm:O35841;Rn:B1WC49	-
P31269	Q9P2E7	3205	57575	HOXA9	PCDH10	chromatin immunoprecipitation assay	27924024	Homo sapiens	GTRD	No	Mm:P09631	Rn:D3ZSU5	Dr:Q805F0;Mm:E9PXQ7;Rn:F1M6B6	-
P31269	Q4ZG55	3205	9687	HOXA9	GREB1	chromatin immunoprecipitation assay	27924024	Homo sapiens	GTRD	No	Mm:P09631	Rn:D3ZSU5	Dr:F1QAG4;Mm:Q3UHK3	Rn:F1LW89
P31269	Q96EE3	3205	81929	HOXA9	SEH1L	chromatin immunoprecipitation assay	27924024	Homo sapiens	GTRD	No	Mm:P09631	Rn:D3ZSU5	Ce:O45933;Dm:Q7K2X8;Dr:Q6TGU2;Mm:Q8R2U0;Sc:P53011	-
P31269	P40938	3205	5983	HOXA9	RFC3	chromatin immunoprecipitation assay	29126285	Homo sapiens	ReMap	No	Mm:P09631	Rn:D3ZSU5	Ce:Q18547;Dm:Q9U9Q1;Dr:A7MCR5;Mm:Q8R323;Rn:Q5M830;Sc:P38251	-
P31269	Q5T2T1	3205	143098	HOXA9	MPP7	chromatin immunoprecipitation assay	27924024	Homo sapiens	GTRD	No	Mm:P09631	Rn:D3ZSU5	Dr:Q6P0D7;Mm:G5E8S8	Dm:B7YZF0;Rn:Q5U2Y3
P31269	Q8N157	3205	54806	HOXA9	AHI1	chromatin immunoprecipitation assay	27924024	Homo sapiens	GTRD	No	Mm:P09631	Rn:D3ZSU5	Mm:E9QP54	Dr:F8W3V6;Rn:F1M9F9
P31269	P0C7X2	3205	146542	HOXA9	ZNF688	chromatin immunoprecipitation assay	27924024	Homo sapiens	GTRD	No	Mm:P09631	Rn:D3ZSU5	Mm:E9Q5M9;Rn:D3ZAB7	-
P31269	Q99795	3205	10223	HOXA9	GPA33	chromatin immunoprecipitation assay	27924024	Homo sapiens	GTRD	No	Mm:P09631	Rn:D3ZSU5	Mm:A0A0R4J209	Rn:D3ZRJ6
P31269	Q8NI08	3205	135112	HOXA9	NCOA7	chromatin immunoprecipitation assay	29126285	Homo sapiens	ReMap	No	Mm:P09631	Rn:D3ZSU5	Mm:Q6DFV7;Rn:F1LWN1	-
P31269	Q9ULA0	3205	23549	HOXA9	DNPEP	chromatin immunoprecipitation assay	27924024	Homo sapiens	GTRD	No	Mm:P09631	Rn:D3ZSU5	Ce:Q19087;Mm:Q9Z2W0;Rn:Q4V8H5;Sc:P38821	Dr:F1QRP8
P31269	P40121	3205	822	HOXA9	CAPG	chromatin immunoprecipitation assay	27924024	Homo sapiens	GTRD	No	Mm:P09631	Rn:D3ZSU5	Ce:Q21253;Dr:A0A0R4IML0	Mm:Q99LB4;Rn:Q6AYC4
P31269	Q8N6Y2	3205	10234	HOXA9	LRRC17	chromatin immunoprecipitation assay	27924024	Homo sapiens	GTRD	No	Mm:P09631	Rn:D3ZSU5	Dr:F1R0N0;Mm:Q9CXD9;Rn:Q6AYD0	-
P31269	P46695	3205	8870	HOXA9	IER3	chromatin immunoprecipitation assay	27924024	Homo sapiens	GTRD	No	Mm:P09631	Rn:D3ZSU5	Mm:Q91VZ5;Rn:Q6MG18	-
P31269	Q5T5U3	3205	57584	HOXA9	ARHGAP21	chromatin immunoprecipitation assay	27924024	Homo sapiens	GTRD	No	Mm:P09631	Rn:D3ZSU5	Dr:F1QST2;Rn:F1LXQ7	Mm:B7ZCJ0
P31269	P49754	3205	27072	HOXA9	VPS41	chromatin immunoprecipitation assay	27924024	Homo sapiens	GTRD	No	Mm:P09631	Rn:D3ZSU5	Ce:Q19954;Dm:Q7PL76;Mm:Q5KU39;Sc:P38959	Dr:E9QF68;Rn:D3ZVH6
P31269	Q7Z3T8	3205	9765	HOXA9	ZFYVE16	chromatin immunoprecipitation assay	27924024	Homo sapiens	GTRD	No	Mm:P09631	Rn:D3ZSU5	Mm:Q80U44;Rn:D4ADF6	-
P31269	Q9BT78	3205	51138	HOXA9	COPS4	chromatin immunoprecipitation assay	27924024	Homo sapiens	GTRD	No	Mm:P09631	Rn:D3ZSU5	Dm:Q9V345;Dr:Q6P0H6;Mm:O88544;Rn:Q68FS2	Ce:Q9N359
P31269	O95453	3205	5073	HOXA9	PARN	chromatin immunoprecipitation assay	27924024	Homo sapiens	GTRD	No	Mm:P09631	Rn:D3ZSU5	-	-
P31269	Q9Y5H7	3205	56143	HOXA9	PCDHA5	chromatin immunoprecipitation assay	27924024	Homo sapiens	GTRD	No	Mm:P09631	Rn:D3ZSU5	Mm:Q91Y15	-
P31269	Q96C45	3205	54986	HOXA9	ULK4	chromatin immunoprecipitation assay	27924024	Homo sapiens	GTRD	No	Mm:P09631	Rn:D3ZSU5	Dr:E7F1L0	Mm:E9Q2P5;Rn:M0R685
P31269	A6NCE7	3205	643246	HOXA9	MAP1LC3B2	chromatin immunoprecipitation assay	29126285;27924024	Homo sapiens	GTRD;ReMap	No	Mm:P09631	Rn:D3ZSU5	-	-
P31269	Q8IVL0	3205	89795	HOXA9	NAV3	chromatin immunoprecipitation assay	27924024	Homo sapiens	GTRD	No	Mm:P09631	Rn:D3ZSU5	Mm:E9QMF5;Rn:A0A0G2JZB7	-
P31269	O95352	3205	10533	HOXA9	ATG7	chromatin immunoprecipitation assay	27924024	Homo sapiens	GTRD	No	Mm:P09631	Rn:D3ZSU5	Ce:G5EBK4;Dm:Q7JY94;Mm:Q9D906;Sc:P38862	Dr:A0A140LFM5;Rn:Q641Y5
P31269	Q8TAD4	3205	64924	HOXA9	SLC30A5	chromatin immunoprecipitation assay	27924024	Homo sapiens	GTRD	No	Mm:P09631	Rn:D3ZSU5	Ce:Q8WQB6;Dr:Q6DG36;Mm:Q8R4H9;Rn:D3ZY54	-
P31269	O95251	3205	11143	HOXA9	KAT7	chromatin immunoprecipitation assay	27924024	Homo sapiens	GTRD	No	Mm:P09631	Rn:D3ZSU5	Mm:Q5SVQ0;Rn:A0A0G2K9F0	Dr:Q7ZW29
P31269	P10589	3205	7025	HOXA9	NR2F1	chromatin immunoprecipitation assay	27924024	Homo sapiens	GTRD	No	Mm:P09631	Rn:D3ZSU5	Mm:Q32NY6;Rn:F2Z3S9	-
P31269	P68371	3205	10383	HOXA9	TUBB4B	chromatin immunoprecipitation assay	27924024	Homo sapiens	GTRD	No	Mm:P09631	Rn:D3ZSU5	Dr:Q6P5M9;Dr:Q6IQJ2;Mm:P68372;Rn:G3V7C6	-
P31269	Q5VTE6	3205	90806	HOXA9	ANGEL2	chromatin immunoprecipitation assay	27924024	Homo sapiens	GTRD	No	Mm:P09631	Rn:D3ZSU5	Dr:Q5RGT6;Mm:Q8K1C0	Rn:F1LT13
P31269	Q96N96	3205	221178	HOXA9	SPATA13	chromatin immunoprecipitation assay	27924024	Homo sapiens	GTRD	No	Mm:P09631	Rn:D3ZSU5	-	-
P31269	Q96JG6	3205	55610	HOXA9	VPS50	chromatin immunoprecipitation assay	27924024	Homo sapiens	GTRD	No	Mm:P09631	Rn:D3ZSU5	Ce:Q18602;Dm:A1ZAY8;Dr:F1R0A4;Mm:Q8CI71;Rn:F1LSG8	-
P31269	Q13228	3205	8991	HOXA9	SELENBP1	chromatin immunoprecipitation assay	27924024	Homo sapiens	GTRD	No	Mm:P09631	Rn:D3ZSU5	Ce:Q9XXF9;Dm:Q9VFZ4;Mm:A0A0R4J135;Mm:P17563	Rn:F1LRJ9
P31269	P03372	3205	2099	HOXA9	ESR1	chromatin immunoprecipitation assay	27924024	Homo sapiens	GTRD	No	Mm:P09631	Rn:D3ZSU5	Mm:P19785	Rn:A0A0G2K0D4
P31269	O15372	3205	8667	HOXA9	EIF3H	chromatin immunoprecipitation assay	27924024	Homo sapiens	GTRD	No	Mm:P09631	Rn:D3ZSU5	-	-
P31269	P21926	3205	928	HOXA9	CD9	chromatin immunoprecipitation assay	27924024	Homo sapiens	GTRD	No	Mm:P09631	Rn:D3ZSU5	Ce:Q9U2K6;Mm:P40240;Rn:P40241	Dr:E9QBC5;Dr:Q1L9G8
P31269	Q8IYM2	3205	55106	HOXA9	SLFN12	chromatin immunoprecipitation assay	27924024	Homo sapiens	GTRD	No	Mm:P09631	Rn:D3ZSU5	-	-
P31269	Q9H2M9	3205	25782	HOXA9	RAB3GAP2	chromatin immunoprecipitation assay	27924024	Homo sapiens	GTRD	No	Mm:P09631	Rn:D3ZSU5	Ce:Q22670;Dr:K7DYN0;Mm:E9QKE4;Rn:D4ABP4	-
P31269	Q13127	3205	5978	HOXA9	REST	chromatin immunoprecipitation assay	27924024	Homo sapiens	GTRD	No	Mm:P09631	Rn:D3ZSU5	-	-
P31269	P42765	3205	10449	HOXA9	ACAA2	chromatin immunoprecipitation assay	27924024	Homo sapiens	GTRD	No	Mm:P09631	Rn:D3ZSU5	Ce:O45552;Dm:Q9VL70;Dr:B0S5C5;Mm:Q8BWT1;Rn:G3V9U2	-
P31269	Q9UMQ3	3205	8538	HOXA9	BARX2	chromatin immunoprecipitation assay	27924024	Homo sapiens	GTRD	No	Mm:P09631	Rn:D3ZSU5	Dr:F6NKZ9;Mm:O08686;Rn:D4A7E7	-
P31269	P05067	3205	351	HOXA9	APP	chromatin immunoprecipitation assay	27924024	Homo sapiens	GTRD	No	Mm:P09631	Rn:D3ZSU5	Dr:A0A0R4IN41;Mm:P12023;Rn:P08592	Dr:B0V0E4
P31269	Q9H6B1	3205	79750	HOXA9	ZNF385D	chromatin immunoprecipitation assay	27924024	Homo sapiens	GTRD	No	Mm:P09631	Rn:D3ZSU5	-	Rn:F1LSB4
P31269	Q96QZ7	3205	9223	HOXA9	MAGI1	chromatin immunoprecipitation assay	27924024	Homo sapiens	GTRD	No	Mm:P09631	Rn:D3ZSU5	Dm:Q9W2L2;Dr:F1QZB9;Mm:Q6RHR9;Rn:A0A0G2JZE4	-
P31269	Q8N5Z0	3205	51166	HOXA9	AADAT	chromatin immunoprecipitation assay	27924024	Homo sapiens	GTRD	No	Mm:P09631	Rn:D3ZSU5	Mm:Q9WVM8;Rn:Q64602;Sc:P53090;Sc:P38840	Dr:E7F5G8
P31269	Q96ED9	3205	29911	HOXA9	HOOK2	chromatin immunoprecipitation assay	27924024	Homo sapiens	GTRD	No	Mm:P09631	Rn:D3ZSU5	Mm:Q7TMK6;Rn:E9PTX3	Dr:A0A0R4IRV0
P31269	Q96FG2	3205	84173	HOXA9	ELMOD3	chromatin immunoprecipitation assay	27924024	Homo sapiens	GTRD	No	Mm:P09631	Rn:D3ZSU5	Dr:E9QFT2;Mm:Q91YP6	Rn:A0A0G2KBB8
P31269	P61158	3205	10096	HOXA9	ACTR3	chromatin immunoprecipitation assay	27924024	Homo sapiens	GTRD	No	Mm:P09631	Rn:D3ZSU5	Mm:Q99JY9	Rn:A0A0G2K1C0
P31269	Q9NP50	3205	58516	HOXA9	SINHCAF	chromatin immunoprecipitation assay	27924024	Homo sapiens	GTRD	No	Mm:P09631	Rn:D3ZSU5	Dr:Q5RJ79;Mm:Q8C8M1	Rn:M0R746;Rn:M0RC11
P31269	Q8N5I4	3205	207063	HOXA9	DHRSX	chromatin immunoprecipitation assay	27924024	Homo sapiens	GTRD	No	Mm:P09631	Rn:D3ZSU5	Ce:P91013;Dr:B8A5W4;Rn:B2RZ76	-
P31269	Q16621	3205	4778	HOXA9	NFE2	chromatin immunoprecipitation assay	27924024	Homo sapiens	GTRD	No	Mm:P09631	Rn:D3ZSU5	Rn:Q6AYT2	Mm:A0A0R4J0Y5
P31269	Q8NBN7	3205	112724	HOXA9	RDH13	chromatin immunoprecipitation assay	27924024	Homo sapiens	GTRD	No	Mm:P09631	Rn:D3ZSU5	Mm:Q8CEE7;Rn:D3ZFR9	-
P31269	Q8TC71	3205	132671	HOXA9	SPATA18	chromatin immunoprecipitation assay	27924024	Homo sapiens	GTRD	No	Mm:P09631	Rn:D3ZSU5	Mm:Q0P557	Dr:Q503Q1;Rn:A0A0H2UHA4
P31269	Q86UP3	3205	79776	HOXA9	ZFHX4	chromatin immunoprecipitation assay	27924024	Homo sapiens	GTRD	No	Mm:P09631	Rn:D3ZSU5	Dr:F6NXU9;Rn:D4A3U5	Mm:H3BLK8
P31269	Q8TAT6	3205	55666	HOXA9	NPLOC4	chromatin immunoprecipitation assay	27924024	Homo sapiens	GTRD	No	Mm:P09631	Rn:D3ZSU5	Dm:Q9VBP9;Mm:P60670;Sc:P33755	Ce:Q95QZ9;Ce:H2KYU6;Dr:Q7ZVI8;Rn:A0A0G2JU66
P31269	P62834	3205	5906	HOXA9	RAP1A	chromatin immunoprecipitation assay	27924024	Homo sapiens	GTRD	No	Mm:P09631	Rn:D3ZSU5	Mm:P62835	-
P31269	O15381	3205	4931	HOXA9	NVL	chromatin immunoprecipitation assay	27924024	Homo sapiens	GTRD	No	Mm:P09631	Rn:D3ZSU5	Ce:Q9NAG4;Dr:B8A4A1;Mm:Q9DBY8;Rn:D3ZTY9;Sc:Q07844	-
P31269	Q9BZK7	3205	79718	HOXA9	TBL1XR1	chromatin immunoprecipitation assay	27924024	Homo sapiens	GTRD	No	Mm:P09631	Rn:D3ZSU5	Dr:A5PF33;Mm:Q8BHJ5;Sc:P38262	Rn:D3ZNF4
P31269	P0CG13	3205	54921	HOXA9	CHTF8	chromatin immunoprecipitation assay	27924024	Homo sapiens	GTRD	No	Mm:P09631	Rn:D3ZSU5	Ce:Q22664;Dm:Q2PDX2;Dr:Q1LUE7;Mm:P0CG15;Rn:P0C6T1	-
P31269	Q13136	3205	8500	HOXA9	PPFIA1	chromatin immunoprecipitation assay	27924024	Homo sapiens	GTRD	No	Mm:P09631	Rn:D3ZSU5	-	Mm:B2RXW8;Rn:A0A0G2K3L9
P31269	Q3T8J9	3205	54856	HOXA9	GON4L	chromatin immunoprecipitation assay	27924024	Homo sapiens	GTRD	No	Mm:P09631	Rn:D3ZSU5	Dr:F1QI87;Rn:A0A0G2K0W6	Mm:K4DI71
P31269	Q9NS62	3205	55901	HOXA9	THSD1	chromatin immunoprecipitation assay	27924024	Homo sapiens	GTRD	No	Mm:P09631	Rn:D3ZSU5	Mm:A0A0R4J0U4;Rn:D3ZW62	Dr:A0A0R4IA87
P31269	Q8N1F8	3205	114790	HOXA9	STK11IP	chromatin immunoprecipitation assay	29126285;27924024	Homo sapiens	GTRD;ReMap	No	Mm:P09631	Rn:D3ZSU5	Dr:F1Q5L2;Mm:Q3TAA7;Rn:B4F7D6	-
P31269	Q5VTU8	3205	-	HOXA9	ATP5F1EP2	chromatin immunoprecipitation assay	27924024	Homo sapiens	GTRD	No	Mm:P09631	Rn:D3ZSU5	-	-
P31269	P67812	3205	23478	HOXA9	SEC11A	chromatin immunoprecipitation assay	27924024	Homo sapiens	GTRD	No	Mm:P09631	Rn:D3ZSU5	Dr:Q1LVK8;Rn:Q6P9X2	Mm:D3Z569
P31269	Q9NX76	3205	54918	HOXA9	CMTM6	chromatin immunoprecipitation assay	27924024	Homo sapiens	GTRD	No	Mm:P09631	Rn:D3ZSU5	Mm:Q9CZ69;Rn:Q7TNZ9	-
P31269	Q7Z591	3205	80709	HOXA9	AKNA	chromatin immunoprecipitation assay	27924024	Homo sapiens	GTRD	No	Mm:P09631	Rn:D3ZSU5	Dr:E7EZN5;Mm:Q80VW7;Rn:D3ZLV5	-
P31269	Q9BXK5	3205	23786	HOXA9	BCL2L13	chromatin immunoprecipitation assay	27924024	Homo sapiens	GTRD	No	Mm:P09631	Rn:D3ZSU5	Dr:Q1LX53;Mm:P59017;Rn:D3ZT71	-
P31269	O43908	3205	8302	HOXA9	KLRC4	chromatin immunoprecipitation assay	27924024	Homo sapiens	GTRD	No	Mm:P09631	Rn:D3ZSU5	-	-
P31269	Q9NW75	3205	55105	HOXA9	GPATCH2	chromatin immunoprecipitation assay	27924024	Homo sapiens	GTRD	No	Mm:P09631	Rn:D3ZSU5	Mm:Q7TQC7;Rn:F7FA15	Dr:A0A0R4IP63
P31269	P30153	3205	5518	HOXA9	PPP2R1A	chromatin immunoprecipitation assay	27924024	Homo sapiens	GTRD	No	Mm:P09631	Rn:D3ZSU5	Mm:Q76MZ3;Rn:Q5XI34	-
P31269	Q8NE22	3205	133383	HOXA9	SETD9	chromatin immunoprecipitation assay	27924024	Homo sapiens	GTRD	No	Mm:P09631	Rn:D3ZSU5	-	-
P31269	Q15468	3205	6491	HOXA9	STIL	chromatin immunoprecipitation assay	29126285	Homo sapiens	ReMap	No	Mm:P09631	Rn:D3ZSU5	Dr:Q8JGS1;Mm:A2AD39	Rn:A0A0G2KB96
P31269	P40227	3205	908	HOXA9	CCT6A	chromatin immunoprecipitation assay	27924024	Homo sapiens	GTRD	No	Mm:P09631	Rn:D3ZSU5	Rn:Q3MHS9	Dr:E9QGU4;Mm:A0A571BEL9
P31269	Q13347	3205	8668	HOXA9	EIF3I	chromatin immunoprecipitation assay	29126285	Homo sapiens	ReMap	No	Mm:P09631	Rn:D3ZSU5	Ce:Q965S8;Dm:O02195;Dr:Q7ZV55;Mm:Q9QZD9;Rn:M0RCH0;Sc:P40217	-
P31269	Q6MZW2	3205	23105	HOXA9	FSTL4	chromatin immunoprecipitation assay	27924024	Homo sapiens	GTRD	No	Mm:P09631	Rn:D3ZSU5	Mm:Q5STE3;Rn:D3ZJ81	-
P31269	P18846	3205	466	HOXA9	ATF1	chromatin immunoprecipitation assay	27924024	Homo sapiens	GTRD	No	Mm:P09631	Rn:D3ZSU5	Dr:Q7T351;Mm:P81269;Rn:F7FD47	-
P31269	Q6PIY5	3205	339541	HOXA9	ARMH1	chromatin immunoprecipitation assay	27924024	Homo sapiens	GTRD	No	Mm:P09631	Rn:D3ZSU5	Mm:E9Q963;Rn:D4A9P2	Dr:F1QUJ6
P31269	Q9Y2J2	3205	23136	HOXA9	EPB41L3	chromatin immunoprecipitation assay	27924024	Homo sapiens	GTRD	No	Mm:P09631	Rn:D3ZSU5	Dr:Q68EI5;Mm:Q9WV92;Rn:Q9JMB3	-
P31269	Q9H422	3205	10114	HOXA9	HIPK3	chromatin immunoprecipitation assay	27924024	Homo sapiens	GTRD	No	Mm:P09631	Rn:D3ZSU5	Dr:Q1LUZ7;Mm:Q9ERH7;Rn:A0A0G2K4W6	-
P31269	Q04725	3205	7089	HOXA9	TLE2	chromatin immunoprecipitation assay	27924024	Homo sapiens	GTRD	No	Mm:P09631	Rn:D3ZSU5	-	-
P31269	Q96AE4	3205	8880	HOXA9	FUBP1	chromatin immunoprecipitation assay	27924024	Homo sapiens	GTRD	No	Mm:P09631	Rn:D3ZSU5	Dr:Q6P2A9;Rn:A0A140TAJ3	Mm:Q3TUE1
P31269	Q6XR72	3205	55532	HOXA9	SLC30A10	chromatin immunoprecipitation assay	27924024	Homo sapiens	GTRD	No	Mm:P09631	Rn:D3ZSU5	Mm:Q3UVU3;Rn:D3ZJB7	Dr:A0A0R4IEQ2
P31269	P78362	3205	6733	HOXA9	SRPK2	chromatin immunoprecipitation assay	27924024	Homo sapiens	GTRD	No	Mm:P09631	Rn:D3ZSU5	Mm:A0A0R4J124	Rn:A0A0G2JX62
P31269	Q7RTN6	3205	92335	HOXA9	STRADA	chromatin immunoprecipitation assay	27924024	Homo sapiens	GTRD	No	Mm:P09631	Rn:D3ZSU5	Mm:Q3UUJ4	Dr:F1Q5T1;Rn:F1M341
P31269	P56282	3205	5427	HOXA9	POLE2	chromatin immunoprecipitation assay	27924024	Homo sapiens	GTRD	No	Mm:P09631	Rn:D3ZSU5	Dm:Q9VRQ7;Mm:O54956;Rn:D4ABZ5	-
P31269	Q8NE09	3205	26166	HOXA9	RGS22	chromatin immunoprecipitation assay	27924024	Homo sapiens	GTRD	No	Mm:P09631	Rn:D3ZSU5	Mm:G3UYX5;Rn:F1LX91	-
P31269	P55916	3205	7352	HOXA9	UCP3	chromatin immunoprecipitation assay	27924024	Homo sapiens	GTRD	No	Mm:P09631	Rn:D3ZSU5	Mm:P56501	Rn:P56499
P31269	O95256	3205	8807	HOXA9	IL18RAP	chromatin immunoprecipitation assay	27924024	Homo sapiens	GTRD	No	Mm:P09631	Rn:D3ZSU5	Mm:Q9Z2B1	Rn:A0A0G2K2K7
P31269	P16422	3205	4072	HOXA9	EPCAM	chromatin immunoprecipitation assay	27924024	Homo sapiens	GTRD	No	Mm:P09631	Rn:D3ZSU5	Dr:B8JM11;Mm:Q99JW5;Rn:O55159	-
P31269	Q9HBI1	3205	29780	HOXA9	PARVB	chromatin immunoprecipitation assay	27924024	Homo sapiens	GTRD	No	Mm:P09631	Rn:D3ZSU5	Dr:Q6PC42;Mm:Q9ES46;Rn:D3ZKG5	-
P31269	Q9BWL3	3205	25912	HOXA9	C1orf43	chromatin immunoprecipitation assay	27924024	Homo sapiens	GTRD	No	Mm:P09631	Rn:D3ZSU5	Mm:Q8R092	Dr:F1R6K2;Rn:Q4KMA3
P31269	P35241	3205	5962	HOXA9	RDX	chromatin immunoprecipitation assay	27924024	Homo sapiens	GTRD	No	Mm:P09631	Rn:D3ZSU5	Mm:P26043;Rn:E9PT65	-
P31269	Q96A70	3205	113451	HOXA9	AZIN2	chromatin immunoprecipitation assay	27924024	Homo sapiens	GTRD	No	Mm:P09631	Rn:D3ZSU5	Mm:Q8BVM4;Rn:A0A0G2K2E2	-
P31269	Q6WKZ4	3205	80223	HOXA9	RAB11FIP1	chromatin immunoprecipitation assay	27924024	Homo sapiens	GTRD	No	Mm:P09631	Rn:D3ZSU5	-	Mm:E9Q8L9;Rn:A0A0G2JYK2
P31269	A0A087WWA1	3205	110117498	HOXA9	P3R3URF	chromatin immunoprecipitation assay	27924024	Homo sapiens	GTRD	No	Mm:P09631	Rn:D3ZSU5	Mm:B1AUF7	Rn:M0RCQ3
P31269	O43614	3205	3062	HOXA9	HCRTR2	chromatin immunoprecipitation assay	27924024	Homo sapiens	GTRD	No	Mm:P09631	Rn:D3ZSU5	Mm:P58308	Dr:A1YQE3;Rn:P56719
P31269	P21953	3205	594	HOXA9	BCKDHB	chromatin immunoprecipitation assay	27924024	Homo sapiens	GTRD	No	Mm:P09631	Rn:D3ZSU5	Ce:Q93619;Dm:Q7PLE6;Mm:Q6P3A8;Rn:A0A0A0MXW1	Dr:F8W368
P31269	Q6PJI9	3205	79726	HOXA9	WDR59	chromatin immunoprecipitation assay	27924024	Homo sapiens	GTRD	No	Mm:P09631	Rn:D3ZSU5	Dm:Q9VKK2;Mm:Q8C0M0;Rn:D3ZGZ9;Sc:Q03897	Dr:E7FE58
P31269	P42568	3205	4300	HOXA9	MLLT3	chromatin immunoprecipitation assay	27924024	Homo sapiens	GTRD	No	Mm:P09631	Rn:D3ZSU5	Mm:A2AM29	Rn:A0A0G2QC34
P31269	Q9NQU5	3205	106821730;56924	HOXA9	PAK6	chromatin immunoprecipitation assay	27924024	Homo sapiens	GTRD	No	Mm:P09631	Rn:D3ZSU5	Mm:Q3ULB5;Rn:D3ZQ51	Dr:A5PEY8
P31269	Q9NX94	3205	54838	HOXA9	WBP1L	chromatin immunoprecipitation assay	27924024	Homo sapiens	GTRD	No	Mm:P09631	Rn:D3ZSU5	Dr:A2ATY0;Mm:Q8BGW2;Rn:B2RYF0	-
P31269	P54886	3205	5832	HOXA9	ALDH18A1	chromatin immunoprecipitation assay	27924024	Homo sapiens	GTRD	No	Mm:P09631	Rn:D3ZSU5	Ce:P54889;Dm:Q9VNW6;Dr:A4IGC8;Mm:Q9Z110	Rn:D3ZIE9
P31269	P06748	3205	4869	HOXA9	NPM1	chromatin immunoprecipitation assay	27924024	Homo sapiens	GTRD	No	Mm:P09631	Rn:D3ZSU5	Mm:Q61937;Rn:P13084	-
P31269	P49790	3205	9972	HOXA9	NUP153	chromatin immunoprecipitation assay	27924024	Homo sapiens	GTRD	No	Mm:P09631	Rn:D3ZSU5	Dr:A0A0R4IVZ0;Mm:E9Q3G8;Rn:G3V662	Dm:A8JV18
P31269	P13987	3205	966	HOXA9	CD59	chromatin immunoprecipitation assay	27924024	Homo sapiens	GTRD	No	Mm:P09631	Rn:D3ZSU5	-	-
P31269	P02708	3205	1134	HOXA9	CHRNA1	chromatin immunoprecipitation assay	27924024	Homo sapiens	GTRD	No	Mm:P09631	Rn:D3ZSU5	Mm:P04756	Dr:Q98880;Rn:P25108
P31269	Q9BRX9	3205	84292	HOXA9	WDR83	chromatin immunoprecipitation assay	27924024	Homo sapiens	GTRD	No	Mm:P09631	Rn:D3ZSU5	Ce:Q19986;Dm:Q9VJL9;Dr:A5PMP4;Mm:Q9DAJ4;Rn:G3V6J9	-
P31269	P15291	3205	2683	HOXA9	B4GALT1	chromatin immunoprecipitation assay	29126285	Homo sapiens	ReMap	No	Mm:P09631	Rn:D3ZSU5	Dr:C1KH59;Mm:P15535;Rn:G3V722	Dr:A0A0R4IYM8
P31269	P07910	3205	3183	HOXA9	HNRNPC	chromatin immunoprecipitation assay	27924024	Homo sapiens	GTRD	No	Mm:P09631	Rn:D3ZSU5	-	-
P31269	Q30KQ6	3205	245928	HOXA9	DEFB114	chromatin immunoprecipitation assay	27924024	Homo sapiens	GTRD	No	Mm:P09631	Rn:D3ZSU5	-	-
P31269	O43825	3205	8707	HOXA9	B3GALT2	chromatin immunoprecipitation assay	27924024	Homo sapiens	GTRD	No	Mm:P09631	Rn:D3ZSU5	Dm:Q9VLT0;Dr:A0A0R4IW37;Mm:O54905;Rn:D4A950	-
P31269	Q9NV92	3205	54602	HOXA9	NDFIP2	chromatin immunoprecipitation assay	27924024	Homo sapiens	GTRD	No	Mm:P09631	Rn:D3ZSU5	Dm:Q9VVJ5;Dr:F1QYW5;Rn:F1M1W4	Mm:Q91ZP6
P31269	P53804	3205	7267	HOXA9	TTC3	chromatin immunoprecipitation assay	27924024	Homo sapiens	GTRD	No	Mm:P09631	Rn:D3ZSU5	Dr:E7EYR3;Mm:G5E8T2;Rn:D3ZSP7	-
P31269	Q9C0D2	3205	85459	HOXA9	CEP295	chromatin immunoprecipitation assay	27924024	Homo sapiens	GTRD	No	Mm:P09631	Rn:D3ZSU5	-	Mm:A0A1N9NPH8;Rn:A0A0G2K773
P31269	Q8N3I7	3205	129880	HOXA9	BBS5	chromatin immunoprecipitation assay	27924024	Homo sapiens	GTRD	No	Mm:P09631	Rn:D3ZSU5	Ce:Q21626;Dm:Q9I7P3;Dr:Q7ZWB7;Mm:Q9CZQ9;Rn:B2RZ48	-
P31269	Q13163	3205	5607	HOXA9	MAP2K5	chromatin immunoprecipitation assay	27924024	Homo sapiens	GTRD	No	Mm:P09631	Rn:D3ZSU5	Mm:Q9WVS7;Rn:Q62862	-
P31269	Q16222	3205	6675	HOXA9	UAP1	chromatin immunoprecipitation assay	27924024	Homo sapiens	GTRD	No	Mm:P09631	Rn:D3ZSU5	Mm:Q3UHZ7;Rn:D3ZF39	Dm:Q8IPJ6;Dr:F1QZD3
P31269	Q9NP64	3205	51538	HOXA9	ZCCHC17	chromatin immunoprecipitation assay	29126285	Homo sapiens	ReMap	No	Mm:P09631	Rn:D3ZSU5	-	-
P31269	Q5HYK9	3205	63934	HOXA9	ZNF667	chromatin immunoprecipitation assay	27924024	Homo sapiens	GTRD	No	Mm:P09631	Rn:D3ZSU5	Mm:Q2TL60;Rn:Q5MYW4	-
P31269	Q9H7U1	3205	54462	HOXA9	CCSER2	chromatin immunoprecipitation assay	27924024	Homo sapiens	GTRD	No	Mm:P09631	Rn:D3ZSU5	Mm:Q3UHI0;Rn:D4A4E5	Dr:X1WBH4
P31269	Q9NRH1	3205	57002	HOXA9	YAE1	chromatin immunoprecipitation assay	27924024	Homo sapiens	GTRD	No	Mm:P09631	Rn:D3ZSU5	Mm:Q9DAY6;Rn:D4AEK7	Dr:F1RE07
P31269	Q5JPI9	3205	399818	HOXA9	EEF1AKMT2	chromatin immunoprecipitation assay	27924024	Homo sapiens	GTRD	No	Mm:P09631	Rn:D3ZSU5	-	-
P31269	Q9ULD2	3205	57509	HOXA9	MTUS1	chromatin immunoprecipitation assay	27924024	Homo sapiens	GTRD	No	Mm:P09631	Rn:D3ZSU5	-	Mm:A0A0R4J0N9;Rn:D2XRB8
P31269	Q15293	3205	5954	HOXA9	RCN1	chromatin immunoprecipitation assay	27924024	Homo sapiens	GTRD	No	Mm:P09631	Rn:D3ZSU5	-	-
P31269	Q9UMS6	3205	171024	HOXA9	SYNPO2	chromatin immunoprecipitation assay	27924024	Homo sapiens	GTRD	No	Mm:P09631	Rn:D3ZSU5	Rn:D4A702	Mm:E9Q1U2
P31269	P78367	3205	579	HOXA9	NKX3-2	chromatin immunoprecipitation assay	27924024	Homo sapiens	GTRD	No	Mm:P09631	Rn:D3ZSU5	Mm:P97503	Rn:A0A0G2JZE5
P31269	O60308	3205	9731	HOXA9	CEP104	chromatin immunoprecipitation assay	27924024	Homo sapiens	GTRD	No	Mm:P09631	Rn:D3ZSU5	Ce:Q22249;Dm:Q9VIU5;Mm:Q80V31;Rn:D3Z8X7	-
P31269	Q5T3I0	3205	-	HOXA9	GPATCH4	chromatin immunoprecipitation assay	27924024	Homo sapiens	GTRD	No	Mm:P09631	Rn:D3ZSU5	-	-
P31269	Q9HAZ1	3205	57396	HOXA9	CLK4	chromatin immunoprecipitation assay	27924024	Homo sapiens	GTRD	No	Mm:P09631	Rn:D3ZSU5	Mm:O35493;Rn:Q6AYK7	-
P31269	Q9HCI7	3205	55167	HOXA9	MSL2	chromatin immunoprecipitation assay	29126285;27924024	Homo sapiens	GTRD;ReMap	No	Mm:P09631	Rn:D3ZSU5	Dm:P50534;Dr:F1QVJ4;Mm:Q69ZF8;Rn:D4A9S3	-
P31269	P08887	3205	3570	HOXA9	IL6R	chromatin immunoprecipitation assay	27924024	Homo sapiens	GTRD	No	Mm:P09631	Rn:D3ZSU5	-	-
P31269	Q9P1Z3	3205	57657	HOXA9	HCN3	chromatin immunoprecipitation assay	27924024	Homo sapiens	GTRD	No	Mm:P09631	Rn:D3ZSU5	Ce:G5EFJ9;Mm:O88705;Rn:Q9JKA8	Dm:A1Z9P0
P31269	Q86X52	3205	22856	HOXA9	CHSY1	chromatin immunoprecipitation assay	27924024	Homo sapiens	GTRD	No	Mm:P09631	Rn:D3ZSU5	Dr:Q6P296;Mm:Q6ZQ11;Rn:D3ZRM3	-
P31269	Q96GX9	3205	51074	HOXA9	APIP	chromatin immunoprecipitation assay	27924024	Homo sapiens	GTRD	No	Mm:P09631	Rn:D3ZSU5	Ce:Q23261;Dm:Q9VY93;Mm:Q9WVQ5;Rn:D3ZUI1;Sc:P47095	-
P31269	O14524	3205	23306	HOXA9	NEMP1	chromatin immunoprecipitation assay	29126285;27924024	Homo sapiens	GTRD;ReMap	No	Mm:P09631	Rn:D3ZSU5	Mm:Q6ZQE4;Rn:M0R7R7	-
P31269	Q86T26	3205	132724	HOXA9	TMPRSS11B	chromatin immunoprecipitation assay	27924024	Homo sapiens	GTRD	No	Mm:P09631	Rn:D3ZSU5	-	-
P31269	P67936	3205	7171	HOXA9	TPM4	chromatin immunoprecipitation assay	27924024	Homo sapiens	GTRD	No	Mm:P09631	Rn:D3ZSU5	Dr:F1R412;Dr:Q7SXW1;Mm:Q6IRU2;Rn:P09495	-
P31269	P31641	3205	6533	HOXA9	SLC6A6	chromatin immunoprecipitation assay	27924024	Homo sapiens	GTRD	No	Mm:P09631	Rn:D3ZSU5	Dr:B0V3R4;Mm:O35316	Rn:A0A0G2K227
P31269	P14618	3205	5315	HOXA9	PKM	chromatin immunoprecipitation assay	29126285;27924024	Homo sapiens	GTRD;ReMap	No	Mm:P09631	Rn:D3ZSU5	Dr:Q7ZVT2;Mm:P52480;Rn:P11980	-
P31269	P49281	3205	4891	HOXA9	SLC11A2	chromatin immunoprecipitation assay	27924024	Homo sapiens	GTRD	No	Mm:P09631	Rn:D3ZSU5	Dm:P49283;Mm:P49282;Rn:A0A140TAD8	-
P31269	Q07820	3205	4170	HOXA9	MCL1	chromatin immunoprecipitation assay	27924024	Homo sapiens	GTRD	No	Mm:P09631	Rn:D3ZSU5	Mm:P97287	Dr:Q1L8X3
P31269	O60216	3205	5885	HOXA9	RAD21	chromatin immunoprecipitation assay	27924024	Homo sapiens	GTRD	No	Mm:P09631	Rn:D3ZSU5	Dr:Q1L8E1;Mm:Q61550;Rn:Q4KLH7	-
P31269	Q9H972	3205	60686	HOXA9	C14orf93	chromatin immunoprecipitation assay	29126285;27924024	Homo sapiens	GTRD;ReMap	No	Mm:P09631	Rn:D3ZSU5	Mm:Q8K2W9;Rn:D4AB71	-
P31269	Q9UPU7	3205	23102	HOXA9	TBC1D2B	chromatin immunoprecipitation assay	27924024	Homo sapiens	GTRD	No	Mm:P09631	Rn:D3ZSU5	Dr:E7FB23;Mm:Q3U0J8;Rn:D3ZAF7	-
P31269	Q1XH10	3205	387640	HOXA9	SKIDA1	chromatin immunoprecipitation assay	27924024	Homo sapiens	GTRD	No	Mm:P09631	Rn:D3ZSU5	-	Mm:G3X9M2;Rn:F1LXY5
P31269	O95292	3205	9217	HOXA9	VAPB	chromatin immunoprecipitation assay	27924024	Homo sapiens	GTRD	No	Mm:P09631	Rn:D3ZSU5	Mm:Q8BH80;Rn:Q9Z269	-
P31269	P53708	3205	8516	HOXA9	ITGA8	chromatin immunoprecipitation assay	27924024	Homo sapiens	GTRD	No	Mm:P09631	Rn:D3ZSU5	Dr:E7F7L7;Mm:A2ARA8;Rn:B5DEG1	Dm:Q9V7A4
P31269	P21453	3205	1901	HOXA9	S1PR1	chromatin immunoprecipitation assay	27924024	Homo sapiens	GTRD	No	Mm:P09631	Rn:D3ZSU5	Dr:Q1LV63;Mm:O08530;Rn:P48303	-
P31269	Q92905	3205	10987	HOXA9	COPS5	chromatin immunoprecipitation assay	27924024	Homo sapiens	GTRD	No	Mm:P09631	Rn:D3ZSU5	Ce:P91001;Dm:Q9XZ58;Dr:Q6PC30;Mm:O35864;Rn:F7EUU4	-
P31269	O60427	3205	3992	HOXA9	FADS1	chromatin immunoprecipitation assay	27924024	Homo sapiens	GTRD	No	Mm:P09631	Rn:D3ZSU5	Mm:Q920L1;Rn:Q920R3	-
P31269	P28328	3205	5828	HOXA9	PEX2	chromatin immunoprecipitation assay	27924024	Homo sapiens	GTRD	No	Mm:P09631	Rn:D3ZSU5	Ce:Q23601;Dm:Q9VSH8;Dr:E7F4V8;Rn:P24392	Mm:Q91YZ5
P31269	Q9H3T3	3205	10501	HOXA9	SEMA6B	chromatin immunoprecipitation assay	27924024	Homo sapiens	GTRD	No	Mm:P09631	Rn:D3ZSU5	Mm:O54951;Rn:O70141	Dr:X1WGF0;Dr:B8JHX0
P31269	Q13291	3205	6504	HOXA9	SLAMF1	chromatin immunoprecipitation assay	29126285;27924024	Homo sapiens	GTRD;ReMap	No	Mm:P09631	Rn:D3ZSU5	Mm:Q9QUM4	Rn:D3ZAD7
P31269	Q86UB9	3205	65084	HOXA9	TMEM135	chromatin immunoprecipitation assay	27924024	Homo sapiens	GTRD	No	Mm:P09631	Rn:D3ZSU5	Ce:Q95QD1;Dm:Q9VHQ5;Dm:Q8INQ8;Mm:Q9CYV5;Rn:Q5U4F4	Dm:Q9VHQ4
P31269	Q9GZL7	3205	55759	HOXA9	WDR12	chromatin immunoprecipitation assay	27924024	Homo sapiens	GTRD	No	Mm:P09631	Rn:D3ZSU5	Ce:P91343;Dr:Q6NX08;Mm:Q9JJA4;Rn:P61480;Sc:Q12024	Dm:M9PB96
P31269	Q9H019	3205	56181	HOXA9	MTFR1L	chromatin immunoprecipitation assay	27924024	Homo sapiens	GTRD	No	Mm:P09631	Rn:D3ZSU5	Dr:Q7T3E8;Mm:Q9CWE0;Rn:Q5XII9	-
P31269	Q9BY11	3205	29993	HOXA9	PACSIN1	chromatin immunoprecipitation assay	27924024	Homo sapiens	GTRD	No	Mm:P09631	Rn:D3ZSU5	Ce:Q6AHQ8;Dr:Q4V920;Mm:Q61644;Rn:A0A0G2JWR2	-
P31269	O43325	3205	57149	HOXA9	LYRM1	chromatin immunoprecipitation assay	27924024	Homo sapiens	GTRD	No	Mm:P09631	Rn:D3ZSU5	Mm:Q9CQB7;Rn:G3V950	-
P31269	Q9NQ92	3205	55352	HOXA9	COPRS	chromatin immunoprecipitation assay	27924024	Homo sapiens	GTRD	No	Mm:P09631	Rn:D3ZSU5	Mm:Q9CQ13;Rn:D3ZB92	-
P31269	C9J6K1	3205	342918	HOXA9	C19orf81	chromatin immunoprecipitation assay	27924024	Homo sapiens	GTRD	No	Mm:P09631	Rn:D3ZSU5	Mm:D3Z070	-
P31269	Q8N6M6	3205	84909	HOXA9	AOPEP	chromatin immunoprecipitation assay	27924024	Homo sapiens	GTRD	No	Mm:P09631	Rn:D3ZSU5	Dr:B0V1A5;Mm:Q3UQZ7;Rn:F1LRV1	-
P31269	O75602	3205	9576	HOXA9	SPAG6	chromatin immunoprecipitation assay	27924024	Homo sapiens	GTRD	No	Mm:P09631	Rn:D3ZSU5	Dr:Q6GMH8;Mm:Q9JLI7;Rn:F1LXV9	-
P31269	O95178	3205	4708	HOXA9	NDUFB2	chromatin immunoprecipitation assay	27924024	Homo sapiens	GTRD	No	Mm:P09631	Rn:D3ZSU5	Dr:Q6PBN0;Mm:Q9CPU2;Rn:B2RYU0	-
P31269	P24723	3205	5583	HOXA9	PRKCH	chromatin immunoprecipitation assay	27924024	Homo sapiens	GTRD	No	Mm:P09631	Rn:D3ZSU5	Dr:B1H1I7;Mm:P23298;Rn:Q64617	-
P31269	Q16539	3205	1432	HOXA9	MAPK14	chromatin immunoprecipitation assay	27924024	Homo sapiens	GTRD	No	Mm:P09631	Rn:D3ZSU5	Dm:O61443;Dm:O62618;Mm:P47811;Rn:Q56A33	Dr:F1R202
P31269	Q96R06	3205	10615	HOXA9	SPAG5	chromatin immunoprecipitation assay	27924024	Homo sapiens	GTRD	No	Mm:P09631	Rn:D3ZSU5	Mm:Q7TME2;Rn:E9PSL1	-
P31269	P21462	3205	2357	HOXA9	FPR1	chromatin immunoprecipitation assay	29126285;27924024	Homo sapiens	GTRD;ReMap	No	Mm:P09631	Rn:D3ZSU5	Mm:P33766	Rn:D4A7Q2
P31269	Q8TDJ6	3205	23312	HOXA9	DMXL2	chromatin immunoprecipitation assay	27924024	Homo sapiens	GTRD	No	Mm:P09631	Rn:D3ZSU5	-	-
P31269	Q16236	3205	4780	HOXA9	NFE2L2	chromatin immunoprecipitation assay	27924024	Homo sapiens	GTRD	No	Mm:P09631	Rn:D3ZSU5	Dr:Q7ZVI2;Mm:Q60795;Rn:O54968	-
P31269	Q6IPR3	3205	127253	HOXA9	TYW3	chromatin immunoprecipitation assay	27924024	Homo sapiens	GTRD	No	Mm:P09631	Rn:D3ZSU5	Dr:Q6DHJ1;Mm:Q8BSA9;Rn:D3ZHR8;Sc:P53177	-
P31269	Q9H2U1	3205	170506	HOXA9	DHX36	chromatin immunoprecipitation assay	27924024	Homo sapiens	GTRD	No	Mm:P09631	Rn:D3ZSU5	Mm:Q8VHK9;Rn:D4A2Z8	-
P31269	Q9UL63	3205	4289	HOXA9	MKLN1	chromatin immunoprecipitation assay	27924024	Homo sapiens	GTRD	No	Mm:P09631	Rn:D3ZSU5	Dm:Q0E9A5;Dr:Q8AYJ5;Mm:O89050;Rn:A0A0G2K9Q2	-
P31269	A0A0U1RRE5	3205	550643	HOXA9	NBDY	chromatin immunoprecipitation assay	27924024	Homo sapiens	GTRD	No	Mm:P09631	Rn:D3ZSU5	-	Mm:A0A0N4SUI7
P31269	Q6P4E1	3205	113201	HOXA9	GOLM2	chromatin immunoprecipitation assay	27924024	Homo sapiens	GTRD	No	Mm:P09631	Rn:D3ZSU5	Dr:E7FBP9;Mm:Q6P2L7;Rn:D3ZW58	-
P31269	P04035	3205	3156	HOXA9	HMGCR	chromatin immunoprecipitation assay	27924024	Homo sapiens	GTRD	No	Mm:P09631	Rn:D3ZSU5	Dm:P14773;Dr:A9JSZ0;Mm:Q01237;Rn:P51639	-
P31269	Q13489	3205	330	HOXA9	BIRC3	chromatin immunoprecipitation assay	27924024	Homo sapiens	GTRD	No	Mm:P09631	Rn:D3ZSU5	-	-
P31269	Q8NGE8	3205	390199	HOXA9	OR4D9	chromatin immunoprecipitation assay	29126285	Homo sapiens	ReMap	No	Mm:P09631	Rn:D3ZSU5	-	-
P31269	Q6UWQ5	3205	84569	HOXA9	LYZL1	chromatin immunoprecipitation assay	27924024	Homo sapiens	GTRD	No	Mm:P09631	Rn:D3ZSU5	-	-
P31269	Q9UPW5	3205	23287	HOXA9	AGTPBP1	chromatin immunoprecipitation assay	29126285;27924024	Homo sapiens	GTRD;ReMap	No	Mm:P09631	Rn:D3ZSU5	Dr:A0A0R4IG37;Mm:Q641K1;Rn:G3V8G1	-
P31269	Q9NRI5	3205	27185	HOXA9	DISC1	chromatin immunoprecipitation assay	27924024	Homo sapiens	GTRD	No	Mm:P09631	Rn:D3ZSU5	Mm:Q811T9;Rn:Q810H6	-
P31269	Q16548	3205	597	HOXA9	BCL2A1	chromatin immunoprecipitation assay	27924024	Homo sapiens	GTRD	No	Mm:P09631	Rn:D3ZSU5	Dr:Q8UWD5;Mm:O55179;Mm:Q07440;Mm:Q497M6	Rn:G3V977
P31269	P55008	3205	199	HOXA9	AIF1	chromatin immunoprecipitation assay	27924024	Homo sapiens	GTRD	No	Mm:P09631	Rn:D3ZSU5	Mm:O70200	Rn:P55009
P31269	Q9UBR1	3205	51733	HOXA9	UPB1	chromatin immunoprecipitation assay	27924024	Homo sapiens	GTRD	No	Mm:P09631	Rn:D3ZSU5	Ce:Q19437;Dm:Q9VI04;Dr:B0V1I3;Mm:Q8VC97;Rn:D3Z8J1	-
P31269	P48507	3205	2730	HOXA9	GCLM	chromatin immunoprecipitation assay	27924024	Homo sapiens	GTRD	No	Mm:P09631	Rn:D3ZSU5	Ce:A9CZN9;Dm:Q9VCW6;Dr:A8WHP4;Mm:O09172;Rn:P48508	-
P31269	O43747	3205	164	HOXA9	AP1G1	chromatin immunoprecipitation assay	27924024	Homo sapiens	GTRD	No	Mm:P09631	Rn:D3ZSU5	Ce:Q8WQB3;Dr:A0A0R4IU05	Mm:Q8CBB7
P31269	Q14651	3205	5357	HOXA9	PLS1	chromatin immunoprecipitation assay	27924024	Homo sapiens	GTRD	No	Mm:P09631	Rn:D3ZSU5	Mm:Q3V0K9;Rn:A0A0G2QC04	-
P31269	Q3B8N5	3205	283571	HOXA9	PROX2	chromatin immunoprecipitation assay	27924024	Homo sapiens	GTRD	No	Mm:P09631	Rn:D3ZSU5	-	-
P31269	O75923	3205	8291	HOXA9	DYSF	chromatin immunoprecipitation assay	27924024	Homo sapiens	GTRD	No	Mm:P09631	Rn:D3ZSU5	Rn:A0A0G2K7B6	Mm:A0A0N4SV63
P31269	Q13085	3205	31	HOXA9	ACACA	chromatin immunoprecipitation assay	27924024	Homo sapiens	GTRD	No	Mm:P09631	Rn:D3ZSU5	Dr:F1QH12;Mm:Q5SWU9;Rn:A0A0G2K5G8	-
P31269	Q6P0Q8	3205	23139	HOXA9	MAST2	chromatin immunoprecipitation assay	27924024	Homo sapiens	GTRD	No	Mm:P09631	Rn:D3ZSU5	Dr:E7F723;Mm:E9Q1Q1	Rn:A0A0G2K212
P31269	O75822	3205	8669	HOXA9	EIF3J	chromatin immunoprecipitation assay	27924024	Homo sapiens	GTRD	No	Mm:P09631	Rn:D3ZSU5	Dm:Q7K550;Dr:X1WES8;Dr:F1RA22;Dr:F1Q774;Mm:Q66JS6;Mm:Q3UGC7;Rn:A0JPM9;Sc:Q05775	-
P31269	Q14739	3205	3930	HOXA9	LBR	chromatin immunoprecipitation assay	29126285;27924024	Homo sapiens	GTRD;ReMap	No	Mm:P09631	Rn:D3ZSU5	Dr:Q5RJ97;Mm:Q3U9G9	Rn:A0A0G2JU83
P31269	Q9UBP8	3205	353219	HOXA9	KAAG1	chromatin immunoprecipitation assay	27924024	Homo sapiens	GTRD	No	Mm:P09631	Rn:D3ZSU5	-	-
P31269	Q6P656	3205	161502	HOXA9	CFAP161	chromatin immunoprecipitation assay	27924024	Homo sapiens	GTRD	No	Mm:P09631	Rn:D3ZSU5	Dm:Q4V4V0;Dm:Q8T3R9;Dr:F1QPC2;Mm:Q6P8Y0;Rn:B0BND2	-
P31269	Q4AC94	3205	26005	HOXA9	C2CD3	chromatin immunoprecipitation assay	27924024	Homo sapiens	GTRD	No	Mm:P09631	Rn:D3ZSU5	Mm:Q52KB6;Rn:D3ZS69	-
P31269	Q9UI47	3205	29119	HOXA9	CTNNA3	chromatin immunoprecipitation assay	27924024	Homo sapiens	GTRD	No	Mm:P09631	Rn:D3ZSU5	Mm:Q65CL1	-
P31269	Q9P2M4	3205	57533	HOXA9	TBC1D14	chromatin immunoprecipitation assay	27924024	Homo sapiens	GTRD	No	Mm:P09631	Rn:D3ZSU5	Dr:F6P7J8;Rn:A0A0G2KAD0	Mm:E9Q8K4
P31269	P20701	3205	3683	HOXA9	ITGAL	chromatin immunoprecipitation assay	27924024	Homo sapiens	GTRD	No	Mm:P09631	Rn:D3ZSU5	-	Mm:E9Q5M7;Rn:F1LP44
P31269	Q96EM0	3205	112849	HOXA9	L3HYPDH	chromatin immunoprecipitation assay	27924024	Homo sapiens	GTRD	No	Mm:P09631	Rn:D3ZSU5	Dr:A0A0G2L1A2;Mm:Q9CXA2;Rn:D3ZV91	-
P31269	P62256	3205	7328	HOXA9	UBE2H	chromatin immunoprecipitation assay	27924024	Homo sapiens	GTRD	No	Mm:P09631	Rn:D3ZSU5	Dm:Q7JW03;Dr:Q7ZUF3;Mm:P62257;Rn:M0R4P9;Sc:P28263	-
P31269	Q02241	3205	9493	HOXA9	KIF23	chromatin immunoprecipitation assay	27924024	Homo sapiens	GTRD	No	Mm:P09631	Rn:D3ZSU5	-	-
P31269	Q2NL67	3205	56965	HOXA9	PARP6	chromatin immunoprecipitation assay	27924024	Homo sapiens	GTRD	No	Mm:P09631	Rn:D3ZSU5	Mm:G5E856;Rn:G3V9P8	-
P31269	Q9P0M2	3205	9465	HOXA9	AKAP7	chromatin immunoprecipitation assay	27924024	Homo sapiens	GTRD	No	Mm:P09631	Rn:D3ZSU5	Mm:Q7TN79	Rn:A0A0A0MXX1
P31269	Q9NRY7	3205	57047	HOXA9	PLSCR2	chromatin immunoprecipitation assay	27924024	Homo sapiens	GTRD	No	Mm:P09631	Rn:D3ZSU5	-	-
P31269	O76074	3205	8654	HOXA9	PDE5A	chromatin immunoprecipitation assay	27924024	Homo sapiens	GTRD	No	Mm:P09631	Rn:D3ZSU5	Dm:Q9VFI9;Rn:G3V7V8	Dm:M9MRK1;Mm:A0A0G2JF67
P31269	Q9UBB4	3205	25814	HOXA9	ATXN10	chromatin immunoprecipitation assay	27924024	Homo sapiens	GTRD	No	Mm:P09631	Rn:D3ZSU5	Mm:P28658;Rn:Q9ER24	Dr:A0A2R8QRG1
P31269	O00635	3205	10475	HOXA9	TRIM38	chromatin immunoprecipitation assay	29126285;27924024	Homo sapiens	GTRD;ReMap	No	Mm:P09631	Rn:D3ZSU5	Mm:Q5SZ99	-
P31269	Q9Y6P5	3205	27244	HOXA9	SESN1	chromatin immunoprecipitation assay	27924024	Homo sapiens	GTRD	No	Mm:P09631	Rn:D3ZSU5	Mm:P58006;Rn:A0A0G2K4P1	Dr:Q5RGN4
P31269	Q9NTK5	3205	29789	HOXA9	OLA1	chromatin immunoprecipitation assay	27924024	Homo sapiens	GTRD	No	Mm:P09631	Rn:D3ZSU5	-	-
P31269	P82650	3205	56945	HOXA9	MRPS22	chromatin immunoprecipitation assay	27924024	Homo sapiens	GTRD	No	Mm:P09631	Rn:D3ZSU5	Dm:Q9VAY9;Dr:F1QK02;Mm:Q9CXW2;Rn:Q0D2L2	Ce:Q9U3Q0
P31269	P23588	3205	1975	HOXA9	EIF4B	chromatin immunoprecipitation assay	27924024	Homo sapiens	GTRD	No	Mm:P09631	Rn:D3ZSU5	-	-
P31269	Q8IUQ4	3205	6477	HOXA9	SIAH1	chromatin immunoprecipitation assay	27924024	Homo sapiens	GTRD	No	Mm:P09631	Rn:D3ZSU5	Dm:P21461;Mm:P61092;Rn:Q920M9	Dr:A0A0H2UKD5
P31269	Q14032	3205	570	HOXA9	BAAT	chromatin immunoprecipitation assay	27924024	Homo sapiens	GTRD	No	Mm:P09631	Rn:D3ZSU5	Mm:Q91X34;Rn:Q63276	-
P31269	Q99504	3205	2140	HOXA9	EYA3	chromatin immunoprecipitation assay	27924024	Homo sapiens	GTRD	No	Mm:P09631	Rn:D3ZSU5	-	Dr:F1R5X1;Mm:Q6P4T3;Rn:A0A0G2JZ01
P31269	O43251	3205	23543	HOXA9	RBFOX2	chromatin immunoprecipitation assay	27924024	Homo sapiens	GTRD	No	Mm:P09631	Rn:D3ZSU5	Mm:Q8BP71	Rn:A0A0G2JYY7
P31269	O14771	3205	7760	HOXA9	ZNF213	chromatin immunoprecipitation assay	27924024	Homo sapiens	GTRD	No	Mm:P09631	Rn:D3ZSU5	Mm:E9QAW0;Rn:D4A1V0	-
P31269	Q70Z53	3205	118924	HOXA9	FRA10AC1	chromatin immunoprecipitation assay	27924024	Homo sapiens	GTRD	No	Mm:P09631	Rn:D3ZSU5	Ce:B5BM26;Dr:A0A0R4IK46;Mm:Q8BP78;Rn:Q5FVF1	-
P31269	P34925	3205	6259	HOXA9	RYK	chromatin immunoprecipitation assay	27924024	Homo sapiens	GTRD	No	Mm:P09631	Rn:D3ZSU5	Ce:G5EGT9;Dm:Q27324;Dm:Q9V422;Mm:Q01887;Rn:F1LQR5	Dr:A2RRV7
P31269	Q9H582	3205	84146	HOXA9	ZNF644	chromatin immunoprecipitation assay	27924024	Homo sapiens	GTRD	No	Mm:P09631	Rn:D3ZSU5	Mm:E9Q624;Rn:D4A778	Dr:A0A0R4IBX8
P31269	Q7Z4N2	3205	4308	HOXA9	TRPM1	chromatin immunoprecipitation assay	27924024	Homo sapiens	GTRD	No	Mm:P09631	Rn:D3ZSU5	Ce:Q93971	Dr:S5UFP7;Dr:E7FDL5;Mm:A0A0U1RQ32;Rn:F1M9X0
P31269	O00231	3205	5717	HOXA9	PSMD11	chromatin immunoprecipitation assay	27924024	Homo sapiens	GTRD	No	Mm:P09631	Rn:D3ZSU5	Ce:Q20938;Dr:F6P3G4;Mm:Q8BG32;Sc:Q12377	Rn:A0A0G2JWX1
P31269	A0A0J9YYD9	3205	-	HOXA9	-	chromatin immunoprecipitation assay	27924024	Homo sapiens	GTRD	No	Mm:P09631	Rn:D3ZSU5	-	-
P31269	Q8NHY2	3205	64326	HOXA9	COP1	chromatin immunoprecipitation assay	27924024	Homo sapiens	GTRD	No	Mm:P09631	Rn:D3ZSU5	Dr:B0UY40;Mm:Q9R1A8;Rn:A0A096UWG1	-
P31269	Q9UHD8	3205	10801	HOXA9	SEPTIN9	chromatin immunoprecipitation assay	27924024	Homo sapiens	GTRD	No	Mm:P09631	Rn:D3ZSU5	-	Dr:A0A0R4IWY5;Rn:F1LN75
P31269	Q9UBC3	3205	1789	HOXA9	DNMT3B	chromatin immunoprecipitation assay	27924024	Homo sapiens	GTRD	No	Mm:P09631	Rn:D3ZSU5	Dr:Q588C6;Mm:O88509;Rn:Q1LZ51	-
P31269	P06899	3205	8970	HOXA9	H2BC11	chromatin immunoprecipitation assay	29126285	Homo sapiens	ReMap	No	Mm:P09631	Rn:D3ZSU5	-	-
P31269	P0C7P2	3205	-	HOXA9	RFPL3S	chromatin immunoprecipitation assay	27924024	Homo sapiens	GTRD	No	Mm:P09631	Rn:D3ZSU5	-	-
P31269	O75717	3205	11169	HOXA9	WDHD1	chromatin immunoprecipitation assay	27924024	Homo sapiens	GTRD	No	Mm:P09631	Rn:D3ZSU5	Ce:Q19520;Dm:Q494K2;Dr:A0A0R4J7S6;Mm:P59328;Rn:D3ZN63;Sc:Q01454	-
P31269	Q08499	3205	5144	HOXA9	PDE4D	chromatin immunoprecipitation assay	27924024	Homo sapiens	GTRD	No	Mm:P09631	Rn:D3ZSU5	Mm:Q01063	Dr:F1QSG4;Rn:A0A140TAB1
P31269	P09958	3205	5045	HOXA9	FURIN	chromatin immunoprecipitation assay	27924024	Homo sapiens	GTRD	No	Mm:P09631	Rn:D3ZSU5	Ce:O17798;Dr:F1QKU2;Dr:F1QQ43;Mm:P23188;Rn:G3V7I9	Dm:A0A0B4KI15
P31269	P28039	3205	313	HOXA9	AOAH	chromatin immunoprecipitation assay	27924024	Homo sapiens	GTRD	No	Mm:P09631	Rn:D3ZSU5	Mm:O35298	Rn:A0A0G2K753
P31269	P43657	3205	10161	HOXA9	LPAR6	chromatin immunoprecipitation assay	27924024	Homo sapiens	GTRD	No	Mm:P09631	Rn:D3ZSU5	Dr:Q08BG4;Mm:Q8BMC0;Rn:Q4G072	Dr:X1WDA3
P31269	Q8NF91	3205	23345	HOXA9	SYNE1	chromatin immunoprecipitation assay	27924024	Homo sapiens	GTRD	No	Mm:P09631	Rn:D3ZSU5	-	-
P31269	P22102	3205	2618	HOXA9	GART	chromatin immunoprecipitation assay	27924024	Homo sapiens	GTRD	No	Mm:P09631	Rn:D3ZSU5	Ce:Q20143;Mm:Q64737;Rn:G3V918;Sc:P07244	-
P31269	F5H4B4	3205	646851	HOXA9	FAM227A	chromatin immunoprecipitation assay	27924024	Homo sapiens	GTRD	No	Mm:P09631	Rn:D3ZSU5	-	-
P31269	Q96AZ6	3205	3669	HOXA9	ISG20	chromatin immunoprecipitation assay	27924024	Homo sapiens	GTRD	No	Mm:P09631	Rn:D3ZSU5	Mm:Q9JL16;Rn:A0A0G2KA38	-
P31269	Q96RQ9	3205	259307	HOXA9	IL4I1	chromatin immunoprecipitation assay	27924024	Homo sapiens	GTRD	No	Mm:P09631	Rn:D3ZSU5	-	Mm:A0A0R4J0C2;Rn:D3ZN20
P31269	Q7Z4L9	3205	286187	HOXA9	PPP1R42	chromatin immunoprecipitation assay	27924024	Homo sapiens	GTRD	No	Mm:P09631	Rn:D3ZSU5	Dr:Q6GQN5;Mm:Q8R1Z4	-
P31269	Q4G0G5	3205	284402	HOXA9	SCGB2B2	chromatin immunoprecipitation assay	29126285	Homo sapiens	ReMap	No	Mm:P09631	Rn:D3ZSU5	-	-
P31269	Q8IZS7	3205	160365	HOXA9	CLECL1	chromatin immunoprecipitation assay	27924024	Homo sapiens	GTRD	No	Mm:P09631	Rn:D3ZSU5	-	-
P31269	Q9NRL2	3205	11177	HOXA9	BAZ1A	chromatin immunoprecipitation assay	27924024	Homo sapiens	GTRD	No	Mm:P09631	Rn:D3ZSU5	Dm:Q9V9T4;Dr:F1QD11	Ce:Q9N5L9;Mm:G3UWZ0;Rn:F1M4U9
P31269	Q5BJD5	3205	440026	HOXA9	TMEM41B	chromatin immunoprecipitation assay	27924024	Homo sapiens	GTRD	No	Mm:P09631	Rn:D3ZSU5	Ce:O62126;Dm:Q9VX39;Dr:A1A5V7;Mm:Q8K1A5;Rn:Q5FVN2	-
P31269	Q96RT1	3205	55914	HOXA9	ERBIN	chromatin immunoprecipitation assay	27924024	Homo sapiens	GTRD	No	Mm:P09631	Rn:D3ZSU5	Mm:Q80TH2	Rn:M0R9T2
P31269	Q96TC7	3205	55177	HOXA9	RMDN3	chromatin immunoprecipitation assay	29126285;27924024	Homo sapiens	GTRD;ReMap	No	Mm:P09631	Rn:D3ZSU5	Dr:Q5TYQ9;Mm:Q3UJU9;Rn:Q66H15	Rn:M0R718
P31269	Q9NX00	3205	54958	HOXA9	TMEM160	chromatin immunoprecipitation assay	27924024	Homo sapiens	GTRD	No	Mm:P09631	Rn:D3ZSU5	Mm:Q9D938;Rn:D3ZZU4	-
P31269	P20908	3205	1289	HOXA9	COL5A1	chromatin immunoprecipitation assay	27924024	Homo sapiens	GTRD	No	Mm:P09631	Rn:D3ZSU5	Mm:O88207;Rn:G3V763	Dr:A0A0R4IRG2
P31269	P51531	3205	6595	HOXA9	SMARCA2	chromatin immunoprecipitation assay	29126285;27924024	Homo sapiens	GTRD;ReMap	No	Mm:P09631	Rn:D3ZSU5	Dr:Q1MTE3;Rn:E9PTG1	Mm:H3BLH0
P31269	Q96HP0	3205	57572	HOXA9	DOCK6	chromatin immunoprecipitation assay	27924024	Homo sapiens	GTRD	No	Mm:P09631	Rn:D3ZSU5	Dr:F1Q4R1;Rn:A0A0G2KAH4	Mm:A0A1L1SQR4
P31269	P04049	3205	5894	HOXA9	RAF1	chromatin immunoprecipitation assay	27924024	Homo sapiens	GTRD	No	Mm:P09631	Rn:D3ZSU5	Dr:F1QRN2;Mm:Q99N57;Rn:P11345	Dr:A0A0G2KD64
P31269	Q9NZN8	3205	4848	HOXA9	CNOT2	chromatin immunoprecipitation assay	27924024	Homo sapiens	GTRD	No	Mm:P09631	Rn:D3ZSU5	Dr:A4QN63;Mm:Q8C5L3;Rn:A0A0G2K717	-
P31269	P16591	3205	2241	HOXA9	FER	chromatin immunoprecipitation assay	27924024	Homo sapiens	GTRD	No	Mm:P09631	Rn:D3ZSU5	Mm:P70451	Rn:A0A140TAC4
P31269	Q9BZB8	3205	64506	HOXA9	CPEB1	chromatin immunoprecipitation assay	27924024	Homo sapiens	GTRD	No	Mm:P09631	Rn:D3ZSU5	-	-
P31269	Q8N9A8	3205	255919	HOXA9	CNEP1R1	chromatin immunoprecipitation assay	27924024	Homo sapiens	GTRD	No	Mm:P09631	Rn:D3ZSU5	Dm:Q8T0B1;Dr:Q561X0;Mm:Q3UJ81;Rn:D3ZJA8	Ce:A5PEW7
P31269	Q8ND76	3205	219771	HOXA9	CCNY	chromatin immunoprecipitation assay	27924024	Homo sapiens	GTRD	No	Mm:P09631	Rn:D3ZSU5	Dr:E7F3H3;Mm:Q8BGU5;Rn:F1MA89	-
P31269	Q86W92	3205	8496	HOXA9	PPFIBP1	chromatin immunoprecipitation assay	27924024	Homo sapiens	GTRD	No	Mm:P09631	Rn:D3ZSU5	Mm:Q8C8U0;Rn:A0A0G2K781	Dr:A0A2R8QNZ1
P31269	Q02246	3205	6900	HOXA9	CNTN2	chromatin immunoprecipitation assay	27924024	Homo sapiens	GTRD	No	Mm:P09631	Rn:D3ZSU5	Mm:Q61330;Rn:G3V758	Dr:F1QCV0
P31269	Q8WVP7	3205	64327	HOXA9	LMBR1	chromatin immunoprecipitation assay	27924024	Homo sapiens	GTRD	No	Mm:P09631	Rn:D3ZSU5	Mm:Q9JIT0	Rn:A0A0G2K4B6
P31269	Q8IZT6	3205	259266	HOXA9	ASPM	chromatin immunoprecipitation assay	27924024	Homo sapiens	GTRD	No	Mm:P09631	Rn:D3ZSU5	Dr:A0A0R4INR1;Mm:Q8CJ27;Rn:D3ZZQ1	-
P31269	Q49A17	3205	442117	HOXA9	GALNTL6	chromatin immunoprecipitation assay	29126285;27924024	Homo sapiens	GTRD;ReMap	No	Mm:P09631	Rn:D3ZSU5	Mm:E5D8G1	Dr:B8A6C4;Rn:D3ZTT8
P31269	Q9ULI2	3205	57494	HOXA9	RIMKLB	chromatin immunoprecipitation assay	27924024	Homo sapiens	GTRD	No	Mm:P09631	Rn:D3ZSU5	-	Dr:F1QZ76;Rn:D3ZRJ9;Rn:D4ADZ3
P31269	Q9H0E7	3205	84101	HOXA9	USP44	chromatin immunoprecipitation assay	27924024	Homo sapiens	GTRD	No	Mm:P09631	Rn:D3ZSU5	Mm:Q8C2S0;Rn:D4A251	-
P31269	Q96CM3	3205	84881	HOXA9	RPUSD4	chromatin immunoprecipitation assay	27924024	Homo sapiens	GTRD	No	Mm:P09631	Rn:D3ZSU5	Dr:Q6DBR0;Mm:Q9CWX4;Rn:Q4QQT0	-
P31269	Q7Z401	3205	10260	HOXA9	DENND4A	chromatin immunoprecipitation assay	29126285;27924024	Homo sapiens	GTRD;ReMap	No	Mm:P09631	Rn:D3ZSU5	-	-
P31269	C9JQI7	3205	642987	HOXA9	TMEM232	chromatin immunoprecipitation assay	27924024	Homo sapiens	GTRD	No	Mm:P09631	Rn:D3ZSU5	Mm:Q5K6N0	Dr:A5WVS1;Rn:A0A0H2UHU7
P31269	O75937	3205	22826	HOXA9	DNAJC8	chromatin immunoprecipitation assay	27924024	Homo sapiens	GTRD	No	Mm:P09631	Rn:D3ZSU5	Ce:Q95Y44;Dm:Q9VCH9;Mm:Q6NZB0	Dr:Q1ED27;Rn:A0A0G2K751
P31269	P18084	3205	3693	HOXA9	ITGB5	chromatin immunoprecipitation assay	27924024	Homo sapiens	GTRD	No	Mm:P09631	Rn:D3ZSU5	-	Dr:B0UY74;Mm:Q6PE70
P31269	P35498	3205	6323	HOXA9	SCN1A	chromatin immunoprecipitation assay	27924024	Homo sapiens	GTRD	No	Mm:P09631	Rn:D3ZSU5	Mm:A2APX8	Rn:A0A0G2K914
P31269	O00763	3205	32	HOXA9	ACACB	chromatin immunoprecipitation assay	27924024	Homo sapiens	GTRD	No	Mm:P09631	Rn:D3ZSU5	Mm:E9Q4Z2	Dr:F1QX79;Rn:E9PSQ0
P31269	P61201	3205	9318	HOXA9	COPS2	chromatin immunoprecipitation assay	27924024	Homo sapiens	GTRD	No	Mm:P09631	Rn:D3ZSU5	Ce:O01422;Dm:Q94899;Dr:Q6IQT4;Mm:P61202;Rn:P61203	-
P31269	O14978	3205	10127	HOXA9	ZNF263	chromatin immunoprecipitation assay	27924024	Homo sapiens	GTRD	No	Mm:P09631	Rn:D3ZSU5	Mm:Q8CF60;Rn:D3ZQ68	-
P31269	P34741	3205	6383	HOXA9	SDC2	chromatin immunoprecipitation assay	27924024	Homo sapiens	GTRD	No	Mm:P09631	Rn:D3ZSU5	Mm:P43407;Rn:Q6IRK3	Dr:Q90ZY9
P31269	Q9BRP4	3205	80227	HOXA9	PAAF1	chromatin immunoprecipitation assay	27924024	Homo sapiens	GTRD	No	Mm:P09631	Rn:D3ZSU5	Ce:Q95XR3	-
P31269	Q8NDI1	3205	23301	HOXA9	EHBP1	chromatin immunoprecipitation assay	27924024	Homo sapiens	GTRD	No	Mm:P09631	Rn:D3ZSU5	Mm:Q69ZW3;Rn:F1LVX2	Dm:B7YZI1
P31269	P67775	3205	5515	HOXA9	PPP2CA	chromatin immunoprecipitation assay	27924024	Homo sapiens	GTRD	No	Mm:P09631	Rn:D3ZSU5	Dr:Q567Y8;Dr:F1Q6Z7;Mm:P63330	Rn:A0A0G2JYA4;Rn:P63331
P31269	Q16281	3205	1261	HOXA9	CNGA3	chromatin immunoprecipitation assay	27924024	Homo sapiens	GTRD	No	Mm:P09631	Rn:D3ZSU5	Mm:Q9JJZ8;Rn:Q9ER33	Dr:F1Q6M5;Dr:F8W5H0
P31269	P19022	3205	1000	HOXA9	CDH2	chromatin immunoprecipitation assay	27924024	Homo sapiens	GTRD	No	Mm:P09631	Rn:D3ZSU5	Dr:G1K2E7;Mm:P15116;Rn:G3V803	-
P31269	Q99733	3205	4676	HOXA9	NAP1L4	chromatin immunoprecipitation assay	27924024	Homo sapiens	GTRD	No	Mm:P09631	Rn:D3ZSU5	Dr:F1QRV6;Mm:Q78ZA7	Dr:F1QYW8;Rn:A0A0H2UHZ2
P31269	Q9GZR1	3205	26054	HOXA9	SENP6	chromatin immunoprecipitation assay	27924024	Homo sapiens	GTRD	No	Mm:P09631	Rn:D3ZSU5	Mm:Q6P7W0;Rn:F1LU78	-
P31269	O14776	3205	10915	HOXA9	TCERG1	chromatin immunoprecipitation assay	27924024	Homo sapiens	GTRD	No	Mm:P09631	Rn:D3ZSU5	Ce:Q95PX7;Mm:Q8CGF7;Rn:D3ZTL0	Dm:Q6NN86
P31269	Q96PD2	3205	131566	HOXA9	DCBLD2	chromatin immunoprecipitation assay	27924024	Homo sapiens	GTRD	No	Mm:P09631	Rn:D3ZSU5	Dr:B0S5V9;Mm:Q91ZV3;Rn:A0A0G2JWS6	-
P31269	Q14674	3205	9700	HOXA9	ESPL1	chromatin immunoprecipitation assay	27924024	Homo sapiens	GTRD	No	Mm:P09631	Rn:D3ZSU5	Dr:E7FDD8;Mm:P60330	Rn:D3ZDT7
P31269	P51114	3205	8087	HOXA9	FXR1	chromatin immunoprecipitation assay	27924024	Homo sapiens	GTRD	No	Mm:P09631	Rn:D3ZSU5	Dr:F1QLR3;Mm:Q61584;Rn:A0A0G2JWD2	-
P31269	Q86UW6	3205	55728	HOXA9	N4BP2	chromatin immunoprecipitation assay	27924024	Homo sapiens	GTRD	No	Mm:P09631	Rn:D3ZSU5	Mm:F8VQG7	Dr:F1QPQ8;Rn:D3ZLS6
P31269	Q8NI99	3205	83854	HOXA9	ANGPTL6	chromatin immunoprecipitation assay	27924024	Homo sapiens	GTRD	No	Mm:P09631	Rn:D3ZSU5	Mm:Q8R0Z6;Rn:B2RYM1	-
P31269	Q6PF04	3205	79898	HOXA9	ZNF613	chromatin immunoprecipitation assay	29126285;27924024	Homo sapiens	GTRD;ReMap	No	Mm:P09631	Rn:D3ZSU5	-	-
P31269	P63208	3205	6500	HOXA9	SKP1	chromatin immunoprecipitation assay	27924024	Homo sapiens	GTRD	No	Mm:P09631	Rn:D3ZSU5	Ce:G5ECU1;Dm:O77430;Dr:Q6PBY8;Mm:Q9WTX5;Sc:P52286	Ce:G5EDD8;Rn:A0A0G2K4X8
P31269	Q00872	3205	4604	HOXA9	MYBPC1	chromatin immunoprecipitation assay	29126285;27924024	Homo sapiens	GTRD;ReMap	No	Mm:P09631	Rn:D3ZSU5	Mm:Q6P6L5;Rn:A0A0G2K7Q0	-
P31269	Q6ZP01	3205	375316	HOXA9	RBM44	chromatin immunoprecipitation assay	27924024	Homo sapiens	GTRD	No	Mm:P09631	Rn:D3ZSU5	Mm:Q3V089	Rn:R9PXX2
P31269	Q5JTD0	3205	93643	HOXA9	TJAP1	chromatin immunoprecipitation assay	27924024	Homo sapiens	GTRD	No	Mm:P09631	Rn:D3ZSU5	Dr:B8JJU5;Mm:Q9DCD5;Rn:A0A0G2K0W5	-
P31269	P17213	3205	671	HOXA9	BPI	chromatin immunoprecipitation assay	27924024	Homo sapiens	GTRD	No	Mm:P09631	Rn:D3ZSU5	-	-
P31269	Q68DU8	3205	57528	HOXA9	KCTD16	chromatin immunoprecipitation assay	27924024	Homo sapiens	GTRD	No	Mm:P09631	Rn:D3ZSU5	Mm:Q5DTY9	Dr:F1QNY4
P31269	Q5JRA6	3205	375056	HOXA9	MIA3	chromatin immunoprecipitation assay	27924024	Homo sapiens	GTRD	No	Mm:P09631	Rn:D3ZSU5	Dr:F1R5N2;Rn:A0A0G2JVM2	-
P31269	Q8NA82	3205	162333	HOXA9	MARCHF10	chromatin immunoprecipitation assay	27924024	Homo sapiens	GTRD	No	Mm:P09631	Rn:D3ZSU5	Mm:E9PX79	Rn:Q5XIV2
P31269	P28290	3205	6744	HOXA9	ITPRID2	chromatin immunoprecipitation assay	27924024	Homo sapiens	GTRD	No	Mm:P09631	Rn:D3ZSU5	Dr:F8W618;Mm:Q922B9;Rn:D3ZLC3	-
P31269	Q6UXT8	3205	389658	HOXA9	ALKAL1	chromatin immunoprecipitation assay	27924024	Homo sapiens	GTRD	No	Mm:P09631	Rn:D3ZSU5	Mm:J3QPP8	Rn:M0R9C8
P31269	Q9Y2B2	3205	9487	HOXA9	PIGL	chromatin immunoprecipitation assay	27924024	Homo sapiens	GTRD	No	Mm:P09631	Rn:D3ZSU5	Ce:D4YWC2;Dr:B0R186;Mm:Q5SX19;Rn:O35790;Sc:P23797	-
P31269	Q96QE2	3205	114134	HOXA9	SLC2A13	chromatin immunoprecipitation assay	27924024	Homo sapiens	GTRD	No	Mm:P09631	Rn:D3ZSU5	Ce:Q21455;Ce:Q9XXR3;Mm:Q3UHK1;Rn:Q921A2	Ce:Q9XXQ9;Dm:A0A0B4KEF1;Dr:X1WEW2
P31269	Q52LW3	3205	9411	HOXA9	ARHGAP29	chromatin immunoprecipitation assay	27924024	Homo sapiens	GTRD	No	Mm:P09631	Rn:D3ZSU5	Dr:F6NQ92;Mm:Q8CGF1	Dr:X1WDM6;Rn:F1LPZ1
P31269	Q07444	3205	3823	HOXA9	KLRC3	chromatin immunoprecipitation assay	27924024	Homo sapiens	GTRD	No	Mm:P09631	Rn:D3ZSU5	-	-
P31269	Q96K31	3205	84933	HOXA9	C8orf76	chromatin immunoprecipitation assay	27924024	Homo sapiens	GTRD	No	Mm:P09631	Rn:D3ZSU5	-	-
P31269	Q96KS0	3205	112398	HOXA9	EGLN2	chromatin immunoprecipitation assay	27924024	Homo sapiens	GTRD	No	Mm:P09631	Rn:D3ZSU5	Mm:Q91YE2;Rn:Q6AYU4	-
P31269	Q16378	3205	11272	HOXA9	PRR4	chromatin immunoprecipitation assay	27924024	Homo sapiens	GTRD	No	Mm:P09631	Rn:D3ZSU5	-	-
P31269	Q92854	3205	10507	HOXA9	SEMA4D	chromatin immunoprecipitation assay	27924024	Homo sapiens	GTRD	No	Mm:P09631	Rn:D3ZSU5	Mm:O09126	Dr:F1QR50;Rn:D3ZYR4
P31269	Q68DV7	3205	54894	HOXA9	RNF43	chromatin immunoprecipitation assay	27924024	Homo sapiens	GTRD	No	Mm:P09631	Rn:D3ZSU5	-	-
P31269	Q6MZM9	3205	401137	HOXA9	PRR27	chromatin immunoprecipitation assay	27924024	Homo sapiens	GTRD	No	Mm:P09631	Rn:D3ZSU5	-	Rn:D3ZPI2
P31269	O75116	3205	9475	HOXA9	ROCK2	chromatin immunoprecipitation assay	27924024	Homo sapiens	GTRD	No	Mm:P09631	Rn:D3ZSU5	Dr:Q90Y37;Mm:F8VPK5;Rn:A0A0G2K5N6	-
P31269	Q9NVP2	3205	55723	HOXA9	ASF1B	chromatin immunoprecipitation assay	29126285;27924024	Homo sapiens	GTRD;ReMap	No	Mm:P09631	Rn:D3ZSU5	Mm:Q9DAP7;Rn:B0BN69	-
P31269	Q5W5X9	3205	64927	HOXA9	TTC23	chromatin immunoprecipitation assay	27924024	Homo sapiens	GTRD	No	Mm:P09631	Rn:D3ZSU5	Mm:Q8CHY7;Rn:M0R9N4	Dr:Q1LX70
P31269	P82673	3205	60488	HOXA9	MRPS35	chromatin immunoprecipitation assay	29126285;27924024	Homo sapiens	GTRD;ReMap	No	Mm:P09631	Rn:D3ZSU5	Ce:Q9NEI6;Dm:Q9VZX6;Dr:F1QZM0;Mm:A0A0R4J0L6;Rn:D4A9Z6	-
P31269	Q9NU02	3205	63926	HOXA9	ANKEF1	chromatin immunoprecipitation assay	27924024	Homo sapiens	GTRD	No	Mm:P09631	Rn:D3ZSU5	Dr:X1WFU3;Dr:Q5TZ64;Mm:Q9D2J7;Rn:D4A9E7	-
P31269	Q14894	3205	1428	HOXA9	CRYM	chromatin immunoprecipitation assay	27924024	Homo sapiens	GTRD	No	Mm:P09631	Rn:D3ZSU5	Dm:Q8SY58;Mm:O54983;Rn:A0A0G2K568	-
P31269	Q12874	3205	10946	HOXA9	SF3A3	chromatin immunoprecipitation assay	27924024	Homo sapiens	GTRD	No	Mm:P09631	Rn:D3ZSU5	Ce:Q22469;Dm:O46106;Dr:A0A0R4ILH7;Mm:Q9D554;Rn:Q4KLI7;Sc:P19736	-
P31269	Q9NXB0	3205	54903	HOXA9	MKS1	chromatin immunoprecipitation assay	27924024	Homo sapiens	GTRD	No	Mm:P09631	Rn:D3ZSU5	Dr:A3QK09;Mm:Q5SW45;Rn:F1LSL4	-
P31269	J3QKU1	3205	-	HOXA9	-	chromatin immunoprecipitation assay	27924024	Homo sapiens	GTRD	No	Mm:P09631	Rn:D3ZSU5	-	-
P31269	Q9UEE9	3205	10428	HOXA9	CFDP1	chromatin immunoprecipitation assay	27924024	Homo sapiens	GTRD	No	Mm:P09631	Rn:D3ZSU5	Dr:A3KPL8;Mm:O88271;Rn:Q75UQ2	-
P31269	Q96MT1	3205	153830	HOXA9	RNF145	chromatin immunoprecipitation assay	27924024	Homo sapiens	GTRD	No	Mm:P09631	Rn:D3ZSU5	-	-
P31269	Q99650	3205	9180	HOXA9	OSMR	chromatin immunoprecipitation assay	27924024	Homo sapiens	GTRD	No	Mm:P09631	Rn:D3ZSU5	Rn:F1LP92	Mm:G3X8V6
P31269	Q2MV58	3205	79600	HOXA9	TCTN1	chromatin immunoprecipitation assay	27924024	Homo sapiens	GTRD	No	Mm:P09631	Rn:D3ZSU5	Mm:Q8BZ64;Rn:D4A3L5	Dr:F1R392
P31269	Q9H9L4	3205	54934	HOXA9	KANSL2	chromatin immunoprecipitation assay	27924024	Homo sapiens	GTRD	No	Mm:P09631	Rn:D3ZSU5	-	-
P31269	P08912	3205	1133	HOXA9	CHRM5	chromatin immunoprecipitation assay	27924024	Homo sapiens	GTRD	No	Mm:P09631	Rn:D3ZSU5	Mm:Q920H4;Rn:P08911	Dr:B3DJA3
P31269	Q05209	3205	5782	HOXA9	PTPN12	chromatin immunoprecipitation assay	27924024	Homo sapiens	GTRD	No	Mm:P09631	Rn:D3ZSU5	Mm:P35831;Rn:G3V7Q4	-
P31269	P17947	3205	6688	HOXA9	SPI1	chromatin immunoprecipitation assay	27924024	Homo sapiens	GTRD	No	Mm:P09631	Rn:D3ZSU5	Mm:P17433	Dr:Q6PHV7;Rn:Q6BDS1
P31269	Q3B726	3205	221830	HOXA9	POLR1F	chromatin immunoprecipitation assay	27924024	Homo sapiens	GTRD	No	Mm:P09631	Rn:D3ZSU5	Dm:Q9VM72;Mm:Q78WZ7;Rn:D4ADH7	Dr:F1R1A1
P31269	Q86XK3	3205	119392	HOXA9	SFR1	chromatin immunoprecipitation assay	29126285;27924024	Homo sapiens	GTRD;ReMap	No	Mm:P09631	Rn:D3ZSU5	Dr:B7ZD04;Mm:Q8BP27	Rn:A0A0H2UHK0
P31269	Q96MC5	3205	89927	HOXA9	BMERB1	chromatin immunoprecipitation assay	27924024	Homo sapiens	GTRD	No	Mm:P09631	Rn:D3ZSU5	Mm:Q8R1Y2;Rn:Q5FVJ5	-
P31269	Q15406	3205	2649	HOXA9	NR6A1	chromatin immunoprecipitation assay	27924024	Homo sapiens	GTRD	No	Mm:P09631	Rn:D3ZSU5	Ce:Q9U2R6;Dr:B3DH62;Mm:Q64249;Rn:E9PSV7	-
P31269	Q8N8S7	3205	55740	HOXA9	ENAH	chromatin immunoprecipitation assay	27924024	Homo sapiens	GTRD	No	Mm:P09631	Rn:D3ZSU5	-	-
P31269	P61619	3205	29927	HOXA9	SEC61A1	chromatin immunoprecipitation assay	27924024	Homo sapiens	GTRD	No	Mm:P09631	Rn:D3ZSU5	Dr:Q90ZM2;Dr:A0A0J9YIG5;Mm:P61620	Rn:P61621
P31269	Q6MZQ0	3205	79899	HOXA9	PRR5L	chromatin immunoprecipitation assay	27924024	Homo sapiens	GTRD	No	Mm:P09631	Rn:D3ZSU5	Mm:A2AVJ5;Rn:F1LQP5	Dr:X1WFB5
P31269	Q9UFF9	3205	9337	HOXA9	CNOT8	chromatin immunoprecipitation assay	27924024	Homo sapiens	GTRD	No	Mm:P09631	Rn:D3ZSU5	Dr:A8E5K6;Mm:Q9D8X5;Rn:Q5U2U9	-
P31269	Q86UK0	3205	26154	HOXA9	ABCA12	chromatin immunoprecipitation assay	27924024	Homo sapiens	GTRD	No	Mm:P09631	Rn:D3ZSU5	Dm:E2QD66;Mm:E9Q876;Rn:D4A7J3	Dr:F1QLU8
P31269	Q15819	3205	7336	HOXA9	UBE2V2	chromatin immunoprecipitation assay	27924024	Homo sapiens	GTRD	No	Mm:P09631	Rn:D3ZSU5	Dr:Q6PEH5;Mm:Q9D2M8;Rn:Q7M767	-
P31269	Q6ZR08	3205	201625	HOXA9	DNAH12	chromatin immunoprecipitation assay	27924024	Homo sapiens	GTRD	No	Mm:P09631	Rn:D3ZSU5	-	-
P31269	Q8N6S5	3205	151188	HOXA9	ARL6IP6	chromatin immunoprecipitation assay	27924024	Homo sapiens	GTRD	No	Mm:P09631	Rn:D3ZSU5	Mm:Q8BH07;Rn:Q68FV2	-
P31269	Q9XRX5	3205	11147	HOXA9	HHLA3	chromatin immunoprecipitation assay	29126285	Homo sapiens	ReMap	No	Mm:P09631	Rn:D3ZSU5	-	-
P31269	Q7Z5Q5	3205	353497	HOXA9	POLN	chromatin immunoprecipitation assay	27924024	Homo sapiens	GTRD	No	Mm:P09631	Rn:D3ZSU5	Mm:A0A0R4J0E3;Rn:F1LWX6	-
P31269	O95620	3205	11062	HOXA9	DUS4L	chromatin immunoprecipitation assay	27924024	Homo sapiens	GTRD	No	Mm:P09631	Rn:D3ZSU5	Ce:Q09504;Dm:Q9VJ06;Dr:Q5RIX6;Mm:A0A0R4J016;Sc:Q06063	Rn:A0A0G2K3I5
P31269	Q5VT06	3205	9857	HOXA9	CEP350	chromatin immunoprecipitation assay	27924024	Homo sapiens	GTRD	No	Mm:P09631	Rn:D3ZSU5	Dr:F1QVM8;Mm:E9Q309;Rn:F1LPD3	-
P31269	Q8WV44	3205	90933	HOXA9	TRIM41	chromatin immunoprecipitation assay	27924024	Homo sapiens	GTRD	No	Mm:P09631	Rn:D3ZSU5	Mm:Q5NCC3;Rn:F1LMK2	-
P31269	P10242	3205	4602	HOXA9	MYB	chromatin immunoprecipitation assay	27924024	Homo sapiens	GTRD	No	Mm:P09631	Rn:D3ZSU5	Dr:F1QP24;Rn:A0A0G2K2A4	Mm:A0A087WPA7
P31269	Q8IZ83	3205	126133	HOXA9	ALDH16A1	chromatin immunoprecipitation assay	29126285	Homo sapiens	ReMap	No	Mm:P09631	Rn:D3ZSU5	Mm:A0A1B0GSU0;Rn:Q3T1L0	Dr:F1QGP1
P31269	Q92973	3205	3842	HOXA9	TNPO1	chromatin immunoprecipitation assay	27924024	Homo sapiens	GTRD	No	Mm:P09631	Rn:D3ZSU5	Dr:F1RDR1;Rn:F1LQP9	Mm:Q3TKD0
P31269	Q9HCC0	3205	64087	HOXA9	MCCC2	chromatin immunoprecipitation assay	27924024	Homo sapiens	GTRD	No	Mm:P09631	Rn:D3ZSU5	Ce:P34385;Dm:Q9V9A7;Dr:A2BIN5;Mm:Q3ULD5;Rn:Q5XIT9	-
P31269	Q96I25	3205	84991	HOXA9	RBM17	chromatin immunoprecipitation assay	27924024	Homo sapiens	GTRD	No	Mm:P09631	Rn:D3ZSU5	Ce:Q20966;Dm:Q7PL83;Dr:Q7ZVN6;Mm:Q8JZX4;Rn:Q6AY02	-
P31269	Q9H2X8	3205	83982	HOXA9	IFI27L2	chromatin immunoprecipitation assay	27924024	Homo sapiens	GTRD	No	Mm:P09631	Rn:D3ZSU5	Dr:B8A494;Dr:B8A487;Dr:B8A486;Mm:Q8R412;Rn:Q6IEA8	Dr:B8A492
P31269	Q9BQQ7	3205	83597	HOXA9	RTP3	chromatin immunoprecipitation assay	27924024	Homo sapiens	GTRD	No	Mm:P09631	Rn:D3ZSU5	-	-
P31269	O15315	3205	5890	HOXA9	RAD51B	chromatin immunoprecipitation assay	27924024	Homo sapiens	GTRD	No	Mm:P09631	Rn:D3ZSU5	Mm:O35719	Rn:A0A0G2JTF1
P31269	Q12769	3205	23279	HOXA9	NUP160	chromatin immunoprecipitation assay	27924024	Homo sapiens	GTRD	No	Mm:P09631	Rn:D3ZSU5	Dm:Q9VKJ3;Mm:Q9Z0W3;Rn:D3ZBL6	Dr:X1WEZ6
P31269	Q6ZPB1	3205	-	HOXA9	-	chromatin immunoprecipitation assay	27924024	Homo sapiens	GTRD	No	Mm:P09631	Rn:D3ZSU5	Mm:A0A087WNV0	-
P31269	Q9UBU8	3205	10933	HOXA9	MORF4L1	chromatin immunoprecipitation assay	27924024	Homo sapiens	GTRD	No	Mm:P09631	Rn:D3ZSU5	Ce:A7DTF0;Dr:A8E7S8;Mm:P60762;Rn:Q6AYU1;Sc:Q12432	Dm:A0A0B4KHJ7
P31269	P03952	3205	3818	HOXA9	KLKB1	chromatin immunoprecipitation assay	27924024	Homo sapiens	GTRD	No	Mm:P09631	Rn:D3ZSU5	-	-
P31269	Q9NVA4	3205	55751	HOXA9	TMEM184C	chromatin immunoprecipitation assay	27924024	Homo sapiens	GTRD	No	Mm:P09631	Rn:D3ZSU5	Dr:B8JIG9;Mm:Q3TPR7;Rn:Q810F5	Dm:M9NEX9
P31269	Q96M60	3205	196951	HOXA9	FAM227B	chromatin immunoprecipitation assay	27924024	Homo sapiens	GTRD	No	Mm:P09631	Rn:D3ZSU5	Rn:Q6AXP3	Mm:E9PUC3
P31269	A0A087WY73	3205	-	HOXA9	-	chromatin immunoprecipitation assay	27924024	Homo sapiens	GTRD	No	Mm:P09631	Rn:D3ZSU5	-	-
P31269	Q00987	3205	4193	HOXA9	MDM2	chromatin immunoprecipitation assay	27924024	Homo sapiens	GTRD	No	Mm:P09631	Rn:D3ZSU5	Mm:P23804;Rn:A0A0G2JVC1	Dr:B0R0S9
P31269	Q9ULK5	3205	57216	HOXA9	VANGL2	chromatin immunoprecipitation assay	27924024	Homo sapiens	GTRD	No	Mm:P09631	Rn:D3ZSU5	Dr:Q8UVJ6;Rn:P84889	Mm:D3YY75
P31269	Q53EP0	3205	64778	HOXA9	FNDC3B	chromatin immunoprecipitation assay	27924024	Homo sapiens	GTRD	No	Mm:P09631	Rn:D3ZSU5	Dr:B0S5P9;Mm:A0A0R4J0H8	Rn:D4A0W7
P31269	Q6ZSC3	3205	375287	HOXA9	RBM43	chromatin immunoprecipitation assay	27924024	Homo sapiens	GTRD	No	Mm:P09631	Rn:D3ZSU5	Mm:Q99J64;Rn:F1LRJ4	-
P31269	Q9NWS0	3205	55011	HOXA9	PIH1D1	chromatin immunoprecipitation assay	27924024	Homo sapiens	GTRD	No	Mm:P09631	Rn:D3ZSU5	Mm:Q9CQJ2;Rn:Q4V7F5	Dr:F1R0N8
P31269	Q9H2Y7	3205	64397	HOXA9	ZNF106	chromatin immunoprecipitation assay	27924024	Homo sapiens	GTRD	No	Mm:P09631	Rn:D3ZSU5	-	-
P31269	Q6P179	3205	64167	HOXA9	ERAP2	chromatin immunoprecipitation assay	27924024	Homo sapiens	GTRD	No	Mm:P09631	Rn:D3ZSU5	-	-
P31269	Q8N5C7	3205	56986	HOXA9	DTWD1	chromatin immunoprecipitation assay	27924024	Homo sapiens	GTRD	No	Mm:P09631	Rn:D3ZSU5	Dm:Q9VAL1;Dr:A0A2R8Q4B6;Mm:Q9D8U7	Ce:B7WNB4;Rn:F1M7Q4
P31269	Q76N89	3205	23072	HOXA9	HECW1	chromatin immunoprecipitation assay	29126285	Homo sapiens	ReMap	No	Mm:P09631	Rn:D3ZSU5	Mm:Q8K4P8;Rn:F1M4Q8	-
P31269	Q96JB8	3205	58538	HOXA9	MPP4	chromatin immunoprecipitation assay	27924024	Homo sapiens	GTRD	No	Mm:P09631	Rn:D3ZSU5	Mm:Q6P7F1	Rn:F1MA44
P31269	Q9P2D0	3205	25998	HOXA9	IBTK	chromatin immunoprecipitation assay	27924024	Homo sapiens	GTRD	No	Mm:P09631	Rn:D3ZSU5	Dm:A1ZAE2;Mm:Q6ZPR6;Rn:D3ZH46	Dr:F8W340
P31269	Q92556	3205	9844	HOXA9	ELMO1	chromatin immunoprecipitation assay	27924024	Homo sapiens	GTRD	No	Mm:P09631	Rn:D3ZSU5	Mm:Q8BPU7	Dr:Q6NV39;Rn:G8CYZ7
P31269	Q03519	3205	6891	HOXA9	TAP2	chromatin immunoprecipitation assay	27924024	Homo sapiens	GTRD	No	Mm:P09631	Rn:D3ZSU5	-	-
P31269	Q12778	3205	2308	HOXA9	FOXO1	chromatin immunoprecipitation assay	27924024	Homo sapiens	GTRD	No	Mm:P09631	Rn:D3ZSU5	Dr:A3RK74;Mm:Q9R1E0;Rn:G3V7R4	-
P31269	Q6ZRR5	3205	219902	HOXA9	TLCD5	chromatin immunoprecipitation assay	27924024	Homo sapiens	GTRD	No	Mm:P09631	Rn:D3ZSU5	-	-
P31269	P05981	3205	3249	HOXA9	HPN	chromatin immunoprecipitation assay	29126285	Homo sapiens	ReMap	No	Mm:P09631	Rn:D3ZSU5	Rn:A0A0G2KB31	Dr:A8DZG9;Mm:G3UWE8
P31269	Q8N8D9	3205	-	HOXA9	IRF1-AS1	chromatin immunoprecipitation assay	27924024	Homo sapiens	GTRD	No	Mm:P09631	Rn:D3ZSU5	-	-
P31269	P25101	3205	1909	HOXA9	EDNRA	chromatin immunoprecipitation assay	27924024	Homo sapiens	GTRD	No	Mm:P09631	Rn:D3ZSU5	Dr:B3DLG5;Mm:Q61614;Rn:A0A0G2JSX5	Dr:F8W4W1
P31269	Q9NQ03	3205	85508	HOXA9	SCRT2	chromatin immunoprecipitation assay	27924024	Homo sapiens	GTRD	No	Mm:P09631	Rn:D3ZSU5	Dr:A8WGA5;Dr:A4IGB7;Mm:Q8BTH6;Rn:D3ZNS5	-
P31269	O15021	3205	375449	HOXA9	MAST4	chromatin immunoprecipitation assay	27924024	Homo sapiens	GTRD	No	Mm:P09631	Rn:D3ZSU5	Mm:Q811L6;Rn:M0R3L1	-
P31269	Q13615	3205	8897	HOXA9	MTMR3	chromatin immunoprecipitation assay	27924024	Homo sapiens	GTRD	No	Mm:P09631	Rn:D3ZSU5	Dr:A0A0R4IFR5;Mm:B1ATD5	Rn:A0A0G2K8C7
P31269	Q0VDD8	3205	127602	HOXA9	DNAH14	chromatin immunoprecipitation assay	27924024	Homo sapiens	GTRD	No	Mm:P09631	Rn:D3ZSU5	-	Mm:A0A571BGC3
P31269	P36894	3205	657	HOXA9	BMPR1A	chromatin immunoprecipitation assay	27924024	Homo sapiens	GTRD	No	Mm:P09631	Rn:D3ZSU5	Mm:P36895;Rn:Q78EA7	-
P31269	Q496A3	3205	221409	HOXA9	SPATS1	chromatin immunoprecipitation assay	29126285;27924024	Homo sapiens	GTRD;ReMap	No	Mm:P09631	Rn:D3ZSU5	Mm:A2RRY8;Rn:A0A0G2K8X4	-
P31269	O94788	3205	8854	HOXA9	ALDH1A2	chromatin immunoprecipitation assay	27924024	Homo sapiens	GTRD	No	Mm:P09631	Rn:D3ZSU5	Dr:Q90Y03;Mm:Q62148;Rn:Q63639	-
P31269	Q9P032	3205	29078	HOXA9	NDUFAF4	chromatin immunoprecipitation assay	27924024	Homo sapiens	GTRD	No	Mm:P09631	Rn:D3ZSU5	Dm:Q9VH39;Mm:Q9D1H6;Rn:Q9NQR8	Dr:E7FDX3;Rn:D4ABZ8
P31269	Q96MF2	3205	246329	HOXA9	STAC3	chromatin immunoprecipitation assay	27924024	Homo sapiens	GTRD	No	Mm:P09631	Rn:D3ZSU5	Mm:Q8BZ71	Dr:Q6DBR6;Rn:D3ZQN6
P31269	Q9P2B7	3205	57587	HOXA9	CFAP97	chromatin immunoprecipitation assay	27924024	Homo sapiens	GTRD	No	Mm:P09631	Rn:D3ZSU5	Mm:Q6ZPR1;Rn:Q66H34	Dr:B8JIG1
P31269	Q9HD43	3205	5794	HOXA9	PTPRH	chromatin immunoprecipitation assay	27924024	Homo sapiens	GTRD	No	Mm:P09631	Rn:D3ZSU5	Mm:E9Q0N2;Rn:A0A0G2K754	-
P31269	Q9Y2D5	3205	445815	HOXA9	AKAP2	chromatin immunoprecipitation assay	27924024	Homo sapiens	GTRD	No	Mm:P09631	Rn:D3ZSU5	Dr:A0A0R4ISM7	Mm:A2API8;Rn:F1LPQ9
P31269	Q8IVW4	3205	51265	HOXA9	CDKL3	chromatin immunoprecipitation assay	27924024	Homo sapiens	GTRD	No	Mm:P09631	Rn:D3ZSU5	Mm:Q8BLF2	Rn:A0A0G2K2N2;Rn:A0A0G2K5J4
P31269	Q5VW36	3205	54914	HOXA9	FOCAD	chromatin immunoprecipitation assay	27924024	Homo sapiens	GTRD	No	Mm:P09631	Rn:D3ZSU5	-	-
P31269	Q9BZF9	3205	55075	HOXA9	UACA	chromatin immunoprecipitation assay	27924024	Homo sapiens	GTRD	No	Mm:P09631	Rn:D3ZSU5	Rn:D3ZGS5	Dr:F1QM39;Mm:A0A0R4J0S7
P31269	Q14192	3205	2274	HOXA9	FHL2	chromatin immunoprecipitation assay	27924024	Homo sapiens	GTRD	No	Mm:P09631	Rn:D3ZSU5	Dr:B0V234;Dr:Q6AZB7;Mm:O70433;Rn:O35115	-
P31269	O95625	3205	27107	HOXA9	ZBTB11	chromatin immunoprecipitation assay	27924024	Homo sapiens	GTRD	No	Mm:P09631	Rn:D3ZSU5	Dr:F1RAC1;Mm:G5E8B9;Rn:D3ZDP9	-
P31269	Q8IWF9	3205	220047	HOXA9	CCDC83	chromatin immunoprecipitation assay	27924024	Homo sapiens	GTRD	No	Mm:P09631	Rn:D3ZSU5	-	Dr:F1QAQ9;Mm:D3YUZ0
P31269	Q15846	3205	27098	HOXA9	CLUL1	chromatin immunoprecipitation assay	27924024	Homo sapiens	GTRD	No	Mm:P09631	Rn:D3ZSU5	-	-
P31269	Q8IXI2	3205	55288	HOXA9	RHOT1	chromatin immunoprecipitation assay	27924024	Homo sapiens	GTRD	No	Mm:P09631	Rn:D3ZSU5	Dm:Q8IMX7;Dr:Q6NVC5;Mm:Q8BG51	-
P31269	A4D161	3205	340277	HOXA9	FAM221A	chromatin immunoprecipitation assay	27924024	Homo sapiens	GTRD	No	Mm:P09631	Rn:D3ZSU5	Dr:E9QIF4;Mm:Q8C790;Rn:Q4V8D7	-
P31269	Q9H8M7	3205	80013	HOXA9	MINDY3	chromatin immunoprecipitation assay	27924024	Homo sapiens	GTRD	No	Mm:P09631	Rn:D3ZSU5	Dm:Q9VWN5;Dr:A0AUR5;Mm:Q9CV28;Rn:D3Z916	-
P31269	Q8NFM4	3205	196883	HOXA9	ADCY4	chromatin immunoprecipitation assay	27924024	Homo sapiens	GTRD	No	Mm:P09631	Rn:D3ZSU5	Mm:Q91WF3	Rn:Q66HK5
P31269	Q7Z442	3205	114780	HOXA9	PKD1L2	chromatin immunoprecipitation assay	27924024	Homo sapiens	GTRD	No	Mm:P09631	Rn:D3ZSU5	-	-
P31269	Q7Z7F0	3205	22889	HOXA9	KHDC4	chromatin immunoprecipitation assay	29126285;27924024	Homo sapiens	GTRD;ReMap	No	Mm:P09631	Rn:D3ZSU5	Dr:F1QQM1;Mm:Q3TCX3;Rn:F1LM38	-
P31269	P0DI80	3205	100130933	HOXA9	SMIM6	chromatin immunoprecipitation assay	27924024	Homo sapiens	GTRD	No	Mm:P09631	Rn:D3ZSU5	Mm:Q3U0I6	-
P31269	Q9UPN6	3205	22828	HOXA9	SCAF8	chromatin immunoprecipitation assay	27924024	Homo sapiens	GTRD	No	Mm:P09631	Rn:D3ZSU5	-	-
P31269	Q13523	3205	8899	HOXA9	PRPF4B	chromatin immunoprecipitation assay	27924024	Homo sapiens	GTRD	No	Mm:P09631	Rn:D3ZSU5	Ce:Q09437;Dr:B0V1K6;Mm:Q61136;Rn:Q5RKH1;Sc:P53739	Dm:Q9Y145;Dr:F1QWY2
P31269	Q96G28	3205	112942	HOXA9	CFAP36	chromatin immunoprecipitation assay	27924024	Homo sapiens	GTRD	No	Mm:P09631	Rn:D3ZSU5	Dm:Q9VFS4;Dr:F1R235;Mm:Q8C6E0;Rn:Q4V8E4	-
P31269	P0C024	3205	283927	HOXA9	NUDT7	chromatin immunoprecipitation assay	27924024	Homo sapiens	GTRD	No	Mm:P09631	Rn:D3ZSU5	Ce:Q9NA25;Dr:E7FAS2;Mm:Q99P30;Rn:D3ZV74	-
P31269	P58557	3205	54059	HOXA9	YBEY	chromatin immunoprecipitation assay	27924024	Homo sapiens	GTRD	No	Mm:P09631	Rn:D3ZSU5	Mm:Q8CAV0;Rn:D4A815	Dr:Q6NWH8
P31269	H0YET2	3205	-	HOXA9	-	chromatin immunoprecipitation assay	29126285	Homo sapiens	ReMap	No	Mm:P09631	Rn:D3ZSU5	-	-
P31269	Q9Y6W3	3205	23473	HOXA9	CAPN7	chromatin immunoprecipitation assay	27924024	Homo sapiens	GTRD	No	Mm:P09631	Rn:D3ZSU5	Ce:Q22143;Mm:Q9R1S8;Rn:Q499T5	-
P31269	P41595	3205	3357	HOXA9	HTR2B	chromatin immunoprecipitation assay	27924024	Homo sapiens	GTRD	No	Mm:P09631	Rn:D3ZSU5	Mm:Q02152;Rn:G3V8A0	Dr:Q0GH74
P31269	Q9BYG7	3205	83876	HOXA9	MRO	chromatin immunoprecipitation assay	27924024	Homo sapiens	GTRD	No	Mm:P09631	Rn:D3ZSU5	Mm:E9QNX2;Rn:M0RDR0	-
P31269	Q99572	3205	5027	HOXA9	P2RX7	chromatin immunoprecipitation assay	27924024	Homo sapiens	GTRD	No	Mm:P09631	Rn:D3ZSU5	Mm:Q9Z1M0	Rn:A0A0G2JZT0
P31269	Q96NE9	3205	122786	HOXA9	FRMD6	chromatin immunoprecipitation assay	27924024	Homo sapiens	GTRD	No	Mm:P09631	Rn:D3ZSU5	Dr:B8JJL6;Mm:Q8C0V9;Rn:F1LR29	-
P31269	Q86YM7	3205	9456	HOXA9	HOMER1	chromatin immunoprecipitation assay	27924024	Homo sapiens	GTRD	No	Mm:P09631	Rn:D3ZSU5	Mm:Q9Z2Y3	Rn:A0A0H2UI35
P31269	Q7Z429	3205	2907	HOXA9	GRINA	chromatin immunoprecipitation assay	27924024	Homo sapiens	GTRD	No	Mm:P09631	Rn:D3ZSU5	Dr:A0A0R4IG88;Mm:Q9ESF4;Rn:Q6P6R0	Dm:Q7JR91
P31269	Q8NGN4	3205	219870	HOXA9	OR10G9	chromatin immunoprecipitation assay	27924024	Homo sapiens	GTRD	No	Mm:P09631	Rn:D3ZSU5	-	-
P31269	Q96GD3	3205	22955	HOXA9	SCMH1	chromatin immunoprecipitation assay	27924024	Homo sapiens	GTRD	No	Mm:P09631	Rn:D3ZSU5	Mm:Q8K214	Dr:A0A0R4IED9;Rn:A0A0G2K483
P31269	Q07889	3205	6654	HOXA9	SOS1	chromatin immunoprecipitation assay	27924024	Homo sapiens	GTRD	No	Mm:P09631	Rn:D3ZSU5	Mm:Q62245;Rn:D4A3T0	-
P31269	Q99985	3205	10512	HOXA9	SEMA3C	chromatin immunoprecipitation assay	27924024	Homo sapiens	GTRD	No	Mm:P09631	Rn:D3ZSU5	Ce:Q95XP4;Mm:Q62181;Rn:F7FHT4	Dr:F1QGW9
P31269	Q02094	3205	6005	HOXA9	RHAG	chromatin immunoprecipitation assay	27924024	Homo sapiens	GTRD	No	Mm:P09631	Rn:D3ZSU5	Ce:Q22947;Dr:Q5TYN0;Mm:Q9QUT0;Rn:G3V9I8	Dm:Q9V3T3
P31269	Q13409	3205	1781	HOXA9	DYNC1I2	chromatin immunoprecipitation assay	27924024	Homo sapiens	GTRD	No	Mm:P09631	Rn:D3ZSU5	Mm:O88487;Rn:G3V9V3	Dr:A0A0R4IXD8;Dr:A0A286YAG4
P31269	Q5SW96	3205	26119	HOXA9	LDLRAP1	chromatin immunoprecipitation assay	27924024	Homo sapiens	GTRD	No	Mm:P09631	Rn:D3ZSU5	Mm:Q8C142;Rn:D3ZAR1	-
P31269	Q96IV0	3205	55768	HOXA9	NGLY1	chromatin immunoprecipitation assay	27924024	Homo sapiens	GTRD	No	Mm:P09631	Rn:D3ZSU5	Dm:Q7KRR5;Dr:A3KQW7;Mm:Q9JI78;Rn:Q5XI55	Ce:Q9TW67
P31269	P54750	3205	5136	HOXA9	PDE1A	chromatin immunoprecipitation assay	27924024	Homo sapiens	GTRD	No	Mm:P09631	Rn:D3ZSU5	-	Mm:Q61481;Rn:A0A0G2K2K1
P31269	Q14188	3205	7029	HOXA9	TFDP2	chromatin immunoprecipitation assay	27924024	Homo sapiens	GTRD	No	Mm:P09631	Rn:D3ZSU5	-	Dr:F1QC48;Mm:A0A087WPU8;Rn:A0A0G2JXE8
P31269	Q8TC41	3205	154214	HOXA9	RNF217	chromatin immunoprecipitation assay	27924024	Homo sapiens	GTRD	No	Mm:P09631	Rn:D3ZSU5	-	-
P31269	Q8N6U8	3205	23432	HOXA9	GPR161	chromatin immunoprecipitation assay	27924024	Homo sapiens	GTRD	No	Mm:P09631	Rn:D3ZSU5	-	-
P31269	P78424	3205	11281	HOXA9	POU6F2	chromatin immunoprecipitation assay	27924024	Homo sapiens	GTRD	No	Mm:P09631	Rn:D3ZSU5	-	-
P31269	Q9Y5X1	3205	51429	HOXA9	SNX9	chromatin immunoprecipitation assay	27924024	Homo sapiens	GTRD	No	Mm:P09631	Rn:D3ZSU5	Dm:Q9NCC3;Mm:Q91VH2;Rn:M0R9L3	Dr:Q5SPP2
P31269	Q9NR09	3205	57448	HOXA9	BIRC6	chromatin immunoprecipitation assay	29126285;27924024	Homo sapiens	GTRD;ReMap	No	Mm:P09631	Rn:D3ZSU5	-	-
P31269	Q9H2K8	3205	51347	HOXA9	TAOK3	chromatin immunoprecipitation assay	27924024	Homo sapiens	GTRD	No	Mm:P09631	Rn:D3ZSU5	Dr:E7F885;Mm:Q8BYC6	Rn:F1LRI6
P31269	Q15126	3205	10654	HOXA9	PMVK	chromatin immunoprecipitation assay	29126285;27924024	Homo sapiens	GTRD;ReMap	No	Mm:P09631	Rn:D3ZSU5	Ce:I2HAD9;Dm:Q9VIT2;Mm:Q9D1G2;Rn:Q5RK24	Dr:F8W4R0
P31269	Q58WW2	3205	55827	HOXA9	DCAF6	chromatin immunoprecipitation assay	27924024	Homo sapiens	GTRD	No	Mm:P09631	Rn:D3ZSU5	Dr:B0QZE8;Mm:Q9DC22;Rn:D4A8L4	-
P31269	Q9BW91	3205	53343	HOXA9	NUDT9	chromatin immunoprecipitation assay	27924024	Homo sapiens	GTRD	No	Mm:P09631	Rn:D3ZSU5	Ce:Q09297;Dm:Q9VV83;Dr:F1QL34;Mm:Q8BVU5;Rn:Q5XIG0	-
P31269	Q9Y4X0	3205	9949	HOXA9	AMMECR1	chromatin immunoprecipitation assay	27924024	Homo sapiens	GTRD	No	Mm:P09631	Rn:D3ZSU5	Dr:Q6NWA1;Mm:Q9JHT5;Rn:D3ZBY1	-
P31269	Q70SY1	3205	64764	HOXA9	CREB3L2	chromatin immunoprecipitation assay	29126285	Homo sapiens	ReMap	No	Mm:P09631	Rn:D3ZSU5	Dr:A1L224;Mm:Q8BH52;Rn:Q6QDP7	-
P31269	Q7L8W6	3205	89978	HOXA9	DPH6	chromatin immunoprecipitation assay	27924024	Homo sapiens	GTRD	No	Mm:P09631	Rn:D3ZSU5	Ce:Q966L4;Dr:A2RV01;Mm:Q9CQ28;Rn:F1LP07	-
P31269	Q8NEL9	3205	80821	HOXA9	DDHD1	chromatin immunoprecipitation assay	27924024	Homo sapiens	GTRD	No	Mm:P09631	Rn:D3ZSU5	Dr:E7F9W6;Rn:Q3ZAU5	Ce:G5EEM9;Mm:F8WHP5
P31269	Q70CQ3	3205	84749	HOXA9	USP30	chromatin immunoprecipitation assay	27924024	Homo sapiens	GTRD	No	Mm:P09631	Rn:D3ZSU5	Ce:Q9BKQ6;Dm:Q9W462;Mm:Q3UN04;Rn:D3ZPG5	-
P31269	Q8TBC3	3205	92799	HOXA9	SHKBP1	chromatin immunoprecipitation assay	27924024	Homo sapiens	GTRD	No	Mm:P09631	Rn:D3ZSU5	Mm:Q6P7W2;Rn:P0C5J9	Dr:E7FFI2
P31269	Q7Z460	3205	23332	HOXA9	CLASP1	chromatin immunoprecipitation assay	27924024	Homo sapiens	GTRD	No	Mm:P09631	Rn:D3ZSU5	Rn:A0A0G2JUI5	Mm:A0A087WQ31
P31269	Q63HQ2	3205	133584	HOXA9	EGFLAM	chromatin immunoprecipitation assay	27924024	Homo sapiens	GTRD	No	Mm:P09631	Rn:D3ZSU5	Ce:Q22574;Mm:Q4VBE4;Rn:G3V7M7	-
P31269	Q8IUH5	3205	23390	HOXA9	ZDHHC17	chromatin immunoprecipitation assay	27924024	Homo sapiens	GTRD	No	Mm:P09631	Rn:D3ZSU5	Dm:Q9VUW9;Mm:Q80TN5;Rn:E9PTT0	-
P31269	Q13642	3205	2273	HOXA9	FHL1	chromatin immunoprecipitation assay	27924024	Homo sapiens	GTRD	No	Mm:P09631	Rn:D3ZSU5	-	Mm:A2AEY0;Rn:A0A0G2K338
P31269	O75381	3205	5195	HOXA9	PEX14	chromatin immunoprecipitation assay	27924024	Homo sapiens	GTRD	No	Mm:P09631	Rn:D3ZSU5	Dm:Q9VPB8;Dr:A0A2R8QMZ2;Mm:Q9R0A0;Rn:Q642G4	-
P31269	P49641	3205	4122	HOXA9	MAN2A2	chromatin immunoprecipitation assay	27924024	Homo sapiens	GTRD	No	Mm:P09631	Rn:D3ZSU5	Dr:E7EYL2;Mm:Q8BRK9	Rn:A0A0G2JWG1
P31269	Q15438	3205	9267	HOXA9	CYTH1	chromatin immunoprecipitation assay	27924024	Homo sapiens	GTRD	No	Mm:P09631	Rn:D3ZSU5	Dr:F1R9I9;Rn:B2GUV0	Mm:Q3TZ02
P31269	P24278	3205	7597	HOXA9	ZBTB25	chromatin immunoprecipitation assay	27924024	Homo sapiens	GTRD	No	Mm:P09631	Rn:D3ZSU5	Dr:Q5RIH3;Mm:G3UW50;Rn:Q6P754	-
P31269	Q9BX79	3205	64220	HOXA9	STRA6	chromatin immunoprecipitation assay	27924024	Homo sapiens	GTRD	No	Mm:P09631	Rn:D3ZSU5	-	-
P31269	H7BZ11	3205	-	HOXA9	RPL36A-HNRNPH2	chromatin immunoprecipitation assay	27924024	Homo sapiens	GTRD	No	Mm:P09631	Rn:D3ZSU5	-	-
P31269	Q6IEG0	3205	154007	HOXA9	SNRNP48	chromatin immunoprecipitation assay	27924024	Homo sapiens	GTRD	No	Mm:P09631	Rn:D3ZSU5	Dr:A0A0R4IMG9;Mm:Q9D361;Rn:D3ZJA5	-
P31269	Q9Y6Y1	3205	23261	HOXA9	CAMTA1	chromatin immunoprecipitation assay	27924024	Homo sapiens	GTRD	No	Mm:P09631	Rn:D3ZSU5	Dr:K7DY74;Mm:A2A891;Rn:F1M4M6	Dm:A0A0B4LF15
P31269	Q9Y2G2	3205	22900	HOXA9	CARD8	chromatin immunoprecipitation assay	27924024	Homo sapiens	GTRD	No	Mm:P09631	Rn:D3ZSU5	-	-
P31269	Q96F45	3205	84858	HOXA9	ZNF503	chromatin immunoprecipitation assay	29126285;27924024	Homo sapiens	GTRD;ReMap	No	Mm:P09631	Rn:D3ZSU5	Dr:Q6UFS5;Mm:Q7TMA2;Rn:G3V7W0	Ce:G5EDQ6
P31269	Q8N668	3205	150684	HOXA9	COMMD1	chromatin immunoprecipitation assay	29126285;27924024	Homo sapiens	GTRD;ReMap	No	Mm:P09631	Rn:D3ZSU5	Mm:Q8K4M5;Rn:B0BNB1	Dr:B8A6D0
P31269	Q7Z3E2	3205	55088	HOXA9	CCDC186	chromatin immunoprecipitation assay	27924024	Homo sapiens	GTRD	No	Mm:P09631	Rn:D3ZSU5	Ce:Q8I0Z1;Dm:Q9VV40;Dr:E7F2H4;Mm:Q8C9S4;Rn:A0A0G2K8K1	-
P31269	Q9Y5Y0	3205	28982	HOXA9	FLVCR1	chromatin immunoprecipitation assay	27924024	Homo sapiens	GTRD	No	Mm:P09631	Rn:D3ZSU5	Dr:Q5RGT2;Mm:B2RXV4;Rn:M0RB11	-
P31269	P20774	3205	4969	HOXA9	OGN	chromatin immunoprecipitation assay	27924024	Homo sapiens	GTRD	No	Mm:P09631	Rn:D3ZSU5	Dr:Q1LV51;Dr:F1QLW6;Mm:Q62000	Rn:D3ZVB7
P31269	Q8IUZ0	3205	54839	HOXA9	LRRC49	chromatin immunoprecipitation assay	27924024	Homo sapiens	GTRD	No	Mm:P09631	Rn:D3ZSU5	Rn:A0A0G2K8U5	Mm:G5E8R5
P31269	Q8N567	3205	84240	HOXA9	ZCCHC9	chromatin immunoprecipitation assay	27924024	Homo sapiens	GTRD	No	Mm:P09631	Rn:D3ZSU5	Mm:Q8R1J3;Rn:Q5XII6	Dr:F1QE26
P31269	Q96GC9	3205	81671	HOXA9	VMP1	chromatin immunoprecipitation assay	27924024	Homo sapiens	GTRD	No	Mm:P09631	Rn:D3ZSU5	Ce:Q9XWU8;Dr:F1Q6C7;Mm:Q99KU0;Rn:Q91ZQ0	Dm:Q7KVQ7
P31269	O75592	3205	23077	HOXA9	MYCBP2	chromatin immunoprecipitation assay	27924024	Homo sapiens	GTRD	No	Mm:P09631	Rn:D3ZSU5	Dm:Q9NB71;Dr:F1RD40;Mm:Q7TPH6;Rn:D4A2D3	Ce:Q17551
P31269	Q15649	3205	9326	HOXA9	ZNHIT3	chromatin immunoprecipitation assay	27924024	Homo sapiens	GTRD	No	Mm:P09631	Rn:D3ZSU5	Dm:A1ZA28;Dr:Q7ZUF9;Mm:Q9CQK1;Rn:D4AA75	-
P31269	Q15034	3205	8916	HOXA9	HERC3	chromatin immunoprecipitation assay	27924024	Homo sapiens	GTRD	No	Mm:P09631	Rn:D3ZSU5	-	-
P31269	Q9P270	3205	57606	HOXA9	SLAIN2	chromatin immunoprecipitation assay	27924024	Homo sapiens	GTRD	No	Mm:P09631	Rn:D3ZSU5	Dr:Q5RHE6;Mm:Q8CI08;Rn:G3V6A2	-
P31269	P08729	3205	3855	HOXA9	KRT7	chromatin immunoprecipitation assay	27924024	Homo sapiens	GTRD	No	Mm:P09631	Rn:D3ZSU5	Mm:Q9DCV7;Rn:G3V712	-
P31269	Q8TAA9	3205	81839	HOXA9	VANGL1	chromatin immunoprecipitation assay	27924024	Homo sapiens	GTRD	No	Mm:P09631	Rn:D3ZSU5	Mm:Q80Z96;Rn:D3ZKC8	Dr:B0V210
P31269	Q8NDM7	3205	80217	HOXA9	CFAP43	chromatin immunoprecipitation assay	27924024	Homo sapiens	GTRD	No	Mm:P09631	Rn:D3ZSU5	Rn:F1LN76	Mm:E9Q7R9
P31269	O75390	3205	1431	HOXA9	CS	chromatin immunoprecipitation assay	27924024	Homo sapiens	GTRD	No	Mm:P09631	Rn:D3ZSU5	Ce:P34575;Dm:Q9W401;Dr:B2GTW6;Mm:Q9CZU6;Rn:G3V936;Sc:P08679;Sc:P00890	-
P31269	P37231	3205	5468	HOXA9	PPARG	chromatin immunoprecipitation assay	27924024	Homo sapiens	GTRD	No	Mm:P09631	Rn:D3ZSU5	-	-
P31269	Q8WUF8	3205	83989	HOXA9	FAM172A	chromatin immunoprecipitation assay	27924024	Homo sapiens	GTRD	No	Mm:P09631	Rn:D3ZSU5	Rn:D3ZYE5	Dr:F1QMC1;Mm:E9QMA2
P31269	Q53FD0	3205	79696	HOXA9	ZC2HC1C	chromatin immunoprecipitation assay	27924024	Homo sapiens	GTRD	No	Mm:P09631	Rn:D3ZSU5	Dr:E7F5P9;Mm:Q8CCG1;Rn:Q6AYP4	-
P31269	Q9Y5W7	3205	57231	HOXA9	SNX14	chromatin immunoprecipitation assay	27924024	Homo sapiens	GTRD	No	Mm:P09631	Rn:D3ZSU5	-	Ce:G5EF63;Mm:G3UX33;Rn:D3ZLX0
P31269	Q92478	3205	9976	HOXA9	CLEC2B	chromatin immunoprecipitation assay	27924024	Homo sapiens	GTRD	No	Mm:P09631	Rn:D3ZSU5	-	-
P31269	Q9Y2H1	3205	23012	HOXA9	STK38L	chromatin immunoprecipitation assay	27924024	Homo sapiens	GTRD	No	Mm:P09631	Rn:D3ZSU5	Dr:Q5RH05;Mm:Q7TSE6	Rn:A4GW50
P31269	Q9NPC1	3205	56413	HOXA9	LTB4R2	chromatin immunoprecipitation assay	27924024	Homo sapiens	GTRD	No	Mm:P09631	Rn:D3ZSU5	Mm:Q9JJL9	Rn:Q924U0
P31269	Q96SZ6	3205	51654	HOXA9	CDK5RAP1	chromatin immunoprecipitation assay	27924024	Homo sapiens	GTRD	No	Mm:P09631	Rn:D3ZSU5	Dm:Q9VGZ1;Mm:Q8BTW8;Rn:Q9JLH6	Ce:Q09316;Dr:F1QMW8
P31269	Q86XA0	3205	124512	HOXA9	METTL23	chromatin immunoprecipitation assay	27924024	Homo sapiens	GTRD	No	Mm:P09631	Rn:D3ZSU5	Dm:Q9VEZ4;Dr:A0A0R4IMW2;Mm:A2AA28;Rn:Q5RJL2	Dr:A0A0G2L4U4
P31269	P05165	3205	5095	HOXA9	PCCA	chromatin immunoprecipitation assay	27924024	Homo sapiens	GTRD	No	Mm:P09631	Rn:D3ZSU5	Ce:Q19842;Dr:F1QPL7;Mm:Q91ZA3;Rn:A0A0G2K5P9	-
P31269	Q96IG2	3205	84961	HOXA9	FBXL20	chromatin immunoprecipitation assay	27924024	Homo sapiens	GTRD	No	Mm:P09631	Rn:D3ZSU5	Dr:B8K0E7;Mm:Q9CZV8;Rn:A0A0H2UI14	-
P31269	Q9ULN7	3205	57469	HOXA9	PNMA8B	chromatin immunoprecipitation assay	29126285;27924024	Homo sapiens	GTRD;ReMap	No	Mm:P09631	Rn:D3ZSU5	Mm:G3X9N3;Rn:D3ZQN3	-
P31269	Q9Y376	3205	51719	HOXA9	CAB39	chromatin immunoprecipitation assay	27924024	Homo sapiens	GTRD	No	Mm:P09631	Rn:D3ZSU5	Dr:F1QNT8;Mm:Q06138;Rn:A0A0G2JZH0	-
P31269	Q9H9Q4	3205	79840	HOXA9	NHEJ1	chromatin immunoprecipitation assay	27924024	Homo sapiens	GTRD	No	Mm:P09631	Rn:D3ZSU5	Rn:Q6AYI4	-
P31269	P17483	3205	3214	HOXA9	HOXB4	chromatin immunoprecipitation assay	27924024	Homo sapiens	GTRD	No	Mm:P09631	Rn:D3ZSU5	Ce:Q09604;Dr:P22574;Mm:P10284;Rn:B1WBS2	-
P31269	Q9Y6I4	3205	9960	HOXA9	USP3	chromatin immunoprecipitation assay	29126285;27924024	Homo sapiens	GTRD;ReMap	No	Mm:P09631	Rn:D3ZSU5	Ce:Q9GRV2;Dr:X1WG21;Mm:Q91W36;Rn:D4A4F6	-
P31269	Q13023	3205	9472	HOXA9	AKAP6	chromatin immunoprecipitation assay	27924024	Homo sapiens	GTRD	No	Mm:P09631	Rn:D3ZSU5	Dr:F1QAQ3;Mm:E9Q9K8;Rn:G3V6M0	-
P31269	P34897	3205	6472	HOXA9	SHMT2	chromatin immunoprecipitation assay	27924024	Homo sapiens	GTRD	No	Mm:P09631	Rn:D3ZSU5	Mm:Q9CZN7;Rn:Q5U3Z7	-
P31269	Q8N475	3205	56884	HOXA9	FSTL5	chromatin immunoprecipitation assay	27924024	Homo sapiens	GTRD	No	Mm:P09631	Rn:D3ZSU5	Mm:Q8BFR2	Dr:F1Q9M7;Rn:A0A096MK67
P31269	Q9P055	3205	51528	HOXA9	JKAMP	chromatin immunoprecipitation assay	27924024	Homo sapiens	GTRD	No	Mm:P09631	Rn:D3ZSU5	Ce:G5EBX4;Dm:Q8SXK7;Dr:F1R9P8;Mm:Q8BI36;Rn:D3ZZT8	-
P31269	Q9P0U4	3205	30827	HOXA9	CXXC1	chromatin immunoprecipitation assay	27924024	Homo sapiens	GTRD	No	Mm:P09631	Rn:D3ZSU5	Dr:F1QXL1;Dr:A0A0R4IGC5;Mm:Q9CWW7;Rn:A1A5S2	Dm:M9MS35
P31269	Q86XP3	3205	11325	HOXA9	DDX42	chromatin immunoprecipitation assay	27924024	Homo sapiens	GTRD	No	Mm:P09631	Rn:D3ZSU5	Dm:Q9VTC1;Dr:F1QSB8;Mm:Q810A7;Rn:D4A031	-
P31269	Q0VDI3	3205	64417	HOXA9	TMEM267	chromatin immunoprecipitation assay	29126285;27924024	Homo sapiens	GTRD;ReMap	No	Mm:P09631	Rn:D3ZSU5	Dm:Q9VZK9;Dr:A0A0R4I9G7;Mm:H3BJ86;Rn:F1LUB0	-
P31269	P42336	3205	5290	HOXA9	PIK3CA	chromatin immunoprecipitation assay	29126285;27924024	Homo sapiens	GTRD;ReMap	No	Mm:P09631	Rn:D3ZSU5	Mm:P42337;Rn:A0A0G2K344	-
P31269	Q86WP2	3205	65056	HOXA9	GPBP1	chromatin immunoprecipitation assay	29126285;27924024	Homo sapiens	GTRD;ReMap	No	Mm:P09631	Rn:D3ZSU5	Mm:Q6NXH3;Rn:H9BFG8	-
P31269	O15457	3205	4438	HOXA9	MSH4	chromatin immunoprecipitation assay	27924024	Homo sapiens	GTRD	No	Mm:P09631	Rn:D3ZSU5	Ce:Q23405;Mm:Q99MT2;Rn:F1M9U4;Sc:P40965	-
P31269	Q8N1W1	3205	64283	HOXA9	ARHGEF28	chromatin immunoprecipitation assay	27924024	Homo sapiens	GTRD	No	Mm:P09631	Rn:D3ZSU5	Mm:G5E8P2	Rn:P0C6P5
P31269	Q9Y4X5	3205	25820	HOXA9	ARIH1	chromatin immunoprecipitation assay	27924024	Homo sapiens	GTRD	No	Mm:P09631	Rn:D3ZSU5	Ce:O01963;Ce:O01964;Ce:O01965;Ce:Q9NA31;Dm:Q94981;Mm:Q9Z1K5;Rn:D3ZXL1;Sc:P36113	Dr:Q6PFJ9
P31269	Q53G44	3205	10964	HOXA9	IFI44L	chromatin immunoprecipitation assay	27924024	Homo sapiens	GTRD	No	Mm:P09631	Rn:D3ZSU5	-	Rn:M0R4J5
P31269	Q9NVE5	3205	55230	HOXA9	USP40	chromatin immunoprecipitation assay	29126285;27924024	Homo sapiens	GTRD;ReMap	No	Mm:P09631	Rn:D3ZSU5	Dr:F1Q7D2;Mm:Q8BWR4	Rn:D3ZL95
P31269	P61366	3205	344901	HOXA9	OSTN	chromatin immunoprecipitation assay	27924024	Homo sapiens	GTRD	No	Mm:P09631	Rn:D3ZSU5	Mm:P61364	Rn:P61365
P31269	Q9Y284	3205	51398	HOXA9	WDR83OS	chromatin immunoprecipitation assay	27924024	Homo sapiens	GTRD	No	Mm:P09631	Rn:D3ZSU5	Ce:Q09993;Dm:Q9VRJ8;Dr:Q6PC46;Mm:Q6ZWX0;Rn:B2GV64	-
P31269	P56270	3205	4150	HOXA9	MAZ	chromatin immunoprecipitation assay	29126285	Homo sapiens	ReMap	No	Mm:P09631	Rn:D3ZSU5	Dm:P07247;Rn:A0A0G2KAJ3	Mm:A0A0U1RNL9
P31269	P40426	3205	5090	HOXA9	PBX3	chromatin immunoprecipitation assay	27924024	Homo sapiens	GTRD	No	Mm:P09631	Rn:D3ZSU5	-	-
P31269	Q16706	3205	4124	HOXA9	MAN2A1	chromatin immunoprecipitation assay	27924024	Homo sapiens	GTRD	No	Mm:P09631	Rn:D3ZSU5	Dr:A0A0R4IVS5;Mm:P27046;Rn:P28494	-
P31269	P23526	3205	191	HOXA9	AHCY	chromatin immunoprecipitation assay	27924024	Homo sapiens	GTRD	No	Mm:P09631	Rn:D3ZSU5	Ce:P27604;Dm:Q27580;Dr:Q803T5;Mm:P50247;Rn:P10760;Sc:P39954	-
P31269	Q92698	3205	8438	HOXA9	RAD54L	chromatin immunoprecipitation assay	27924024	Homo sapiens	GTRD	No	Mm:P09631	Rn:D3ZSU5	Ce:G5EEN6;Dm:O76460;Dr:F1Q8K0;Mm:P70270;Rn:B5DFE8	-
P31269	Q5VTD9	3205	8328	HOXA9	GFI1B	chromatin immunoprecipitation assay	27924024	Homo sapiens	GTRD	No	Mm:P09631	Rn:D3ZSU5	-	-
P31269	P18206	3205	7414	HOXA9	VCL	chromatin immunoprecipitation assay	27924024	Homo sapiens	GTRD	No	Mm:P09631	Rn:D3ZSU5	Ce:P19826;Dm:O46037;Mm:Q64727;Rn:A0A0G2K8V2	-
P31269	Q5SRH9	3205	22996	HOXA9	TTC39A	chromatin immunoprecipitation assay	27924024	Homo sapiens	GTRD	No	Mm:P09631	Rn:D3ZSU5	Mm:A2ACP1;Rn:D4A4G3	Dr:F1QD50
P31269	Q6ZPD9	3205	147991	HOXA9	DPY19L3	chromatin immunoprecipitation assay	27924024	Homo sapiens	GTRD	No	Mm:P09631	Rn:D3ZSU5	Mm:Q71B07;Rn:D4A9G5	Dr:E7FFI3
P31269	P83881	3205	6173	HOXA9	RPL36A	chromatin immunoprecipitation assay	27924024	Homo sapiens	GTRD	No	Mm:P09631	Rn:D3ZSU5	-	-
P31269	O95881	3205	51060	HOXA9	TXNDC12	chromatin immunoprecipitation assay	29126285;27924024	Homo sapiens	GTRD;ReMap	No	Mm:P09631	Rn:D3ZSU5	Ce:Q9NA78;Dr:Q503D8;Mm:Q9CQU0;Rn:Q498E0	-
P31269	Q9C0B1	3205	79068	HOXA9	FTO	chromatin immunoprecipitation assay	27924024	Homo sapiens	GTRD	No	Mm:P09631	Rn:D3ZSU5	Mm:Q8BGW1	Dr:F1R5T4;Rn:A0A0G2K675
P31269	Q99081	3205	6938	HOXA9	TCF12	chromatin immunoprecipitation assay	27924024	Homo sapiens	GTRD	No	Mm:P09631	Rn:D3ZSU5	Dr:A0A0R4IBL7;Mm:Q61286;Rn:P51514	-
P31269	Q96ET8	3205	100533496;201158	HOXA9	TVP23C	chromatin immunoprecipitation assay	27924024	Homo sapiens	GTRD	No	Mm:P09631	Rn:D3ZSU5	-	-
P31269	Q9UKA1	3205	26234	HOXA9	FBXL5	chromatin immunoprecipitation assay	27924024	Homo sapiens	GTRD	No	Mm:P09631	Rn:D3ZSU5	Dr:F1QLP2;Mm:Q8C2S5;Rn:A0A0G2JTC9	-
P31269	Q8NI32	3205	130576	HOXA9	LYPD6B	chromatin immunoprecipitation assay	27924024	Homo sapiens	GTRD	No	Mm:P09631	Rn:D3ZSU5	Mm:Q9D7F2;Rn:D3ZUF1	-
P31269	Q08AI6	3205	151258	HOXA9	SLC38A11	chromatin immunoprecipitation assay	27924024	Homo sapiens	GTRD	No	Mm:P09631	Rn:D3ZSU5	Mm:Q3USY0;Sc:P39981	Dm:A0A0B4K7V2;Dr:A0A0R4IC96;Rn:D3Z813
P31269	Q13243	3205	6430	HOXA9	SRSF5	chromatin immunoprecipitation assay	27924024	Homo sapiens	GTRD	No	Mm:P09631	Rn:D3ZSU5	Dr:Q6DHJ0;Mm:O35326;Rn:Q09167	-
P31269	Q9UN30	3205	6322	HOXA9	SCML1	chromatin immunoprecipitation assay	27924024	Homo sapiens	GTRD	No	Mm:P09631	Rn:D3ZSU5	-	-
P31269	Q9P275	3205	57602	HOXA9	USP36	chromatin immunoprecipitation assay	27924024	Homo sapiens	GTRD	No	Mm:P09631	Rn:D3ZSU5	Dr:E7F4C0;Mm:B1AQJ2	Rn:A0A0G2K033
P31269	Q5T1C6	3205	117145	HOXA9	THEM4	chromatin immunoprecipitation assay	27924024	Homo sapiens	GTRD	No	Mm:P09631	Rn:D3ZSU5	Mm:Q3UUI3;Rn:Q566R0	Dr:F8W5J5
P31269	P49756	3205	58517	HOXA9	RBM25	chromatin immunoprecipitation assay	27924024	Homo sapiens	GTRD	No	Mm:P09631	Rn:D3ZSU5	Ce:H2L2D0;Dm:Q9V3Y5;Mm:B2RY56	Dr:F1QGH5;Rn:D3Z8R4
P31269	Q9BTW9	3205	6904	HOXA9	TBCD	chromatin immunoprecipitation assay	27924024	Homo sapiens	GTRD	No	Mm:P09631	Rn:D3ZSU5	Dm:Q9VQ78;Mm:Q8BYA0;Rn:F1M1D5	Dr:A0A0R4IXD9
P31269	P01780	3205	-	HOXA9	IGHV3-7	chromatin immunoprecipitation assay	27924024	Homo sapiens	GTRD	No	Mm:P09631	Rn:D3ZSU5	-	-
P31269	Q9NZG7	3205	4815	HOXA9	NINJ2	chromatin immunoprecipitation assay	27924024	Homo sapiens	GTRD	No	Mm:P09631	Rn:D3ZSU5	-	-
P31269	P16520	3205	2784	HOXA9	GNB3	chromatin immunoprecipitation assay	27924024	Homo sapiens	GTRD	No	Mm:P09631	Rn:D3ZSU5	Dr:Q6DH55;Mm:Q61011;Rn:P52287	-
P31269	Q9NV58	3205	25897	HOXA9	RNF19A	chromatin immunoprecipitation assay	27924024	Homo sapiens	GTRD	No	Mm:P09631	Rn:D3ZSU5	Mm:P50636;Rn:D3ZXM0	Dr:E7F0K2
P31269	Q9UJ04	3205	23270	HOXA9	TSPYL4	chromatin immunoprecipitation assay	27924024	Homo sapiens	GTRD	No	Mm:P09631	Rn:D3ZSU5	Mm:Q8VD63;Rn:Q66H46	-
P31269	Q93008	3205	8239	HOXA9	USP9X	chromatin immunoprecipitation assay	27924024	Homo sapiens	GTRD	No	Mm:P09631	Rn:D3ZSU5	Dm:P55824;Dr:Q4FE55;Mm:Q4FE56;Rn:A0A0G2K2C7	-
P31269	Q969P5	3205	114907	HOXA9	FBXO32	chromatin immunoprecipitation assay	27924024	Homo sapiens	GTRD	No	Mm:P09631	Rn:D3ZSU5	Dr:F1R1Z0;Mm:Q9CPU7;Rn:G3V6Z4	-
P31269	Q9P2I0	3205	53981	HOXA9	CPSF2	chromatin immunoprecipitation assay	27924024	Homo sapiens	GTRD	No	Mm:P09631	Rn:D3ZSU5	Ce:O17403;Dm:Q9V3D6;Dr:F1QVV4;Mm:O35218;Rn:D3Z9E6	-
P31269	Q9GZY4	3205	55744	HOXA9	COA1	chromatin immunoprecipitation assay	27924024	Homo sapiens	GTRD	No	Mm:P09631	Rn:D3ZSU5	-	Dr:B0S673
P31269	Q9ULB1	3205	9378	HOXA9	NRXN1	chromatin immunoprecipitation assay	27924024	Homo sapiens	GTRD	No	Mm:P09631	Rn:D3ZSU5	Mm:Q9CS84	Dr:A0A2R8QKE7
P31269	Q6TFL3	3205	203238	HOXA9	CCDC171	chromatin immunoprecipitation assay	27924024	Homo sapiens	GTRD	No	Mm:P09631	Rn:D3ZSU5	Mm:E9Q1U1	Dr:F8W510
P31269	Q16513	3205	5586	HOXA9	PKN2	chromatin immunoprecipitation assay	27924024	Homo sapiens	GTRD	No	Mm:P09631	Rn:D3ZSU5	Mm:Q8BWW9;Rn:F1LPA4	Dm:A0A0B4LEY5;Dr:A0A0R4IJZ0
P31269	A2VDJ0	3205	23240	HOXA9	TMEM131L	chromatin immunoprecipitation assay	27924024	Homo sapiens	GTRD	No	Mm:P09631	Rn:D3ZSU5	Dr:F1R1G3;Mm:Q3U3D7;Rn:D3ZRG1	-
P31269	Q9UG01	3205	26160	HOXA9	IFT172	chromatin immunoprecipitation assay	27924024	Homo sapiens	GTRD	No	Mm:P09631	Rn:D3ZSU5	Ce:Q22830;Dm:Q9W040;Dr:Q5RHH4;Mm:Q6VH22	-
P31269	Q96F81	3205	84976	HOXA9	DISP1	chromatin immunoprecipitation assay	27924024	Homo sapiens	GTRD	No	Mm:P09631	Rn:D3ZSU5	Dr:F1QHY7;Mm:Q3TDN0;Rn:D3ZWU2	-
P31269	Q8WVX9	3205	84188	HOXA9	FAR1	chromatin immunoprecipitation assay	29126285	Homo sapiens	ReMap	No	Mm:P09631	Rn:D3ZSU5	Dr:A0A0R4ICF6;Mm:Q922J9	Rn:A0A096MJW2
P31269	P46091	3205	2825	HOXA9	GPR1	chromatin immunoprecipitation assay	27924024	Homo sapiens	GTRD	No	Mm:P09631	Rn:D3ZSU5	Mm:Q8K087	Dr:A0A0R4IT98;Rn:M0RCK7
P31269	Q9P2X3	3205	55364	HOXA9	IMPACT	chromatin immunoprecipitation assay	27924024	Homo sapiens	GTRD	No	Mm:P09631	Rn:D3ZSU5	-	-
P31269	A0MZ66	3205	57698	HOXA9	SHTN1	chromatin immunoprecipitation assay	27924024	Homo sapiens	GTRD	No	Mm:P09631	Rn:D3ZSU5	Mm:Q8K2Q9;Rn:D4A6P3	Dr:Q6P0R8
P31269	O95363	3205	10667	HOXA9	FARS2	chromatin immunoprecipitation assay	27924024	Homo sapiens	GTRD	No	Mm:P09631	Rn:D3ZSU5	Ce:G5ECI8;Dm:O16129;Mm:Q99M01;Rn:Q6AYQ3;Sc:P08425	Dr:E7FBG2
P31269	Q96MK2	3205	140876	HOXA9	RIPOR3	chromatin immunoprecipitation assay	27924024	Homo sapiens	GTRD	No	Mm:P09631	Rn:D3ZSU5	Dr:F1R2W2;Mm:A1L3T7	Rn:D3ZX40
P31269	Q7L5Y6	3205	55070	HOXA9	DET1	chromatin immunoprecipitation assay	27924024	Homo sapiens	GTRD	No	Mm:P09631	Rn:D3ZSU5	-	-
P31269	Q7Z6J0	3205	57630	HOXA9	SH3RF1	chromatin immunoprecipitation assay	27924024	Homo sapiens	GTRD	No	Mm:P09631	Rn:D3ZSU5	Dr:B3DIT8;Mm:E9QQ33;Rn:Q71F54	-
P31269	Q9UI12	3205	51606	HOXA9	ATP6V1H	chromatin immunoprecipitation assay	27924024	Homo sapiens	GTRD	No	Mm:P09631	Rn:D3ZSU5	Ce:Q22494;Dm:Q9V3J1;Mm:Q8BVE3;Rn:A0A0G2K9J2	Dr:Q6PC35
P31269	Q8NGC2	3205	-	HOXA9	OR4E2	chromatin immunoprecipitation assay	29126285	Homo sapiens	ReMap	No	Mm:P09631	Rn:D3ZSU5	-	-
P31269	P53801	3205	754	HOXA9	PTTG1IP	chromatin immunoprecipitation assay	29126285	Homo sapiens	ReMap	No	Mm:P09631	Rn:D3ZSU5	Ce:Q8I7H8;Dr:E7FDD4;Mm:Q8R143	Rn:Q6P767
P31269	Q86U06	3205	55147	HOXA9	RBM23	chromatin immunoprecipitation assay	27924024	Homo sapiens	GTRD	No	Mm:P09631	Rn:D3ZSU5	-	-
P31269	Q96G91	3205	5032	HOXA9	P2RY11	chromatin immunoprecipitation assay	27924024	Homo sapiens	GTRD	No	Mm:P09631	Rn:D3ZSU5	Dr:X1WCK4	-
P31269	P07199	3205	1059	HOXA9	CENPB	chromatin immunoprecipitation assay	27924024	Homo sapiens	GTRD	No	Mm:P09631	Rn:D3ZSU5	Mm:P27790;Rn:A0A0G2KAW9	-
P31269	P03897	3205	4537	HOXA9	MT-ND3	chromatin immunoprecipitation assay	27924024	Homo sapiens	GTRD	No	Mm:P09631	Rn:D3ZSU5	Dr:Q9MIY3;Mm:P03899;Rn:P05506	-
P31269	Q5JVL4	3205	114327	HOXA9	EFHC1	chromatin immunoprecipitation assay	27924024	Homo sapiens	GTRD	No	Mm:P09631	Rn:D3ZSU5	Mm:B2CKC6;Rn:D3ZD71	Dr:F1Q8A4
P31269	P0C7I6	3205	126075	HOXA9	CCDC159	chromatin immunoprecipitation assay	27924024	Homo sapiens	GTRD	No	Mm:P09631	Rn:D3ZSU5	Mm:Q8C963;Rn:A0A0G2JTP2	-
P31269	Q9HCH5	3205	54843	HOXA9	SYTL2	chromatin immunoprecipitation assay	27924024	Homo sapiens	GTRD	No	Mm:P09631	Rn:D3ZSU5	-	Mm:A0A5F8MPH5
P31269	Q9Y5J7	3205	26520	HOXA9	TIMM9	chromatin immunoprecipitation assay	27924024	Homo sapiens	GTRD	No	Mm:P09631	Rn:D3ZSU5	Ce:Q17754;Dm:Q9VYD7;Dr:E7FC78;Mm:Q9WV98;Rn:Q9WV97;Sc:O74700	-
P31269	Q32M45	3205	121601	HOXA9	ANO4	chromatin immunoprecipitation assay	27924024	Homo sapiens	GTRD	No	Mm:P09631	Rn:D3ZSU5	Mm:Q8C5H1;Rn:A0A0G2K0I0	-
P31269	O95271	3205	8658	HOXA9	TNKS	chromatin immunoprecipitation assay	27924024	Homo sapiens	GTRD	No	Mm:P09631	Rn:D3ZSU5	Dr:E9QD73;Mm:Q6PFX9;Rn:D3Z8Q6	-
P31269	Q9H9D4	3205	79797	HOXA9	ZNF408	chromatin immunoprecipitation assay	29126285	Homo sapiens	ReMap	No	Mm:P09631	Rn:D3ZSU5	-	Mm:Q3V1D8
P31269	Q6PIY7	3205	167153	HOXA9	TENT2	chromatin immunoprecipitation assay	27924024	Homo sapiens	GTRD	No	Mm:P09631	Rn:D3ZSU5	Dr:A0A0R4IRV1;Mm:Q91YI6;Rn:Q5U315	Ce:P91361
P31269	O60507	3205	8460	HOXA9	TPST1	chromatin immunoprecipitation assay	27924024	Homo sapiens	GTRD	No	Mm:P09631	Rn:D3ZSU5	Dr:Q9PTE6;Mm:O70281;Rn:Q3KR92	-
P31269	Q9Y4Y9	3205	23658	HOXA9	LSM5	chromatin immunoprecipitation assay	27924024	Homo sapiens	GTRD	No	Mm:P09631	Rn:D3ZSU5	Ce:O18694;Dm:Q9VRT7;Dr:A7E2L8;Mm:P62322;Rn:D3ZBJ0;Sc:P40089	Rn:D3ZD76
P31269	Q8N0X4	3205	171425	HOXA9	CLYBL	chromatin immunoprecipitation assay	27924024	Homo sapiens	GTRD	No	Mm:P09631	Rn:D3ZSU5	Ce:Q93167;Dr:Q1JPT8;Mm:Q8R4N0;Rn:Q5I0K3	-
P31269	Q15391	3205	9934	HOXA9	P2RY14	chromatin immunoprecipitation assay	29126285;27924024	Homo sapiens	GTRD;ReMap	No	Mm:P09631	Rn:D3ZSU5	Mm:Q9ESG6	Dr:A0A0G2KD19;Rn:Q5XIX4
P31269	O94804	3205	6793	HOXA9	STK10	chromatin immunoprecipitation assay	27924024	Homo sapiens	GTRD	No	Mm:P09631	Rn:D3ZSU5	Mm:O55098;Rn:H9KVF6	-
P31269	A0A087WV42	3205	5554	HOXA9	PRH1	chromatin immunoprecipitation assay	27924024	Homo sapiens	GTRD	No	Mm:P09631	Rn:D3ZSU5	Ce:Q9N4L9	-
P31269	P01148	3205	2796	HOXA9	GNRH1	chromatin immunoprecipitation assay	27924024	Homo sapiens	GTRD	No	Mm:P09631	Rn:D3ZSU5	Mm:P13562	Rn:P07490
P31269	P42785	3205	5547	HOXA9	PRCP	chromatin immunoprecipitation assay	27924024	Homo sapiens	GTRD	No	Mm:P09631	Rn:D3ZSU5	Ce:P34676;Dm:Q9VIM0;Dr:Q6DG46;Mm:Q7TMR0;Rn:D4AA31	-
P31269	Q16206	3205	10495	HOXA9	ENOX2	chromatin immunoprecipitation assay	27924024	Homo sapiens	GTRD	No	Mm:P09631	Rn:D3ZSU5	Mm:Q8R0Z2;Rn:D3Z9Z5	Dr:A0A0R4ISI3
P31269	P45844	3205	9619	HOXA9	ABCG1	chromatin immunoprecipitation assay	27924024	Homo sapiens	GTRD	No	Mm:P09631	Rn:D3ZSU5	Mm:Q64343;Rn:G3V642	Dr:F1RDP4
P31269	Q9NVI1	3205	55215	HOXA9	FANCI	chromatin immunoprecipitation assay	27924024	Homo sapiens	GTRD	No	Mm:P09631	Rn:D3ZSU5	Dm:A1Z7L1;Dr:F1R3B9;Mm:Q8K368;Rn:D3Z840	-
P31269	P42684	3205	27	HOXA9	ABL2	chromatin immunoprecipitation assay	27924024	Homo sapiens	GTRD	No	Mm:P09631	Rn:D3ZSU5	Mm:F8VQH0;Rn:F1M0N1	-
P31269	Q86X27	3205	55103	HOXA9	RALGPS2	chromatin immunoprecipitation assay	27924024	Homo sapiens	GTRD	No	Mm:P09631	Rn:D3ZSU5	Dr:F1REU9;Mm:Q9ERD6	Rn:A0A0G2JTI5
P31269	Q9Y5K6	3205	23607	HOXA9	CD2AP	chromatin immunoprecipitation assay	27924024	Homo sapiens	GTRD	No	Mm:P09631	Rn:D3ZSU5	Ce:Q6A573;Mm:Q9JLQ0;Rn:F1LRS8	Dr:F1R1N9
P31269	Q96C74	3205	83853	HOXA9	ROPN1L	chromatin immunoprecipitation assay	29126285;27924024	Homo sapiens	GTRD;ReMap	No	Mm:P09631	Rn:D3ZSU5	Dr:Q66IC9;Mm:Q9EQ00;Rn:D3ZJ62	-
P31269	P04844	3205	6185	HOXA9	RPN2	chromatin immunoprecipitation assay	27924024	Homo sapiens	GTRD	No	Mm:P09631	Rn:D3ZSU5	Dm:Q7K110;Mm:Q9DBG6;Rn:P25235	Dr:A0A2R8Q108
P31269	Q13459	3205	4650	HOXA9	MYO9B	chromatin immunoprecipitation assay	27924024	Homo sapiens	GTRD	No	Mm:P09631	Rn:D3ZSU5	-	-
P31269	Q9NP70	3205	258	HOXA9	AMBN	chromatin immunoprecipitation assay	27924024	Homo sapiens	GTRD	No	Mm:P09631	Rn:D3ZSU5	-	Mm:Q5M8P3;Rn:Q62840
P31269	P01583	3205	3552	HOXA9	IL1A	chromatin immunoprecipitation assay	27924024	Homo sapiens	GTRD	No	Mm:P09631	Rn:D3ZSU5	Mm:P01582	Rn:F1LQB1
P31269	P61077	3205	7323	HOXA9	UBE2D3	chromatin immunoprecipitation assay	27924024	Homo sapiens	GTRD	No	Mm:P09631	Rn:D3ZSU5	Dr:A9JRT4	Mm:A0A0G2JGL0
P31269	Q96AW1	3205	81552	HOXA9	VOPP1	chromatin immunoprecipitation assay	27924024	Homo sapiens	GTRD	No	Mm:P09631	Rn:D3ZSU5	Dr:E7F4X8;Mm:Q8R1C3;Rn:B5DEK8	-
P31269	Q53HV7	3205	23583	HOXA9	SMUG1	chromatin immunoprecipitation assay	27924024	Homo sapiens	GTRD	No	Mm:P09631	Rn:D3ZSU5	Dm:Q9VEM1;Mm:Q6P5C5	Rn:Q811Q1
P31269	P08581	3205	4233	HOXA9	MET	chromatin immunoprecipitation assay	27924024	Homo sapiens	GTRD	No	Mm:P09631	Rn:D3ZSU5	Dr:F1QLR7;Mm:F8VQL0	Rn:A0A0G2JY19
P31269	Q86WA9	3205	284129	HOXA9	SLC26A11	chromatin immunoprecipitation assay	27924024	Homo sapiens	GTRD	No	Mm:P09631	Rn:D3ZSU5	Dm:Q7K4I4;Dr:B0V3V8;Mm:Q80ZD3;Rn:F1M067	Dm:Q9VAC2
P31269	Q6ZWL3	3205	285440	HOXA9	CYP4V2	chromatin immunoprecipitation assay	27924024	Homo sapiens	GTRD	No	Mm:P09631	Rn:D3ZSU5	Ce:G5EGT6;Dm:Q9VA27;Dr:A0JMQ6;Mm:Q9DBW0;Rn:A2RRT9	Dr:A0JMN1
P31269	P21217	3205	2525	HOXA9	FUT3	chromatin immunoprecipitation assay	27924024	Homo sapiens	GTRD	No	Mm:P09631	Rn:D3ZSU5	-	-
P31269	O94813	3205	9353	HOXA9	SLIT2	chromatin immunoprecipitation assay	27924024	Homo sapiens	GTRD	No	Mm:P09631	Rn:D3ZSU5	Rn:F1MA79	Dr:F1QQE4;Mm:A0A140T8T2
P31269	Q6P1N9	3205	83940	HOXA9	TATDN1	chromatin immunoprecipitation assay	27924024	Homo sapiens	GTRD	No	Mm:P09631	Rn:D3ZSU5	Dm:Q7JUN9;Mm:Q6P8M1;Sc:P34220	Rn:M0R6T1
P31269	P21854	3205	971	HOXA9	CD72	chromatin immunoprecipitation assay	27924024	Homo sapiens	GTRD	No	Mm:P09631	Rn:D3ZSU5	Mm:P21855	Rn:Q5BK59
P31269	Q86YS6	3205	339122	HOXA9	RAB43	chromatin immunoprecipitation assay	29126285	Homo sapiens	ReMap	No	Mm:P09631	Rn:D3ZSU5	Dm:O18339;Mm:Q8CG50;Rn:Q53B90	Ce:I7FN72;Dr:Q0P3V5
P31269	Q53EV4	3205	10233	HOXA9	LRRC23	chromatin immunoprecipitation assay	27924024	Homo sapiens	GTRD	No	Mm:P09631	Rn:D3ZSU5	Mm:O35125	Rn:G3V9K7
P31269	Q86XS5	3205	253935	HOXA9	ANGPTL5	chromatin immunoprecipitation assay	27924024	Homo sapiens	GTRD	No	Mm:P09631	Rn:D3ZSU5	Dr:F1QUC4	-
P31269	O14732	3205	3613	HOXA9	IMPA2	chromatin immunoprecipitation assay	27924024	Homo sapiens	GTRD	No	Mm:P09631	Rn:D3ZSU5	Dr:Q503S9;Mm:Q91UZ5;Rn:Q8CIN7	-
P31269	Q9NXH9	3205	55621	HOXA9	TRMT1	chromatin immunoprecipitation assay	27924024	Homo sapiens	GTRD	No	Mm:P09631	Rn:D3ZSU5	Ce:Q23270;Dm:Q9VK89;Dr:F1QGD9;Mm:A0A0R4IZW7;Rn:A0A140UHW6;Sc:P15565	-
P31269	Q16527	3205	1466	HOXA9	CSRP2	chromatin immunoprecipitation assay	27924024	Homo sapiens	GTRD	No	Mm:P09631	Rn:D3ZSU5	-	-
P31269	Q86VS3	3205	64799	HOXA9	IQCH	chromatin immunoprecipitation assay	27924024	Homo sapiens	GTRD	No	Mm:P09631	Rn:D3ZSU5	Mm:Q9D2K4;Rn:A0A0G2K4U9	-
P31269	Q9HC97	3205	2859	HOXA9	GPR35	chromatin immunoprecipitation assay	27924024	Homo sapiens	GTRD	No	Mm:P09631	Rn:D3ZSU5	Mm:Q9ES90	Rn:G3V962
P31269	Q96KK5	3205	85235	HOXA9	H2AC12	chromatin immunoprecipitation assay	29126285	Homo sapiens	ReMap	No	Mm:P09631	Rn:D3ZSU5	-	-
P31269	P42166	3205	7112	HOXA9	TMPO	chromatin immunoprecipitation assay	27924024	Homo sapiens	GTRD	No	Mm:P09631	Rn:D3ZSU5	-	-
P31269	Q8IZQ1	3205	23001	HOXA9	WDFY3	chromatin immunoprecipitation assay	27924024	Homo sapiens	GTRD	No	Mm:P09631	Rn:D3ZSU5	Ce:H2FLM3;Dm:Q9VML2;Mm:Q6VNB8;Rn:A0A0G2K9M4	Dr:A5PMK7
P31269	Q9BSJ8	3205	23344	HOXA9	ESYT1	chromatin immunoprecipitation assay	29126285	Homo sapiens	ReMap	No	Mm:P09631	Rn:D3ZSU5	Dr:F6NZP4;Mm:Q3U7R1;Rn:A0A0G2JXJ7	Dr:E9QHD7
P31269	P23246	3205	6421	HOXA9	SFPQ	chromatin immunoprecipitation assay	27924024	Homo sapiens	GTRD	No	Mm:P09631	Rn:D3ZSU5	Mm:Q8VIJ6;Rn:A0A0G2K8K0	-
P31269	Q8N0Z2	3205	137735	HOXA9	ABRA	chromatin immunoprecipitation assay	27924024	Homo sapiens	GTRD	No	Mm:P09631	Rn:D3ZSU5	Mm:Q8BUZ1	Dr:Q1MT45;Rn:Q8K4K7
P31269	Q9UJC3	3205	51361	HOXA9	HOOK1	chromatin immunoprecipitation assay	27924024	Homo sapiens	GTRD	No	Mm:P09631	Rn:D3ZSU5	Ce:Q23529;Dr:Q5TZ80;Mm:Q8BIL5;Rn:D3ZB48	-
P31269	Q8NHU3	3205	166929	HOXA9	SGMS2	chromatin immunoprecipitation assay	27924024	Homo sapiens	GTRD	No	Mm:P09631	Rn:D3ZSU5	Ce:Q9U3D4;Dr:B8A5Q0;Mm:Q9D4B1;Rn:A0A0G2JSK7	-
P31269	Q9H7F0	3205	79572	HOXA9	ATP13A3	chromatin immunoprecipitation assay	27924024	Homo sapiens	GTRD	No	Mm:P09631	Rn:D3ZSU5	-	-
P31269	O43524	3205	2309	HOXA9	FOXO3	chromatin immunoprecipitation assay	27924024	Homo sapiens	GTRD	No	Mm:P09631	Rn:D3ZSU5	Dr:Q5TYS1;Mm:Q9WVH4;Rn:D3ZBQ1	-
P31269	Q4VCS5	3205	154796	HOXA9	AMOT	chromatin immunoprecipitation assay	27924024	Homo sapiens	GTRD	No	Mm:P09631	Rn:D3ZSU5	Dr:E9QFX4;Mm:Q8VHG2	Rn:A0A0G2JX94
P31269	Q08AN1	3205	90317	HOXA9	ZNF616	chromatin immunoprecipitation assay	29126285	Homo sapiens	ReMap	No	Mm:P09631	Rn:D3ZSU5	-	-
P31269	Q96CV9	3205	10133	HOXA9	OPTN	chromatin immunoprecipitation assay	27924024	Homo sapiens	GTRD	No	Mm:P09631	Rn:D3ZSU5	Dr:A5WUQ0;Mm:Q8K3K8;Rn:F1M9C4	-
P31269	Q9NQV6	3205	56980	HOXA9	PRDM10	chromatin immunoprecipitation assay	27924024	Homo sapiens	GTRD	No	Mm:P09631	Rn:D3ZSU5	Dr:A0A0R4IF41;Rn:D3ZQ79	Mm:D3YYD1
P31269	P56179	3205	1750	HOXA9	DLX6	chromatin immunoprecipitation assay	27924024	Homo sapiens	GTRD	No	Mm:P09631	Rn:D3ZSU5	Dm:Q7KUL4;Dr:Q98877;Mm:P70397	-
P31269	Q5T1H1	3205	346007	HOXA9	EYS	chromatin immunoprecipitation assay	27924024	Homo sapiens	GTRD	No	Mm:P09631	Rn:D3ZSU5	-	-
P31269	P43003	3205	6507	HOXA9	SLC1A3	chromatin immunoprecipitation assay	27924024	Homo sapiens	GTRD	No	Mm:P09631	Rn:D3ZSU5	Mm:P56564;Rn:G3V846	-
P31269	Q9UHC1	3205	27030	HOXA9	MLH3	chromatin immunoprecipitation assay	27924024	Homo sapiens	GTRD	No	Mm:P09631	Rn:D3ZSU5	Rn:D4ADG4	Mm:Q68FG1
P31269	Q86X45	3205	23639	HOXA9	LRRC6	chromatin immunoprecipitation assay	27924024	Homo sapiens	GTRD	No	Mm:P09631	Rn:D3ZSU5	Dm:Q9VR52;Mm:O88978	Dr:F1Q7C0;Rn:D4ACP1
P31269	Q14103	3205	3184	HOXA9	HNRNPD	chromatin immunoprecipitation assay	27924024	Homo sapiens	GTRD	No	Mm:P09631	Rn:D3ZSU5	Dr:F1Q8A5;Mm:Q60668;Rn:Q9JJ54	-
P31269	P26718	3205	100528032;22914	HOXA9	KLRK1	chromatin immunoprecipitation assay	27924024	Homo sapiens	GTRD	No	Mm:P09631	Rn:D3ZSU5	-	-
P31269	Q8TDX7	3205	140609	HOXA9	NEK7	chromatin immunoprecipitation assay	27924024	Homo sapiens	GTRD	No	Mm:P09631	Rn:D3ZSU5	Ce:G5EFM9;Mm:Q9ES74	Rn:A0A0G2JUP0
P31269	P24821	3205	3371	HOXA9	TNC	chromatin immunoprecipitation assay	27924024	Homo sapiens	GTRD	No	Mm:P09631	Rn:D3ZSU5	Mm:Q80YX1	Dr:A0A2R8S019;Rn:A0A0G2K1L0
P31269	Q9UBN7	3205	10013	HOXA9	HDAC6	chromatin immunoprecipitation assay	27924024	Homo sapiens	GTRD	No	Mm:P09631	Rn:D3ZSU5	Dr:F8W4B7;Mm:Q9Z2V5	Ce:A7LPD8;Dm:M9NEH6;Rn:A0A0G2QC41;Rn:D3ZVD8
P31269	Q9P2K3	3205	55758	HOXA9	RCOR3	chromatin immunoprecipitation assay	27924024	Homo sapiens	GTRD	No	Mm:P09631	Rn:D3ZSU5	Rn:B5DFE7	Mm:A0A0A6YWP7
P31269	O15397	3205	10526	HOXA9	IPO8	chromatin immunoprecipitation assay	27924024	Homo sapiens	GTRD	No	Mm:P09631	Rn:D3ZSU5	Dr:B7ZV68;Mm:Q7TMY7;Rn:A0A0G2K6J6	-
P31269	Q8NFD5	3205	57492	HOXA9	ARID1B	chromatin immunoprecipitation assay	29126285;27924024	Homo sapiens	GTRD;ReMap	No	Mm:P09631	Rn:D3ZSU5	-	-
P31269	P08476	3205	3624	HOXA9	INHBA	chromatin immunoprecipitation assay	27924024	Homo sapiens	GTRD	No	Mm:P09631	Rn:D3ZSU5	Mm:Q04998	Dr:Q8QGE3;Rn:P18331
P31269	Q9H7D7	3205	80232	HOXA9	WDR26	chromatin immunoprecipitation assay	27924024	Homo sapiens	GTRD	No	Mm:P09631	Rn:D3ZSU5	-	-
P31269	Q86U42	3205	8106	HOXA9	PABPN1	chromatin immunoprecipitation assay	27924024	Homo sapiens	GTRD	No	Mm:P09631	Rn:D3ZSU5	Mm:Q8CCS6;Rn:G3V7Z8	Dr:E9QGV8
P31269	P78369	3205	9071	HOXA9	CLDN10	chromatin immunoprecipitation assay	27924024	Homo sapiens	GTRD	No	Mm:P09631	Rn:D3ZSU5	Mm:Q9Z0S6;Rn:G3V7A9	Dr:F1QH81
P31269	Q6ZNG9	3205	124751	HOXA9	KRBA2	chromatin immunoprecipitation assay	27924024	Homo sapiens	GTRD	No	Mm:P09631	Rn:D3ZSU5	-	-
P31269	Q86SQ7	3205	10806	HOXA9	SDCCAG8	chromatin immunoprecipitation assay	27924024	Homo sapiens	GTRD	No	Mm:P09631	Rn:D3ZSU5	Mm:Q80UF4;Rn:A0A0G2JUD0	Dr:A0A140TAU3
P31269	Q9P0K1	3205	53616	HOXA9	ADAM22	chromatin immunoprecipitation assay	27924024	Homo sapiens	GTRD	No	Mm:P09631	Rn:D3ZSU5	Mm:Q9R1V6;Rn:M0R5P8	Dr:F1QF43
P31269	P47992	3205	6375	HOXA9	XCL1	chromatin immunoprecipitation assay	27924024	Homo sapiens	GTRD	No	Mm:P09631	Rn:D3ZSU5	-	-
P31269	Q9NQW5	3205	11105	HOXA9	PRDM7	chromatin immunoprecipitation assay	27924024	Homo sapiens	GTRD	No	Mm:P09631	Rn:D3ZSU5	-	-
P31269	Q8TEY7	3205	23032	HOXA9	USP33	chromatin immunoprecipitation assay	27924024	Homo sapiens	GTRD	No	Mm:P09631	Rn:D3ZSU5	-	-
P31269	Q9H8V3	3205	1894	HOXA9	ECT2	chromatin immunoprecipitation assay	27924024	Homo sapiens	GTRD	No	Mm:P09631	Rn:D3ZSU5	Ce:Q9U364;Mm:Q07139;Rn:D3ZUD0	Dm:A8JNN0;Dr:Q6DRB9
P31269	Q69YU3	3205	284615	HOXA9	ANKRD34A	chromatin immunoprecipitation assay	27924024	Homo sapiens	GTRD	No	Mm:P09631	Rn:D3ZSU5	Mm:B2RW11;Rn:Q5BJT1	-
P31269	Q12830	3205	2186	HOXA9	BPTF	chromatin immunoprecipitation assay	27924024	Homo sapiens	GTRD	No	Mm:P09631	Rn:D3ZSU5	Dm:Q9W0T1;Rn:A0A0G2K7N8	Mm:A2A654
P31269	Q9HBL0	3205	7145	HOXA9	TNS1	chromatin immunoprecipitation assay	27924024	Homo sapiens	GTRD	No	Mm:P09631	Rn:D3ZSU5	-	-
P31269	Q14011	3205	1153	HOXA9	CIRBP	chromatin immunoprecipitation assay	27924024	Homo sapiens	GTRD	No	Mm:P09631	Rn:D3ZSU5	-	-
P31269	Q68DA7	3205	342184	HOXA9	FMN1	chromatin immunoprecipitation assay	27924024	Homo sapiens	GTRD	No	Mm:P09631	Rn:D3ZSU5	-	-
P31269	P62244	3205	6210	HOXA9	RPS15A	chromatin immunoprecipitation assay	27924024	Homo sapiens	GTRD	No	Mm:P09631	Rn:D3ZSU5	Ce:O17218;Dm:Q7KR04;Dm:P48149;Dr:Q6Q420;Mm:P62245;Rn:P62246;Sc:P0C0W1;Sc:Q3E7Y3	Rn:D3ZZC7;Rn:D3ZLL8
P31269	Q9H0A8	3205	54939	HOXA9	COMMD4	chromatin immunoprecipitation assay	27924024	Homo sapiens	GTRD	No	Mm:P09631	Rn:D3ZSU5	Ce:A0A0K3AQR5;Dm:A8E6W0;Dr:F1Q509;Mm:Q9CQ02;Rn:A0A0G2K6N9	-
P31269	Q96RQ1	3205	51290	HOXA9	ERGIC2	chromatin immunoprecipitation assay	27924024	Homo sapiens	GTRD	No	Mm:P09631	Rn:D3ZSU5	Dm:M9PGB8;Dr:Q7T2D4;Mm:Q9CR89;Rn:A0A0G2JYN4;Sc:Q04651	-
P31269	Q5RI15	3205	116228	HOXA9	COX20	chromatin immunoprecipitation assay	29126285	Homo sapiens	ReMap	No	Mm:P09631	Rn:D3ZSU5	Dm:Q9VG00;Dr:Q6DH88;Mm:Q9D7J4;Rn:D3ZYU4	-
P31269	Q5M9N0	3205	339965	HOXA9	CCDC158	chromatin immunoprecipitation assay	27924024	Homo sapiens	GTRD	No	Mm:P09631	Rn:D3ZSU5	Mm:Q8CDI6	Rn:D3ZHH5
P31269	Q9UIB8	3205	8832	HOXA9	CD84	chromatin immunoprecipitation assay	27924024	Homo sapiens	GTRD	No	Mm:P09631	Rn:D3ZSU5	Mm:A0A0R4J0K5	Rn:F1M0B5
P31269	Q9P0L0	3205	9218	HOXA9	VAPA	chromatin immunoprecipitation assay	27924024	Homo sapiens	GTRD	No	Mm:P09631	Rn:D3ZSU5	Mm:Q9WV55;Rn:Q9Z270	Dr:A8WGM1
P31269	Q9NRX5	3205	57515	HOXA9	SERINC1	chromatin immunoprecipitation assay	27924024	Homo sapiens	GTRD	No	Mm:P09631	Rn:D3ZSU5	Dr:Q7SZW7;Mm:Q9QZI8;Rn:Q7TNK0	-
P31269	Q68CP9	3205	196528	HOXA9	ARID2	chromatin immunoprecipitation assay	27924024	Homo sapiens	GTRD	No	Mm:P09631	Rn:D3ZSU5	Dm:A1Z6M0;Mm:E9Q7E2;Rn:D3ZJU0	-
P31269	O43318	3205	6885	HOXA9	MAP3K7	chromatin immunoprecipitation assay	27924024	Homo sapiens	GTRD	No	Mm:P09631	Rn:D3ZSU5	Mm:Q62073	Dr:Q5RIS5;Rn:P0C8E4
P31269	P55317	3205	3169	HOXA9	FOXA1	chromatin immunoprecipitation assay	27924024	Homo sapiens	GTRD	No	Mm:P09631	Rn:D3ZSU5	Dr:Q6P0C9;Mm:P35582;Rn:F1LR25	-
P31269	Q9NTJ3	3205	10051	HOXA9	SMC4	chromatin immunoprecipitation assay	27924024	Homo sapiens	GTRD	No	Mm:P09631	Rn:D3ZSU5	Ce:P48996;Ce:Q20060;Dm:Q9V3A7;Mm:Q8CG47;Rn:F1MAD9;Sc:Q12267	Dr:E7FGC2
P31269	O00522	3205	889	HOXA9	KRIT1	chromatin immunoprecipitation assay	27924024	Homo sapiens	GTRD	No	Mm:P09631	Rn:D3ZSU5	-	-
P31269	Q8N2Z9	3205	100526739;378708	HOXA9	CENPS	chromatin immunoprecipitation assay	27924024	Homo sapiens	GTRD	No	Mm:P09631	Rn:D3ZSU5	-	-
P31269	Q96T23	3205	51773	HOXA9	RSF1	chromatin immunoprecipitation assay	27924024	Homo sapiens	GTRD	No	Mm:P09631	Rn:D3ZSU5	Dr:F1Q6Y6;Mm:E9PWW9;Rn:D3ZGQ8	-
P31269	Q9H772	3205	64388	HOXA9	GREM2	chromatin immunoprecipitation assay	29126285;27924024	Homo sapiens	GTRD;ReMap	No	Mm:P09631	Rn:D3ZSU5	Mm:O88273;Rn:D3ZXD0	Dr:A0A0R4ICD7
P31269	Q9C0D9	3205	85465	HOXA9	SELENOI	chromatin immunoprecipitation assay	27924024	Homo sapiens	GTRD	No	Mm:P09631	Rn:D3ZSU5	Ce:O44732;Dm:X2J9T3;Dm:Q9VIU4;Dr:E7FAT7;Mm:Q80TA1;Rn:A0A0G2K5C9	-
P31269	Q9UBP5	3205	23493	HOXA9	HEY2	chromatin immunoprecipitation assay	27924024	Homo sapiens	GTRD	No	Mm:P09631	Rn:D3ZSU5	Dr:Q9I9L0;Mm:Q9QUS4;Rn:G3V7S6	-
P31269	P0CJ72	3205	100463289	HOXA9	MTRNR2L5	chromatin immunoprecipitation assay	27924024	Homo sapiens	GTRD	No	Mm:P09631	Rn:D3ZSU5	-	-
P31269	Q16655	3205	2315	HOXA9	MLANA	chromatin immunoprecipitation assay	27924024	Homo sapiens	GTRD	No	Mm:P09631	Rn:D3ZSU5	Mm:Q2TA50;Rn:D3ZWI9	-
P31269	Q86WV1	3205	8631	HOXA9	SKAP1	chromatin immunoprecipitation assay	27924024	Homo sapiens	GTRD	No	Mm:P09631	Rn:D3ZSU5	Mm:Q3UUV5	Dr:F1R4C0;Rn:Q4V7G1
P31269	Q5T4H9	3205	-	HOXA9	MIR1915HG	chromatin immunoprecipitation assay	27924024	Homo sapiens	GTRD	No	Mm:P09631	Rn:D3ZSU5	-	-
P31269	Q14CX7	3205	80018	HOXA9	NAA25	chromatin immunoprecipitation assay	27924024	Homo sapiens	GTRD	No	Mm:P09631	Rn:D3ZSU5	Ce:Q21986;Dm:Q9VDQ7;Dr:E7FD56;Mm:Q8BWZ3	Rn:A0A0G2K9Q3
P31269	Q8WW01	3205	116461	HOXA9	TSEN15	chromatin immunoprecipitation assay	27924024	Homo sapiens	GTRD	No	Mm:P09631	Rn:D3ZSU5	Dr:A5WV68;Mm:G3X8S8;Rn:A0A0G2K1V3	-
P31269	Q14534	3205	6713	HOXA9	SQLE	chromatin immunoprecipitation assay	27924024	Homo sapiens	GTRD	No	Mm:P09631	Rn:D3ZSU5	Dr:F1QDN5;Mm:P52019;Rn:P52020;Sc:P32476	-
P31269	P62253	3205	7326	HOXA9	UBE2G1	chromatin immunoprecipitation assay	27924024	Homo sapiens	GTRD	No	Mm:P09631	Rn:D3ZSU5	Ce:P34477;Dm:Q8SYG3;Dr:Q7ZVK2;Mm:P62254;Rn:P62255	-
P31269	Q765I0	3205	257313	HOXA9	UTS2B	chromatin immunoprecipitation assay	27924024	Homo sapiens	GTRD	No	Mm:P09631	Rn:D3ZSU5	Mm:Q765I1;Rn:Q765I2	-
P31269	A0A087WZY1	3205	-	HOXA9	-	chromatin immunoprecipitation assay	27924024	Homo sapiens	GTRD	No	Mm:P09631	Rn:D3ZSU5	-	-
P31269	A0A075B6W3	3205	-	HOXA9	TRAJ33	chromatin immunoprecipitation assay	29126285	Homo sapiens	ReMap	No	Mm:P09631	Rn:D3ZSU5	-	-
P31269	P16671	3205	948	HOXA9	CD36	chromatin immunoprecipitation assay	27924024	Homo sapiens	GTRD	No	Mm:P09631	Rn:D3ZSU5	Ce:Q11124;Dr:Q6DHC7;Mm:Q08857;Rn:D4A8Z2	Rn:A0A0G2JYC5;Rn:F7F5B5
P31269	P14651	3205	3213	HOXA9	HOXB3	chromatin immunoprecipitation assay	27924024	Homo sapiens	GTRD	No	Mm:P09631	Rn:D3ZSU5	Dr:O42368;Mm:P09026	Rn:F7FL39
P31269	Q92503	3205	6397	HOXA9	SEC14L1	chromatin immunoprecipitation assay	27924024	Homo sapiens	GTRD	No	Mm:P09631	Rn:D3ZSU5	Ce:Q03606;Dm:Q9VMD6;Mm:A8Y5H7;Rn:D3ZKG3	-
P31269	Q5TBB1	3205	79621	HOXA9	RNASEH2B	chromatin immunoprecipitation assay	27924024	Homo sapiens	GTRD	No	Mm:P09631	Rn:D3ZSU5	Ce:Q19684;Dm:Q9VYA4;Dr:F1QN47;Mm:Q80ZV0;Rn:Q5XI96	-
P31269	Q2M1P5	3205	374654	HOXA9	KIF7	chromatin immunoprecipitation assay	27924024	Homo sapiens	GTRD	No	Mm:P09631	Rn:D3ZSU5	Dr:F1QH25;Rn:D4A9P0	Mm:E9QMU1
P31269	Q5VUJ9	3205	84288	HOXA9	EFCAB2	chromatin immunoprecipitation assay	27924024	Homo sapiens	GTRD	No	Mm:P09631	Rn:D3ZSU5	Dm:Q9W2L0;Mm:Q9CQ46;Rn:A0A0G2K9F5	Dm:A1ZBR3;Dr:X1WBK3
P31269	A6NCM1	3205	392843	HOXA9	IQCA1L	chromatin immunoprecipitation assay	29126285	Homo sapiens	ReMap	No	Mm:P09631	Rn:D3ZSU5	Mm:A6H690	Rn:A0A0G2JWY0
P31269	Q9C0E8	3205	80856	HOXA9	LNPK	chromatin immunoprecipitation assay	27924024	Homo sapiens	GTRD	No	Mm:P09631	Rn:D3ZSU5	Ce:Q17667;Dm:Q7K2N0;Mm:Q7TQ95;Rn:A0JN29	Dr:F1QDW0
P31269	O60763	3205	8615	HOXA9	USO1	chromatin immunoprecipitation assay	27924024	Homo sapiens	GTRD	No	Mm:P09631	Rn:D3ZSU5	Ce:G5EGG0;Dm:Q9W3N6;Mm:Q9Z1Z0;Rn:P41542	-
P31269	Q01085	3205	7073	HOXA9	TIAL1	chromatin immunoprecipitation assay	27924024	Homo sapiens	GTRD	No	Mm:P09631	Rn:D3ZSU5	Mm:P70318;Rn:Q5BJN3	Dr:Q7SXQ1
P31269	Q86UT6	3205	79671	HOXA9	NLRX1	chromatin immunoprecipitation assay	27924024	Homo sapiens	GTRD	No	Mm:P09631	Rn:D3ZSU5	Dr:E7FDW7;Mm:Q3TL44	Rn:A0A0G2K1Q1
P31269	O60662	3205	10324	HOXA9	KLHL41	chromatin immunoprecipitation assay	27924024	Homo sapiens	GTRD	No	Mm:P09631	Rn:D3ZSU5	Mm:A2AUC9;Rn:Q9ER30	Dr:F1QEG2;Dr:E9QIN8
P31269	P62877	3205	9978	HOXA9	RBX1	chromatin immunoprecipitation assay	27924024	Homo sapiens	GTRD	No	Mm:P09631	Rn:D3ZSU5	Ce:Q23457;Dm:Q9W5E1;Dr:A4FUL3;Mm:P62878;Rn:Q498D8;Sc:Q08273	-
P31269	Q04759	3205	5588	HOXA9	PRKCQ	chromatin immunoprecipitation assay	27924024	Homo sapiens	GTRD	No	Mm:P09631	Rn:D3ZSU5	Ce:P34722;Mm:Q02111;Rn:F1LM10	Dr:F1QTL5
P31269	O96017	3205	11200	HOXA9	CHEK2	chromatin immunoprecipitation assay	27924024	Homo sapiens	GTRD	No	Mm:P09631	Rn:D3ZSU5	Ce:Q9U1Y5;Ce:A4F324;Dm:O61267;Dr:B0V1J5;Mm:Q9Z265;Rn:Q9R019	-
P31269	Q4J6C6	3205	9581	HOXA9	PREPL	chromatin immunoprecipitation assay	29126285;27924024	Homo sapiens	GTRD;ReMap	No	Mm:P09631	Rn:D3ZSU5	-	-
P31269	Q9UID6	3205	51193	HOXA9	ZNF639	chromatin immunoprecipitation assay	27924024	Homo sapiens	GTRD	No	Mm:P09631	Rn:D3ZSU5	Mm:Q99KZ6	Rn:Q5PPG4
P31269	Q96SB4	3205	6732	HOXA9	SRPK1	chromatin immunoprecipitation assay	27924024	Homo sapiens	GTRD	No	Mm:P09631	Rn:D3ZSU5	Dr:F1REN8;Mm:O70551	Rn:A0A0U1RRU0
P31269	Q9BZ23	3205	80025	HOXA9	PANK2	chromatin immunoprecipitation assay	27924024	Homo sapiens	GTRD	No	Mm:P09631	Rn:D3ZSU5	Ce:H2KYP7;Dr:B8A4W8;Mm:Q3U4S0;Rn:F1LT70	-
P31269	P10721	3205	3815	HOXA9	KIT	chromatin immunoprecipitation assay	27924024	Homo sapiens	GTRD	No	Mm:P09631	Rn:D3ZSU5	Dr:B8A5K6;Dr:Q8JFR5;Mm:P05532;Rn:Q63116	-
P31269	O75815	3205	8412	HOXA9	BCAR3	chromatin immunoprecipitation assay	27924024	Homo sapiens	GTRD	No	Mm:P09631	Rn:D3ZSU5	Mm:Q9QZK2;Rn:D3ZAZ5	Dr:B0UXN8
P31269	O14957	3205	10975	HOXA9	UQCR11	chromatin immunoprecipitation assay	27924024	Homo sapiens	GTRD	No	Mm:P09631	Rn:D3ZSU5	-	-
P31269	Q9ULV4	3205	23603	HOXA9	CORO1C	chromatin immunoprecipitation assay	27924024	Homo sapiens	GTRD	No	Mm:P09631	Rn:D3ZSU5	-	-
P31269	P54296	3205	9172	HOXA9	MYOM2	chromatin immunoprecipitation assay	27924024	Homo sapiens	GTRD	No	Mm:P09631	Rn:D3ZSU5	-	-
P31269	Q7Z7L9	3205	54993	HOXA9	ZSCAN2	chromatin immunoprecipitation assay	27924024	Homo sapiens	GTRD	No	Mm:P09631	Rn:D3ZSU5	Mm:Q07230;Rn:F1M9Z0	-
P31269	Q9P0Z9	3205	51268	HOXA9	PIPOX	chromatin immunoprecipitation assay	27924024	Homo sapiens	GTRD	No	Mm:P09631	Rn:D3ZSU5	Ce:Q8WSW2;Ce:Q18006;Mm:Q9D826;Rn:Q5I0K1	Dr:F6P928
P31269	Q9H992	3205	64844	HOXA9	MARCHF7	chromatin immunoprecipitation assay	27924024	Homo sapiens	GTRD	No	Mm:P09631	Rn:D3ZSU5	Mm:Q9WV66;Rn:Q5XI50	Dr:I3IT38
P31269	A0A1B0GU22	3205	-	HOXA9	-	chromatin immunoprecipitation assay	27924024	Homo sapiens	GTRD	No	Mm:P09631	Rn:D3ZSU5	-	-
P31269	P0CJ68	3205	100462977	HOXA9	MTRNR2L1	chromatin immunoprecipitation assay	29126285	Homo sapiens	ReMap	No	Mm:P09631	Rn:D3ZSU5	-	-
P31269	Q96BZ4	3205	122618	HOXA9	PLD4	chromatin immunoprecipitation assay	27924024	Homo sapiens	GTRD	No	Mm:P09631	Rn:D3ZSU5	-	-
P31269	Q6P9F7	3205	23507	HOXA9	LRRC8B	chromatin immunoprecipitation assay	27924024	Homo sapiens	GTRD	No	Mm:P09631	Rn:D3ZSU5	Mm:Q5DU41;Rn:D4A758	-
P31269	Q8NDV3	3205	27127	HOXA9	SMC1B	chromatin immunoprecipitation assay	27924024	Homo sapiens	GTRD	No	Mm:P09631	Rn:D3ZSU5	-	-
P31269	P12829	3205	4635	HOXA9	MYL4	chromatin immunoprecipitation assay	27924024	Homo sapiens	GTRD	No	Mm:P09631	Rn:D3ZSU5	Ce:P53014;Dr:F1Q6V0;Mm:Q9CZ19	Rn:M0R4E1
P31269	Q9ULH0	3205	57498	HOXA9	KIDINS220	chromatin immunoprecipitation assay	27924024	Homo sapiens	GTRD	No	Mm:P09631	Rn:D3ZSU5	Dr:Z4YJ74;Rn:D3ZWB2	Dm:A0A0B4LH32;Mm:A0A1Y7VME9
P31269	Q9UN76	3205	11254	HOXA9	SLC6A14	chromatin immunoprecipitation assay	27924024	Homo sapiens	GTRD	No	Mm:P09631	Rn:D3ZSU5	Dr:F6NN04;Mm:Q9JMA9	Rn:Q334I2
P31269	O60447	3205	7813	HOXA9	EVI5	chromatin immunoprecipitation assay	27924024	Homo sapiens	GTRD	No	Mm:P09631	Rn:D3ZSU5	Dr:E7FA51;Mm:F8VPT6;Rn:D3ZJN9	-
P31269	Q13188	3205	6788	HOXA9	STK3	chromatin immunoprecipitation assay	27924024	Homo sapiens	GTRD	No	Mm:P09631	Rn:D3ZSU5	Dr:Q7ZUQ3;Mm:Q9JI10;Rn:B1WBQ5	-
P31269	Q8WXA3	3205	55680	HOXA9	RUFY2	chromatin immunoprecipitation assay	27924024	Homo sapiens	GTRD	No	Mm:P09631	Rn:D3ZSU5	Ce:Q19088;Mm:Q8R4C2	Dr:B8A5E3;Rn:D3ZSW9
P31269	O43670	3205	7756	HOXA9	ZNF207	chromatin immunoprecipitation assay	27924024	Homo sapiens	GTRD	No	Mm:P09631	Rn:D3ZSU5	Mm:Q9JMD0;Rn:Q498C9	-
P31269	O60346	3205	23239	HOXA9	PHLPP1	chromatin immunoprecipitation assay	27924024	Homo sapiens	GTRD	No	Mm:P09631	Rn:D3ZSU5	Mm:Q8CHE4;Rn:F1LNC3	Dr:X1WGE6
P31269	P38646	3205	3313	HOXA9	HSPA9	chromatin immunoprecipitation assay	27924024	Homo sapiens	GTRD	No	Mm:P09631	Rn:D3ZSU5	Ce:P11141;Dm:P29845;Dr:F1QFC0;Mm:P38647;Rn:F1M953;Sc:P39987;Sc:P0CS90	-
P31269	P17706	3205	5771	HOXA9	PTPN2	chromatin immunoprecipitation assay	27924024	Homo sapiens	GTRD	No	Mm:P09631	Rn:D3ZSU5	Mm:Q06180;Rn:P35233	-
P31269	O60245	3205	5099	HOXA9	PCDH7	chromatin immunoprecipitation assay	27924024	Homo sapiens	GTRD	No	Mm:P09631	Rn:D3ZSU5	Dr:X1WEN8;Rn:Q68HB8	Dm:A0A0B4K6P8;Mm:A2RS43
P31269	Q8IYB7	3205	129563	HOXA9	DIS3L2	chromatin immunoprecipitation assay	27924024	Homo sapiens	GTRD	No	Mm:P09631	Rn:D3ZSU5	Ce:Q09568;Dr:E7F350;Mm:Q8CI75	Rn:D3ZIL9
P31269	Q969H0	3205	55294	HOXA9	FBXW7	chromatin immunoprecipitation assay	27924024	Homo sapiens	GTRD	No	Mm:P09631	Rn:D3ZSU5	Ce:Q93794;Dr:B7ZDC8;Mm:Q8VBV4	Rn:D3ZQU4
P31269	P0CJ77	3205	100463488	HOXA9	MTRNR2L10	chromatin immunoprecipitation assay	27924024	Homo sapiens	GTRD	No	Mm:P09631	Rn:D3ZSU5	-	-
P31269	Q92521	3205	9488	HOXA9	PIGB	chromatin immunoprecipitation assay	27924024	Homo sapiens	GTRD	No	Mm:P09631	Rn:D3ZSU5	-	-
P31269	Q6Y7W6	3205	26058	HOXA9	GIGYF2	chromatin immunoprecipitation assay	27924024	Homo sapiens	GTRD	No	Mm:P09631	Rn:D3ZSU5	Dm:Q7KQM6;Dr:Q4KME6;Mm:Q6Y7W8	-
P31269	Q9Y520	3205	23215	HOXA9	PRRC2C	chromatin immunoprecipitation assay	27924024	Homo sapiens	GTRD	No	Mm:P09631	Rn:D3ZSU5	Mm:Q3TLH4	Dr:F1R9E5
P31269	P21583	3205	4254	HOXA9	KITLG	chromatin immunoprecipitation assay	27924024	Homo sapiens	GTRD	No	Mm:P09631	Rn:D3ZSU5	Mm:P20826;Rn:P21581	-
P31269	Q9H2E6	3205	57556	HOXA9	SEMA6A	chromatin immunoprecipitation assay	27924024	Homo sapiens	GTRD	No	Mm:P09631	Rn:D3ZSU5	-	-
P31269	Q96KN7	3205	57096	HOXA9	RPGRIP1	chromatin immunoprecipitation assay	27924024	Homo sapiens	GTRD	No	Mm:P09631	Rn:D3ZSU5	Mm:Q9EPQ2	-
P31269	O43143	3205	1665	HOXA9	DHX15	chromatin immunoprecipitation assay	27924024	Homo sapiens	GTRD	No	Mm:P09631	Rn:D3ZSU5	Ce:Q20875;Dm:Q7K3M5;Mm:O35286;Rn:D3ZD97;Sc:P53131	Dr:E7F3I8
P31269	P21359	3205	4763	HOXA9	NF1	chromatin immunoprecipitation assay	27924024	Homo sapiens	GTRD	No	Mm:P09631	Rn:D3ZSU5	Dr:E7FFY1;Mm:Q04690	Dm:Q8IMS2;Rn:F1LM28
P31269	Q8NB49	3205	286410	HOXA9	ATP11C	chromatin immunoprecipitation assay	27924024	Homo sapiens	GTRD	No	Mm:P09631	Rn:D3ZSU5	Mm:Q9QZW0	Rn:D3ZFC5
P31269	P52597	3205	3185	HOXA9	HNRNPF	chromatin immunoprecipitation assay	27924024	Homo sapiens	GTRD	No	Mm:P09631	Rn:D3ZSU5	Mm:Q9Z2X1;Rn:Q794E4	-
P31269	Q9UKF6	3205	51692	HOXA9	CPSF3	chromatin immunoprecipitation assay	27924024	Homo sapiens	GTRD	No	Mm:P09631	Rn:D3ZSU5	Ce:Q95PY8;Dm:Q9VE51;Dr:Q5U3T4;Mm:Q9QXK7;Rn:G3V6W7	-
P31269	O94955	3205	22836	HOXA9	RHOBTB3	chromatin immunoprecipitation assay	27924024	Homo sapiens	GTRD	No	Mm:P09631	Rn:D3ZSU5	Mm:Q9CTN4;Rn:D3ZW90	Dr:E7EYA0
P31269	Q8IVB4	3205	285195	HOXA9	SLC9A9	chromatin immunoprecipitation assay	27924024	Homo sapiens	GTRD	No	Mm:P09631	Rn:D3ZSU5	Mm:Q8BZ00;Rn:D4A7H1	-
P31269	O43657	3205	7105	HOXA9	TSPAN6	chromatin immunoprecipitation assay	27924024	Homo sapiens	GTRD	No	Mm:P09631	Rn:D3ZSU5	Mm:Q99L96;Rn:B0BN20	Dr:Q7SXT2
P31269	O14562	3205	56061	HOXA9	UBFD1	chromatin immunoprecipitation assay	27924024	Homo sapiens	GTRD	No	Mm:P09631	Rn:D3ZSU5	Dr:A3KNV8;Mm:Q78JW9	Rn:G3V8E4
P31269	Q9BT04	3205	80199	HOXA9	FUZ	chromatin immunoprecipitation assay	27924024	Homo sapiens	GTRD	No	Mm:P09631	Rn:D3ZSU5	Dm:O16868;Rn:Q3B756	Dr:E7F707;Mm:E9QL29
P31269	P09661	3205	6627	HOXA9	SNRPA1	chromatin immunoprecipitation assay	27924024	Homo sapiens	GTRD	No	Mm:P09631	Rn:D3ZSU5	Dm:Q9V4Q8;Dr:F1R300;Mm:P57784;Rn:D3ZZR5	Ce:Q9BLB6
P31269	Q5XG87	3205	11044	HOXA9	TENT4A	chromatin immunoprecipitation assay	27924024	Homo sapiens	GTRD	No	Mm:P09631	Rn:D3ZSU5	-	-
P31269	Q92609	3205	9779	HOXA9	TBC1D5	chromatin immunoprecipitation assay	27924024	Homo sapiens	GTRD	No	Mm:P09631	Rn:D3ZSU5	Mm:Q80XQ2;Rn:A0A0G2K712	-
P31269	Q2VYF4	3205	137994	HOXA9	LETM2	chromatin immunoprecipitation assay	27924024	Homo sapiens	GTRD	No	Mm:P09631	Rn:D3ZSU5	Mm:Q7TNU7;Rn:F1LP77	-
P31269	Q9Y608	3205	9209	HOXA9	LRRFIP2	chromatin immunoprecipitation assay	27924024	Homo sapiens	GTRD	No	Mm:P09631	Rn:D3ZSU5	-	Mm:A0A668KLE1
P31269	Q99708	3205	5932	HOXA9	RBBP8	chromatin immunoprecipitation assay	27924024	Homo sapiens	GTRD	No	Mm:P09631	Rn:D3ZSU5	Dr:F1R983;Mm:Q80YR6;Rn:B1WC58	-
P31269	Q9BRP1	3205	84306	HOXA9	PDCD2L	chromatin immunoprecipitation assay	27924024	Homo sapiens	GTRD	No	Mm:P09631	Rn:D3ZSU5	Dm:Q9VG62;Mm:Q8C5N5;Rn:D3ZSC2	Dr:Q5RGB3
P31269	Q8IWT0	3205	339487	HOXA9	ZBTB8OS	chromatin immunoprecipitation assay	27924024	Homo sapiens	GTRD	No	Mm:P09631	Rn:D3ZSU5	-	-
P31269	Q14135	3205	9686	HOXA9	VGLL4	chromatin immunoprecipitation assay	27924024	Homo sapiens	GTRD	No	Mm:P09631	Rn:D3ZSU5	-	-
P31269	P48729	3205	1452	HOXA9	CSNK1A1	chromatin immunoprecipitation assay	27924024	Homo sapiens	GTRD	No	Mm:P09631	Rn:D3ZSU5	Ce:P42168;Rn:D3ZRE3	Dr:Q8JHD9;Mm:E9Q3W1
P31269	Q70EL2	3205	85015	HOXA9	USP45	chromatin immunoprecipitation assay	27924024	Homo sapiens	GTRD	No	Mm:P09631	Rn:D3ZSU5	Dm:Q9W4C3;Mm:Q8K387;Rn:A0A0G2K4S7	Dr:E9QG68
P31269	Q9Y305	3205	23597	HOXA9	ACOT9	chromatin immunoprecipitation assay	27924024	Homo sapiens	GTRD	No	Mm:P09631	Rn:D3ZSU5	Ce:O16725;Dm:Q95TK5;Dm:Q9V9W5;Dm:Q9V9W4;Dr:F1R1X8;Mm:Q32MW3;Mm:Q9R0X4;Rn:Q5U2X8	Ce:Q94245;Dr:F1R5C2
P31269	Q15811	3205	6453	HOXA9	ITSN1	chromatin immunoprecipitation assay	29126285;27924024	Homo sapiens	GTRD;ReMap	No	Mm:P09631	Rn:D3ZSU5	Mm:Q9Z0R4	Rn:Q9WVE9
P31269	O00233	3205	5715	HOXA9	PSMD9	chromatin immunoprecipitation assay	29126285;27924024	Homo sapiens	GTRD;ReMap	No	Mm:P09631	Rn:D3ZSU5	Dm:Q9VFS8;Dr:F1R7L1;Mm:Q9CR00;Rn:G3V9P0;Sc:P40555	Ce:Q10920
P31269	O60566	3205	701	HOXA9	BUB1B	chromatin immunoprecipitation assay	27924024	Homo sapiens	GTRD	No	Mm:P09631	Rn:D3ZSU5	Mm:Q9Z1S0;Rn:F1LMI1;Sc:P41695	-
P31269	Q8IZU2	3205	116966	HOXA9	WDR17	chromatin immunoprecipitation assay	27924024	Homo sapiens	GTRD	No	Mm:P09631	Rn:D3ZSU5	-	Mm:E9Q271;Rn:M0R6L2
P31269	Q8IX29	3205	157574	HOXA9	FBXO16	chromatin immunoprecipitation assay	29126285	Homo sapiens	ReMap	No	Mm:P09631	Rn:D3ZSU5	Mm:Q9QZM9;Rn:Q6P5P4	Dr:Q5TZ36
P31269	P43246	3205	4436	HOXA9	MSH2	chromatin immunoprecipitation assay	27924024	Homo sapiens	GTRD	No	Mm:P09631	Rn:D3ZSU5	Ce:Q9TXR4;Dm:P43248;Dr:F1QEP5;Mm:P43247;Rn:B1WBQ7;Sc:P25847	-
P31269	P41226	3205	7318	HOXA9	UBA7	chromatin immunoprecipitation assay	27924024	Homo sapiens	GTRD	No	Mm:P09631	Rn:D3ZSU5	Mm:Q9DBK7;Rn:A0A0G2K735	-
P31269	Q86XI2	3205	54892	HOXA9	NCAPG2	chromatin immunoprecipitation assay	27924024	Homo sapiens	GTRD	No	Mm:P09631	Rn:D3ZSU5	Dr:E7FH61;Mm:Q6DFV1;Rn:D4AAL2	-
P31269	P61923	3205	22818	HOXA9	COPZ1	chromatin immunoprecipitation assay	27924024	Homo sapiens	GTRD	No	Mm:P09631	Rn:D3ZSU5	Dm:Q9VV89;Dr:F1QFP1;Mm:P61924	Rn:D4A8T3
P31269	Q9H9Y6	3205	84172	HOXA9	POLR1B	chromatin immunoprecipitation assay	27924024	Homo sapiens	GTRD	No	Mm:P09631	Rn:D3ZSU5	Ce:Q27493;Dm:P20028;Dr:B8JKD7;Mm:P70700;Rn:F1LM57;Sc:P22138	-
P31269	P63104	3205	7534	HOXA9	YWHAZ	chromatin immunoprecipitation assay	27924024	Homo sapiens	GTRD	No	Mm:P09631	Rn:D3ZSU5	Mm:P63101	Rn:A0A0G2JV65
P31269	Q99717	3205	4090	HOXA9	SMAD5	chromatin immunoprecipitation assay	27924024	Homo sapiens	GTRD	No	Mm:P09631	Rn:D3ZSU5	Dr:Q9W7E7;Mm:P97454	Rn:Q9R1V3
P31269	Q9BX26	3205	10388	HOXA9	SYCP2	chromatin immunoprecipitation assay	27924024	Homo sapiens	GTRD	No	Mm:P09631	Rn:D3ZSU5	Mm:Q9CUU3	Rn:O70608
P31269	P12544	3205	3001	HOXA9	GZMA	chromatin immunoprecipitation assay	29126285;27924024	Homo sapiens	GTRD;ReMap	No	Mm:P09631	Rn:D3ZSU5	Mm:P11032;Rn:G3V7E3	-
P31269	P19419	3205	2002	HOXA9	ELK1	chromatin immunoprecipitation assay	27924024	Homo sapiens	GTRD	No	Mm:P09631	Rn:D3ZSU5	Mm:P41969	Dr:A0A0R4IDT6;Rn:A4GTP4
P31269	P22003	3205	653	HOXA9	BMP5	chromatin immunoprecipitation assay	27924024	Homo sapiens	GTRD	No	Mm:P09631	Rn:D3ZSU5	Mm:P49003	Dr:A0A0R4ILD5;Rn:D4A7P9
P31269	Q6W3E5	3205	220032	HOXA9	GDPD4	chromatin immunoprecipitation assay	27924024	Homo sapiens	GTRD	No	Mm:P09631	Rn:D3ZSU5	Mm:Q3TT99;Rn:F1M812	-
P31269	Q9BXA9	3205	27164	HOXA9	SALL3	chromatin immunoprecipitation assay	27924024	Homo sapiens	GTRD	No	Mm:P09631	Rn:D3ZSU5	Dm:P39770;Dr:F1R6E0	Mm:A0A5F8MPC9;Rn:D4A024
P31269	Q9NWM8	3205	55033	HOXA9	FKBP14	chromatin immunoprecipitation assay	27924024	Homo sapiens	GTRD	No	Mm:P09631	Rn:D3ZSU5	Dr:F1QQ70;Mm:P59024;Rn:Q5XID8	Dm:Q9V3V2;Rn:M0RC90
P31269	O94973	3205	161	HOXA9	AP2A2	chromatin immunoprecipitation assay	27924024	Homo sapiens	GTRD	No	Mm:P09631	Rn:D3ZSU5	Mm:P17427	Rn:Q66HM2
P31269	P18077	3205	6165	HOXA9	RPL35A	chromatin immunoprecipitation assay	29126285;27924024	Homo sapiens	GTRD;ReMap	No	Mm:P09631	Rn:D3ZSU5	Ce:P49180;Dm:Q9VNB9;Dr:Q6DGM0;Mm:O55142;Rn:P04646;Sc:P41056;Sc:P05744	Rn:D3ZZN4;Rn:F1M0T2;Rn:D4A771
P31269	Q8N413	3205	283130	HOXA9	SLC25A45	chromatin immunoprecipitation assay	27924024	Homo sapiens	GTRD	No	Mm:P09631	Rn:D3ZSU5	Dm:Q9VB24;Mm:Q8CFJ7;Rn:D3ZL04	-
P31269	Q07955	3205	6426	HOXA9	SRSF1	chromatin immunoprecipitation assay	27924024	Homo sapiens	GTRD	No	Mm:P09631	Rn:D3ZSU5	-	-
P31269	Q86XJ1	3205	283431	HOXA9	GAS2L3	chromatin immunoprecipitation assay	27924024	Homo sapiens	GTRD	No	Mm:P09631	Rn:D3ZSU5	Mm:A0A0R4J1A6	Rn:D4AB19
P31269	Q5HYA8	3205	91147	HOXA9	TMEM67	chromatin immunoprecipitation assay	27924024	Homo sapiens	GTRD	No	Mm:P09631	Rn:D3ZSU5	Rn:F1M947	Ce:Q20046;Dm:Q9VDK3
P31269	Q86T82	3205	57695	HOXA9	USP37	chromatin immunoprecipitation assay	27924024	Homo sapiens	GTRD	No	Mm:P09631	Rn:D3ZSU5	Rn:D4ABE5	Dr:A0A0H2UKG5;Mm:A0A0R4J2D0
P31269	P00973	3205	4938	HOXA9	OAS1	chromatin immunoprecipitation assay	29126285	Homo sapiens	ReMap	No	Mm:P09631	Rn:D3ZSU5	Mm:Q8K469;Mm:P11928;Rn:Q5MYW5	Rn:M0RA89;Rn:Q5MYX1
P31269	Q92526	3205	10693	HOXA9	CCT6B	chromatin immunoprecipitation assay	27924024	Homo sapiens	GTRD	No	Mm:P09631	Rn:D3ZSU5	Mm:Q61390;Rn:Q6AYJ7	-
P31269	Q9BXS4	3205	9528	HOXA9	TMEM59	chromatin immunoprecipitation assay	27924024	Homo sapiens	GTRD	No	Mm:P09631	Rn:D3ZSU5	Mm:Q9QY73;Rn:D3ZTP3	Dr:B0S5J2
P31269	P00749	3205	5328	HOXA9	PLAU	chromatin immunoprecipitation assay	27924024	Homo sapiens	GTRD	No	Mm:P09631	Rn:D3ZSU5	-	-
P31269	Q70EK8	3205	54532	HOXA9	USP53	chromatin immunoprecipitation assay	27924024	Homo sapiens	GTRD	No	Mm:P09631	Rn:D3ZSU5	Mm:P15975;Rn:D3ZYY9	-
P31269	Q5TCS8	3205	221264	HOXA9	AK9	chromatin immunoprecipitation assay	27924024	Homo sapiens	GTRD	No	Mm:P09631	Rn:D3ZSU5	Mm:G3UYQ4;Rn:F1M632	Dr:A0A2R9YJL3
P31269	Q8WW33	3205	121355	HOXA9	GTSF1	chromatin immunoprecipitation assay	27924024	Homo sapiens	GTRD	No	Mm:P09631	Rn:D3ZSU5	Dm:A8JR38;Dr:Q7ZUF8;Mm:Q9DAN6	Dr:A0A0G2KRK2;Rn:F7FF05
P31269	Q16586	3205	6442	HOXA9	SGCA	chromatin immunoprecipitation assay	27924024	Homo sapiens	GTRD	No	Mm:P09631	Rn:D3ZSU5	Dr:F8W4K0;Mm:P82350	Rn:D3ZDQ9
P31269	Q96KQ4	3205	23368	HOXA9	PPP1R13B	chromatin immunoprecipitation assay	27924024	Homo sapiens	GTRD	No	Mm:P09631	Rn:D3ZSU5	Dr:A0A0R4IUG8;Mm:Q62415	Rn:A0A0G2KB61
P31269	Q9H0E9	3205	10902	HOXA9	BRD8	chromatin immunoprecipitation assay	27924024	Homo sapiens	GTRD	No	Mm:P09631	Rn:D3ZSU5	Dm:Q9VAM5;Mm:Q8R3B7	Rn:E9PTN1
P31269	Q96QU1	3205	65217	HOXA9	PCDH15	chromatin immunoprecipitation assay	27924024	Homo sapiens	GTRD	No	Mm:P09631	Rn:D3ZSU5	-	-
P31269	Q2LD37	3205	84162	HOXA9	KIAA1109	chromatin immunoprecipitation assay	27924024	Homo sapiens	GTRD	No	Mm:P09631	Rn:D3ZSU5	Ce:A0A0K3AWP8;Mm:A2AAE1;Rn:A0A096MJT6	Dm:M9MRV1
P31269	Q12959	3205	1739	HOXA9	DLG1	chromatin immunoprecipitation assay	27924024	Homo sapiens	GTRD	No	Mm:P09631	Rn:D3ZSU5	Dr:Q5PYH6;Mm:Q811D0;Rn:A0A0G2K1M2	Dr:A0A0R4IEK3
P31269	Q5JUR7	3205	93081	HOXA9	TEX30	chromatin immunoprecipitation assay	27924024	Homo sapiens	GTRD	No	Mm:P09631	Rn:D3ZSU5	Mm:Q3TUU5;Rn:D3ZL12	Dr:F1Q8A9
P31269	O43583	3205	8562	HOXA9	DENR	chromatin immunoprecipitation assay	27924024	Homo sapiens	GTRD	No	Mm:P09631	Rn:D3ZSU5	Ce:Q9NAH4;Dm:Q9VX98;Mm:Q9CQJ6;Rn:D3ZU54;Sc:P47089	Dr:Q6DH65
P31269	Q7Z6B0	3205	55297	HOXA9	CCDC91	chromatin immunoprecipitation assay	27924024	Homo sapiens	GTRD	No	Mm:P09631	Rn:D3ZSU5	Mm:Q9D8L5;Rn:Q6AY97	-
P31269	Q92636	3205	8439	HOXA9	NSMAF	chromatin immunoprecipitation assay	27924024	Homo sapiens	GTRD	No	Mm:P09631	Rn:D3ZSU5	Dr:F1QZ06;Mm:O35242;Rn:A0A0G2K4H2	-
P31269	P10643	3205	730	HOXA9	C7	chromatin immunoprecipitation assay	27924024	Homo sapiens	GTRD	No	Mm:P09631	Rn:D3ZSU5	Dr:F1QF24;Dr:F1QM47;Mm:D3YXF5	Rn:A0A0G2K7X7
P31269	O75122	3205	23122	HOXA9	CLASP2	chromatin immunoprecipitation assay	27924024	Homo sapiens	GTRD	No	Mm:P09631	Rn:D3ZSU5	-	-
P31269	O43482	3205	11339	HOXA9	OIP5	chromatin immunoprecipitation assay	29126285;27924024	Homo sapiens	GTRD;ReMap	No	Mm:P09631	Rn:D3ZSU5	Dr:B8A4N0;Mm:A2AQ14;Rn:A0A0G2K615	-
P31269	Q8IV45	3205	222643	HOXA9	UNC5CL	chromatin immunoprecipitation assay	27924024	Homo sapiens	GTRD	No	Mm:P09631	Rn:D3ZSU5	Mm:E9QLC2;Rn:A0A096MKD8	-
P31269	Q92535	3205	5279	HOXA9	PIGC	chromatin immunoprecipitation assay	27924024	Homo sapiens	GTRD	No	Mm:P09631	Rn:D3ZSU5	Ce:O01259;Dm:Q9VZR1;Dr:Q6NUU9;Mm:Q9CXR4;Rn:Q5PQQ4	-
P31269	Q0VAA5	3205	257068	HOXA9	PLCXD2	chromatin immunoprecipitation assay	27924024	Homo sapiens	GTRD	No	Mm:P09631	Rn:D3ZSU5	-	-
P31269	Q9UJX5	3205	29945	HOXA9	ANAPC4	chromatin immunoprecipitation assay	27924024	Homo sapiens	GTRD	No	Mm:P09631	Rn:D3ZSU5	Dm:Q9W395;Mm:Q91W96;Rn:D3ZUB7	Dr:F6NLM6
P31269	O00339	3205	4147	HOXA9	MATN2	chromatin immunoprecipitation assay	27924024	Homo sapiens	GTRD	No	Mm:P09631	Rn:D3ZSU5	Mm:O08746	Rn:F1LXS3
P31269	O00238	3205	658	HOXA9	BMPR1B	chromatin immunoprecipitation assay	27924024	Homo sapiens	GTRD	No	Mm:P09631	Rn:D3ZSU5	Ce:Q09488;Mm:P36898	Dm:Q95SI0;Rn:M0R3J4
P31269	Q8WV19	3205	113402	HOXA9	SFT2D1	chromatin immunoprecipitation assay	29126285;27924024	Homo sapiens	GTRD;ReMap	No	Mm:P09631	Rn:D3ZSU5	Dr:F1QQJ6;Mm:Q5SSN7;Rn:Q5U3Y5	-
P31269	Q9BZF1	3205	114882	HOXA9	OSBPL8	chromatin immunoprecipitation assay	27924024	Homo sapiens	GTRD	No	Mm:P09631	Rn:D3ZSU5	Rn:A0A0G2JXN8	Mm:A0A0R4J150
P31269	Q53EL6	3205	27250	HOXA9	PDCD4	chromatin immunoprecipitation assay	27924024	Homo sapiens	GTRD	No	Mm:P09631	Rn:D3ZSU5	Dm:Q9VY91;Dr:Q1L8Y5;Mm:Q61823;Rn:Q9JID1	-
P31269	Q02156	3205	5581	HOXA9	PRKCE	chromatin immunoprecipitation assay	27924024	Homo sapiens	GTRD	No	Mm:P09631	Rn:D3ZSU5	Mm:P16054	Ce:H9G2Y7;Dm:A0A0B4LI13;Dr:B8A467;Rn:F1LMV8
P31269	B4DXR9	3205	654254	HOXA9	ZNF732	chromatin immunoprecipitation assay	29126285	Homo sapiens	ReMap	No	Mm:P09631	Rn:D3ZSU5	-	-
P31269	P36873	3205	5501	HOXA9	PPP1CC	chromatin immunoprecipitation assay	27924024	Homo sapiens	GTRD	No	Mm:P09631	Rn:D3ZSU5	Ce:P48727;Dr:A0A0R4IZT6;Mm:P63087;Rn:P63088	-
P31269	P61313	3205	6138	HOXA9	RPL15	chromatin immunoprecipitation assay	27924024	Homo sapiens	GTRD	No	Mm:P09631	Rn:D3ZSU5	Ce:P91374;Dm:O17445;Mm:Q9CZM2;Rn:P61314;Sc:P05748;Sc:P54780	-
P31269	Q8N4S0	3205	79780	HOXA9	CCDC82	chromatin immunoprecipitation assay	27924024	Homo sapiens	GTRD	No	Mm:P09631	Rn:D3ZSU5	Mm:Q6PG04;Rn:Q66H73	-
P31269	Q6BEB4	3205	389058	HOXA9	SP5	chromatin immunoprecipitation assay	27924024	Homo sapiens	GTRD	No	Mm:P09631	Rn:D3ZSU5	Dr:B0S6I8;Mm:Q9JHX2;Rn:A0A0G2JUC1	-
P31269	Q12968	3205	4775	HOXA9	NFATC3	chromatin immunoprecipitation assay	27924024	Homo sapiens	GTRD	No	Mm:P09631	Rn:D3ZSU5	Dr:E7FE12;Mm:Q3UZ64;Rn:A0A0G2JTY4	-
P31269	A2RU49	3205	123688	HOXA9	HYKK	chromatin immunoprecipitation assay	27924024	Homo sapiens	GTRD	No	Mm:P09631	Rn:D3ZSU5	Dm:Q9VJ68;Mm:Q5U5V2;Rn:D3ZUX1	Dr:F1RBF4;Dr:F1R712
P31269	Q8IVU3	3205	55008	HOXA9	HERC6	chromatin immunoprecipitation assay	27924024	Homo sapiens	GTRD	No	Mm:P09631	Rn:D3ZSU5	Mm:F2Z461	Rn:F1LPM8
P31269	Q9HC21	3205	60386	HOXA9	SLC25A19	chromatin immunoprecipitation assay	27924024	Homo sapiens	GTRD	No	Mm:P09631	Rn:D3ZSU5	Ce:A3QMB9;Dm:Q7K0L7;Dr:A0A0R4IA42;Mm:Q9DAM5;Rn:Q6AYL0;Sc:P53257	Rn:D4A1F3
P31269	P31267	3205	3203	HOXA9	HOXA6	chromatin immunoprecipitation assay	27924024	Homo sapiens	GTRD	No	Mm:P09631	Rn:D3ZSU5	Mm:P09092	Rn:G3V6T4
P31269	O75030	3205	4286	HOXA9	MITF	chromatin immunoprecipitation assay	27924024	Homo sapiens	GTRD	No	Mm:P09631	Rn:D3ZSU5	Dr:F1Q885;Mm:Q08874;Rn:O88368	-
P31269	A6NI28	3205	143872	HOXA9	ARHGAP42	chromatin immunoprecipitation assay	27924024	Homo sapiens	GTRD	No	Mm:P09631	Rn:D3ZSU5	Dr:I3ITG1;Mm:B2RQE8	Rn:F1M2Q1
P31269	Q9C0I9	3205	80313	HOXA9	LRRC27	chromatin immunoprecipitation assay	27924024	Homo sapiens	GTRD	No	Mm:P09631	Rn:D3ZSU5	Mm:Q80YS5;Rn:B0BN00	-
P31269	Q9HB20	3205	65977	HOXA9	PLEKHA3	chromatin immunoprecipitation assay	27924024	Homo sapiens	GTRD	No	Mm:P09631	Rn:D3ZSU5	Dr:F1QV61;Mm:Q9ERS4;Rn:E9PSY1	-
P31269	Q9BWU1	3205	23097	HOXA9	CDK19	chromatin immunoprecipitation assay	27924024	Homo sapiens	GTRD	No	Mm:P09631	Rn:D3ZSU5	Dr:F1QKS1;Mm:Q8BWD8;Rn:D3ZDM6	-
P31269	O43166	3205	26037	HOXA9	SIPA1L1	chromatin immunoprecipitation assay	27924024	Homo sapiens	GTRD	No	Mm:P09631	Rn:D3ZSU5	Dr:Q5TYS4;Mm:Q8C0T5;Rn:A0A0G2KAW2	-
P31269	P02686	3205	4155	HOXA9	MBP	chromatin immunoprecipitation assay	27924024	Homo sapiens	GTRD	No	Mm:P09631	Rn:D3ZSU5	Mm:P04370;Rn:P02688	-
P31269	Q6ICB0	3205	27351	HOXA9	DESI1	chromatin immunoprecipitation assay	27924024	Homo sapiens	GTRD	No	Mm:P09631	Rn:D3ZSU5	Dr:Q6PC81;Mm:Q9CQT7;Rn:Q4KM30	-
P31269	O95503	3205	23466	HOXA9	CBX6	chromatin immunoprecipitation assay	29126285	Homo sapiens	ReMap	No	Mm:P09631	Rn:D3ZSU5	Dr:X1WBY5;Mm:Q9DBY5;Rn:E9PT11	-
P31269	Q5T5P2	3205	56243	HOXA9	KIAA1217	chromatin immunoprecipitation assay	27924024	Homo sapiens	GTRD	No	Mm:P09631	Rn:D3ZSU5	-	Mm:E9QAU4;Rn:M0R5H1
P31269	P49703	3205	379	HOXA9	ARL4D	chromatin immunoprecipitation assay	27924024	Homo sapiens	GTRD	No	Mm:P09631	Rn:D3ZSU5	Dr:Q6P5L0;Mm:Q99PE9;Rn:B2RZ70	-
P31269	O60479	3205	1747	HOXA9	DLX3	chromatin immunoprecipitation assay	27924024	Homo sapiens	GTRD	No	Mm:P09631	Rn:D3ZSU5	Dr:Q6DBS2;Mm:Q64205;Rn:D4ADD0	-
P31269	Q3SXZ7	3205	164395	HOXA9	TTLL9	chromatin immunoprecipitation assay	27924024	Homo sapiens	GTRD	No	Mm:P09631	Rn:D3ZSU5	Ce:Q564U4;Mm:A2APC3;Rn:Q641W7	Dr:E9QH25
P31269	Q9UQL6	3205	10014	HOXA9	HDAC5	chromatin immunoprecipitation assay	27924024	Homo sapiens	GTRD	No	Mm:P09631	Rn:D3ZSU5	Mm:B7ZDF5	Dr:X1WED5;Rn:F1LM64
P31269	Q9Y4C5	3205	9435	HOXA9	CHST2	chromatin immunoprecipitation assay	29126285;27924024	Homo sapiens	GTRD;ReMap	No	Mm:P09631	Rn:D3ZSU5	Dr:A5PM89;Mm:Q80WV3;Rn:M0R868	Dr:K7DYB2
P31269	P61221	3205	6059	HOXA9	ABCE1	chromatin immunoprecipitation assay	27924024	Homo sapiens	GTRD	No	Mm:P09631	Rn:D3ZSU5	Ce:Q9U2K8;Dm:Q9VSS1;Dr:Q6TNW3;Mm:P61222;Rn:D3ZD23;Sc:Q03195	-
P31269	P07339	3205	1509	HOXA9	CTSD	chromatin immunoprecipitation assay	27924024	Homo sapiens	GTRD	No	Mm:P09631	Rn:D3ZSU5	Ce:Q21966;Dm:Q7K485;Dr:Q8AWD9	-
P31269	Q3ZCQ3	3205	400451	HOXA9	FAM174B	chromatin immunoprecipitation assay	29126285;27924024	Homo sapiens	GTRD;ReMap	No	Mm:P09631	Rn:D3ZSU5	Mm:Q8K064	Rn:D4A4W1
P31269	P41161	3205	2119	HOXA9	ETV5	chromatin immunoprecipitation assay	29126285;27924024	Homo sapiens	GTRD;ReMap	No	Mm:P09631	Rn:D3ZSU5	Dr:B0S6S7;Mm:Q9CXC9;Rn:D4AC56	-
P31269	Q9BYV2	3205	57159	HOXA9	TRIM54	chromatin immunoprecipitation assay	27924024	Homo sapiens	GTRD	No	Mm:P09631	Rn:D3ZSU5	Dr:Q5RHH1;Mm:Q9ERP3	Rn:Q5XIH6
P31269	Q96JB5	3205	80279	HOXA9	CDK5RAP3	chromatin immunoprecipitation assay	27924024	Homo sapiens	GTRD	No	Mm:P09631	Rn:D3ZSU5	Ce:Q9U2Y2;Dm:Q95SK3;Dr:F1Q5I0;Mm:Q99LM2;Rn:Q642E3	-
P31269	O00458	3205	3475	HOXA9	IFRD1	chromatin immunoprecipitation assay	27924024	Homo sapiens	GTRD	No	Mm:P09631	Rn:D3ZSU5	-	-
P31269	P98194	3205	27032	HOXA9	ATP2C1	chromatin immunoprecipitation assay	27924024	Homo sapiens	GTRD	No	Mm:P09631	Rn:D3ZSU5	Mm:Q80XR2;Sc:P13586	Ce:G5EDU1;Dr:F1REJ1;Rn:F1M281
P31269	Q96S59	3205	10048	HOXA9	RANBP9	chromatin immunoprecipitation assay	27924024	Homo sapiens	GTRD	No	Mm:P09631	Rn:D3ZSU5	Dr:F1R4P9;Rn:F1LVV3	Mm:E9Q5D6
P31269	Q96MT3	3205	144165	HOXA9	PRICKLE1	chromatin immunoprecipitation assay	27924024	Homo sapiens	GTRD	No	Mm:P09631	Rn:D3ZSU5	Dr:F1Q6J9;Mm:Q3U5C7;Rn:G3V8Z4	-
P31269	Q86TJ2	3205	93624	HOXA9	TADA2B	chromatin immunoprecipitation assay	27924024	Homo sapiens	GTRD	No	Mm:P09631	Rn:D3ZSU5	Dm:Q8I8V0;Dr:F1QBD8;Mm:D3Z4Z0;Rn:B5DFL8	-
P31269	Q9H2H8	3205	53938	HOXA9	PPIL3	chromatin immunoprecipitation assay	27924024	Homo sapiens	GTRD	No	Mm:P09631	Rn:D3ZSU5	Ce:P52017;Dm:Q8MKJ6;Dr:Q6IQL3;Mm:Q9D6L8;Rn:Q812D3	-
P31269	Q68DH5	3205	92255	HOXA9	LMBRD2	chromatin immunoprecipitation assay	27924024	Homo sapiens	GTRD	No	Mm:P09631	Rn:D3ZSU5	Ce:Q18695;Dm:Q8MRQ4;Dr:A0A0R4IWA8;Mm:Q8C561;Rn:D3ZUP8	Dr:F1QUZ2
P31269	Q9H2K0	3205	219402	HOXA9	MTIF3	chromatin immunoprecipitation assay	27924024	Homo sapiens	GTRD	No	Mm:P09631	Rn:D3ZSU5	Mm:Q9CZD5;Rn:B0BNE9	Dr:A2BEV1
P31269	Q9ULL1	3205	57480	HOXA9	PLEKHG1	chromatin immunoprecipitation assay	27924024	Homo sapiens	GTRD	No	Mm:P09631	Rn:D3ZSU5	-	Rn:D4AE81
P31269	Q14593	3205	10793	HOXA9	ZNF273	chromatin immunoprecipitation assay	27924024	Homo sapiens	GTRD	No	Mm:P09631	Rn:D3ZSU5	-	-
P31269	P34972	3205	1269	HOXA9	CNR2	chromatin immunoprecipitation assay	27924024	Homo sapiens	GTRD	No	Mm:P09631	Rn:D3ZSU5	Mm:P47936;Rn:Q9QZN9	Dr:F1R8K4
P31269	Q96PU5	3205	23327	HOXA9	NEDD4L	chromatin immunoprecipitation assay	27924024	Homo sapiens	GTRD	No	Mm:P09631	Rn:D3ZSU5	-	Dr:F1QP93;Mm:A0A494BAG2;Rn:F1LRN8
P31269	Q9UBE8	3205	51701	HOXA9	NLK	chromatin immunoprecipitation assay	27924024	Homo sapiens	GTRD	No	Mm:P09631	Rn:D3ZSU5	Ce:Q9U9Y8;Mm:O54949;Rn:D3ZSZ3	Dm:Q8T030;Dr:B3IWJ8
P31269	O14493	3205	1364	HOXA9	CLDN4	chromatin immunoprecipitation assay	27924024	Homo sapiens	GTRD	No	Mm:P09631	Rn:D3ZSU5	Mm:O35054	Rn:Q5XIT8
P31269	Q6JEL2	3205	317719	HOXA9	KLHL10	chromatin immunoprecipitation assay	27924024	Homo sapiens	GTRD	No	Mm:P09631	Rn:D3ZSU5	Dr:E7FCF6;Mm:Q9D5V2;Rn:Q6JEL3	Dm:Q6GKZ1;Dr:F1RDL1;Dr:X1WGW4
P31269	Q9BYT9	3205	63982	HOXA9	ANO3	chromatin immunoprecipitation assay	27924024	Homo sapiens	GTRD	No	Mm:P09631	Rn:D3ZSU5	Dr:X1WC49;Mm:A2AHL1;Rn:F1M0A0	-
P31269	Q9NZC3	3205	51573	HOXA9	GDE1	chromatin immunoprecipitation assay	27924024	Homo sapiens	GTRD	No	Mm:P09631	Rn:D3ZSU5	Ce:Q23244;Dm:Q9VEU9;Dr:Q6P0H8;Mm:Q9JL56;Rn:M0R5Q9	Ce:Q9UAW8
P31269	O15409	3205	93986	HOXA9	FOXP2	chromatin immunoprecipitation assay	27924024	Homo sapiens	GTRD	No	Mm:P09631	Rn:D3ZSU5	Mm:P58463;Rn:P0CF24	Dr:H0WFE7
P31269	Q03112	3205	2122	HOXA9	MECOM	chromatin immunoprecipitation assay	27924024	Homo sapiens	GTRD	No	Mm:P09631	Rn:D3ZSU5	-	Mm:G3UZT5;Rn:D3ZM26
P31269	Q14D04	3205	79674	HOXA9	VEPH1	chromatin immunoprecipitation assay	27924024	Homo sapiens	GTRD	No	Mm:P09631	Rn:D3ZSU5	Ce:O17237;Mm:A1A535	Dm:M9PEK0;Dr:A0A0R4I9B9;Rn:A0A0G2K6S2
P31269	Q52LJ0	3205	283742	HOXA9	FAM98B	chromatin immunoprecipitation assay	27924024	Homo sapiens	GTRD	No	Mm:P09631	Rn:D3ZSU5	Dr:F1REQ1;Mm:Q80VD1;Rn:D4AE02	-
P31269	Q9BYW1	3205	66035	HOXA9	SLC2A11	chromatin immunoprecipitation assay	27924024	Homo sapiens	GTRD	No	Mm:P09631	Rn:D3ZSU5	-	Dr:E7FEA2
P31269	O15431	3205	1317	HOXA9	SLC31A1	chromatin immunoprecipitation assay	29126285	Homo sapiens	ReMap	No	Mm:P09631	Rn:D3ZSU5	Ce:D6RYD3;Dm:M9NE97;Dr:F1QKH1;Mm:Q8K211;Rn:Q9JK41	-
P31269	Q8NBI6	3205	152002	HOXA9	XXYLT1	chromatin immunoprecipitation assay	27924024	Homo sapiens	GTRD	No	Mm:P09631	Rn:D3ZSU5	Mm:Q3U4G3;Rn:D4ADL7	Dr:E7F9V4
P31269	Q9NSN8	3205	54212	HOXA9	SNTG1	chromatin immunoprecipitation assay	27924024	Homo sapiens	GTRD	No	Mm:P09631	Rn:D3ZSU5	Mm:Q8BNW6	Rn:F1M2M1
P31269	Q96F15	3205	55340	HOXA9	GIMAP5	chromatin immunoprecipitation assay	27924024	Homo sapiens	GTRD	No	Mm:P09631	Rn:D3ZSU5	-	-
P31269	Q9NRN7	3205	60496	HOXA9	AASDHPPT	chromatin immunoprecipitation assay	27924024	Homo sapiens	GTRD	No	Mm:P09631	Rn:D3ZSU5	Ce:Q22171;Dm:Q8SXB3;Dr:F1RCJ0;Mm:Q9CQF6;Rn:B2RYJ4	Ce:Q22856
P31269	Q9C0K7	3205	55437	HOXA9	STRADB	chromatin immunoprecipitation assay	27924024	Homo sapiens	GTRD	No	Mm:P09631	Rn:D3ZSU5	Dm:P83098;Dr:F1QQD8;Mm:Q8K4T3;Rn:D3ZVH0	-
P31269	P30304	3205	993	HOXA9	CDC25A	chromatin immunoprecipitation assay	27924024	Homo sapiens	GTRD	No	Mm:P09631	Rn:D3ZSU5	Mm:P48964;Rn:G3V8T0	-
P31269	Q15004	3205	9768	HOXA9	PCLAF	chromatin immunoprecipitation assay	29126285	Homo sapiens	ReMap	No	Mm:P09631	Rn:D3ZSU5	-	-
P31269	Q8IVF5	3205	26230	HOXA9	TIAM2	chromatin immunoprecipitation assay	27924024	Homo sapiens	GTRD	No	Mm:P09631	Rn:D3ZSU5	Mm:Q6ZPF3;Rn:D3ZMS5	-
P31269	Q15742	3205	4665	HOXA9	NAB2	chromatin immunoprecipitation assay	29126285;27924024	Homo sapiens	GTRD;ReMap	No	Mm:P09631	Rn:D3ZSU5	Dr:A9JRC0;Mm:Q61127;Rn:D4A4F4	-
P31269	P53677	3205	10947	HOXA9	AP3M2	chromatin immunoprecipitation assay	27924024	Homo sapiens	GTRD	No	Mm:P09631	Rn:D3ZSU5	Dm:O76928;Dr:A2CG10;Mm:Q8R2R9	Rn:V9GZ82
P31269	O15519	3205	8837	HOXA9	CFLAR	chromatin immunoprecipitation assay	27924024	Homo sapiens	GTRD	No	Mm:P09631	Rn:D3ZSU5	Dr:F1R706;Mm:O35732;Rn:C0H5Y5	-
P31269	Q3LI73	3205	337971	HOXA9	KRTAP19-4	chromatin immunoprecipitation assay	27924024	Homo sapiens	GTRD	No	Mm:P09631	Rn:D3ZSU5	-	-
P31269	Q96CQ1	3205	55186	HOXA9	SLC25A36	chromatin immunoprecipitation assay	27924024	Homo sapiens	GTRD	No	Mm:P09631	Rn:D3ZSU5	Dr:X1WCX5;Dr:Q6DG32;Mm:Q922G0;Rn:D4ACN9	Dm:M9NDD0
P31269	A1Z1Q3	3205	140733	HOXA9	MACROD2	chromatin immunoprecipitation assay	27924024	Homo sapiens	GTRD	No	Mm:P09631	Rn:D3ZSU5	-	-
P31269	Q9NZD2	3205	51228	HOXA9	GLTP	chromatin immunoprecipitation assay	27924024	Homo sapiens	GTRD	No	Mm:P09631	Rn:D3ZSU5	Ce:Q9BKS2;Dm:Q9VXV1;Dr:A2BG43;Mm:Q9JL62;Rn:B0BNM9	-
P31269	Q9UIJ5	3205	51201	HOXA9	ZDHHC2	chromatin immunoprecipitation assay	27924024	Homo sapiens	GTRD	No	Mm:P09631	Rn:D3ZSU5	Dr:Q5BLG4;Mm:P59267;Rn:Q9JKR5	-
P31269	Q9UPN3	3205	23499	HOXA9	MACF1	chromatin immunoprecipitation assay	27924024	Homo sapiens	GTRD	No	Mm:P09631	Rn:D3ZSU5	-	-
P31269	Q9Y2B9	3205	11142	HOXA9	PKIG	chromatin immunoprecipitation assay	27924024	Homo sapiens	GTRD	No	Mm:P09631	Rn:D3ZSU5	Dr:E7F462;Mm:O70139;Rn:Q6YH22	-
P31269	P20340	3205	5870	HOXA9	RAB6A	chromatin immunoprecipitation assay	27924024	Homo sapiens	GTRD	No	Mm:P09631	Rn:D3ZSU5	Dm:O18334;Mm:P35279;Rn:Q9WVB1	Dr:A9ULS4
P31269	Q96GR4	3205	84885	HOXA9	ZDHHC12	chromatin immunoprecipitation assay	27924024	Homo sapiens	GTRD	No	Mm:P09631	Rn:D3ZSU5	Mm:Q8VC90;Rn:Q6DGF5	Dr:E7F021
P31269	Q9BTC8	3205	57504	HOXA9	MTA3	chromatin immunoprecipitation assay	27924024	Homo sapiens	GTRD	No	Mm:P09631	Rn:D3ZSU5	Mm:Q924K8;Rn:A0A0G2JTK6	-
P31269	O00476	3205	10786	HOXA9	SLC17A3	chromatin immunoprecipitation assay	27924024	Homo sapiens	GTRD	No	Mm:P09631	Rn:D3ZSU5	Mm:G3UWD9;Rn:E9PTR8	-
P31269	P30414	3205	4820	HOXA9	NKTR	chromatin immunoprecipitation assay	27924024	Homo sapiens	GTRD	No	Mm:P09631	Rn:D3ZSU5	Dr:E7F5I0;Mm:P30415;Rn:M0R991	-
P31269	Q5THJ4	3205	55187	HOXA9	VPS13D	chromatin immunoprecipitation assay	27924024	Homo sapiens	GTRD	No	Mm:P09631	Rn:D3ZSU5	Dm:Q9VU08;Dr:E7F307;Mm:B1ART2;Rn:D3ZKC6	-
P31269	A0N4X5	3205	-	HOXA9	TRAJ34	chromatin immunoprecipitation assay	29126285;27924024	Homo sapiens	GTRD;ReMap	No	Mm:P09631	Rn:D3ZSU5	-	-
P31269	P29973	3205	1259	HOXA9	CNGA1	chromatin immunoprecipitation assay	27924024	Homo sapiens	GTRD	No	Mm:P09631	Rn:D3ZSU5	-	-
P31269	Q9BTF0	3205	80745	HOXA9	THUMPD2	chromatin immunoprecipitation assay	27924024	Homo sapiens	GTRD	No	Mm:P09631	Rn:D3ZSU5	Mm:Q9CZB3;Rn:D4A475	Dr:X1WET5
P31269	Q9P2R6	3205	473	HOXA9	RERE	chromatin immunoprecipitation assay	27924024	Homo sapiens	GTRD	No	Mm:P09631	Rn:D3ZSU5	Mm:Q80TZ9;Rn:Q62901	Dr:F1QQN6
P31269	Q9P227	3205	57636	HOXA9	ARHGAP23	chromatin immunoprecipitation assay	27924024	Homo sapiens	GTRD	No	Mm:P09631	Rn:D3ZSU5	-	Mm:B1AQY2;Rn:F1M2D4
P31269	Q6JBY9	3205	92241	HOXA9	RCSD1	chromatin immunoprecipitation assay	29126285	Homo sapiens	ReMap	No	Mm:P09631	Rn:D3ZSU5	Mm:Q3UZA1;Rn:A0A0G2K7I4	-
P31269	Q15628	3205	8717	HOXA9	TRADD	chromatin immunoprecipitation assay	27924024	Homo sapiens	GTRD	No	Mm:P09631	Rn:D3ZSU5	Mm:Q3U0V2	Dr:Q9I9N5;Rn:D3ZZC5
P31269	Q9UKK6	3205	29107	HOXA9	NXT1	chromatin immunoprecipitation assay	29126285;27924024	Homo sapiens	GTRD;ReMap	No	Mm:P09631	Rn:D3ZSU5	Mm:Q9QZV9;Rn:B2RZ65	-
P31269	Q13608	3205	5190	HOXA9	PEX6	chromatin immunoprecipitation assay	27924024	Homo sapiens	GTRD	No	Mm:P09631	Rn:D3ZSU5	Dr:F1QMB0;Mm:Q99LC9;Rn:P54777	-
P31269	P24468	3205	7026	HOXA9	NR2F2	chromatin immunoprecipitation assay	27924024	Homo sapiens	GTRD	No	Mm:P09631	Rn:D3ZSU5	Mm:P43135;Rn:O09018	-
P31269	Q6TDU7	3205	55259	HOXA9	CASC1	chromatin immunoprecipitation assay	27924024	Homo sapiens	GTRD	No	Mm:P09631	Rn:D3ZSU5	-	-
P31269	Q15650	3205	9325	HOXA9	TRIP4	chromatin immunoprecipitation assay	29126285	Homo sapiens	ReMap	No	Mm:P09631	Rn:D3ZSU5	Dm:Q9VRA1;Mm:Q9QXN3	Dr:A0A0R4IR18;Rn:A0A0G2K0P5
P31269	Q8IWV8	3205	23304	HOXA9	UBR2	chromatin immunoprecipitation assay	27924024	Homo sapiens	GTRD	No	Mm:P09631	Rn:D3ZSU5	Dr:F1Q745;Mm:Q6WKZ8;Rn:D4A9U6	-
P31269	Q9UIK4	3205	23604	HOXA9	DAPK2	chromatin immunoprecipitation assay	27924024	Homo sapiens	GTRD	No	Mm:P09631	Rn:D3ZSU5	Mm:Q8VDF3	Dr:A0A0R4IK49;Rn:A0A0G2JX07
P31269	P0C7T5	3205	342371	HOXA9	ATXN1L	chromatin immunoprecipitation assay	27924024	Homo sapiens	GTRD	No	Mm:P09631	Rn:D3ZSU5	Mm:P0C7T6;Rn:D3ZBC4	Dr:E7FB74
P31269	Q9Y6U7	3205	200312	HOXA9	RNF215	chromatin immunoprecipitation assay	27924024	Homo sapiens	GTRD	No	Mm:P09631	Rn:D3ZSU5	Mm:Q5SPX3;Rn:D3ZNU0	-
P31269	Q9NRA2	3205	26503	HOXA9	SLC17A5	chromatin immunoprecipitation assay	27924024	Homo sapiens	GTRD	No	Mm:P09631	Rn:D3ZSU5	Dr:F1R043;Mm:Q8BN82;Rn:Q5Q0U0	-
P31269	P00390	3205	2936	HOXA9	GSR	chromatin immunoprecipitation assay	27924024	Homo sapiens	GTRD	No	Mm:P09631	Rn:D3ZSU5	Ce:Q93379;Dr:E7FGA5;Mm:P47791;Sc:P41921	Rn:A0A0G2JU71
P31269	Q8IVV7	3205	79018	HOXA9	GID4	chromatin immunoprecipitation assay	27924024	Homo sapiens	GTRD	No	Mm:P09631	Rn:D3ZSU5	Mm:Q9CPY6;Rn:F7ES04	-
P31269	Q92558	3205	8936	HOXA9	WASF1	chromatin immunoprecipitation assay	27924024	Homo sapiens	GTRD	No	Mm:P09631	Rn:D3ZSU5	Ce:Q9XVK6;Mm:Q8R5H6;Rn:Q5BJU7	-
P31269	Q8WWG1	3205	145957	HOXA9	NRG4	chromatin immunoprecipitation assay	27924024	Homo sapiens	GTRD	No	Mm:P09631	Rn:D3ZSU5	Mm:Q9WTX4;Rn:A0A0G2JYC9	-
P31269	Q5VX52	3205	100505741	HOXA9	SPATA1	chromatin immunoprecipitation assay	27924024	Homo sapiens	GTRD	No	Mm:P09631	Rn:D3ZSU5	-	-
P31269	Q9H098	3205	83641	HOXA9	FAM107B	chromatin immunoprecipitation assay	27924024	Homo sapiens	GTRD	No	Mm:P09631	Rn:D3ZSU5	-	Dr:Q1LY98;Rn:A0A0G2JV46
P31269	Q9Y680	3205	51661	HOXA9	FKBP7	chromatin immunoprecipitation assay	27924024	Homo sapiens	GTRD	No	Mm:P09631	Rn:D3ZSU5	Dr:B0S745;Mm:O54998;Rn:D3Z9M5	-
P31269	Q6ZRR7	3205	-	HOXA9	LRRC9	chromatin immunoprecipitation assay	29126285;27924024	Homo sapiens	GTRD;ReMap	No	Mm:P09631	Rn:D3ZSU5	-	-
P31269	Q6P2I7	3205	55096	HOXA9	EBLN2	chromatin immunoprecipitation assay	27924024	Homo sapiens	GTRD	No	Mm:P09631	Rn:D3ZSU5	-	-
P31269	Q9NUB4	3205	128653	HOXA9	C20orf141	chromatin immunoprecipitation assay	27924024	Homo sapiens	GTRD	No	Mm:P09631	Rn:D3ZSU5	Mm:Q9DA59	Rn:M0R5Z9
P31269	Q4VNC1	3205	84239	HOXA9	ATP13A4	chromatin immunoprecipitation assay	27924024	Homo sapiens	GTRD	No	Mm:P09631	Rn:D3ZSU5	Mm:S4R234;Rn:F1M9L4	Dm:L0MLL1
P31269	Q9NWQ9	3205	55017	HOXA9	C14orf119	chromatin immunoprecipitation assay	27924024	Homo sapiens	GTRD	No	Mm:P09631	Rn:D3ZSU5	Mm:Q9JJ93;Rn:B0BN25	-
P31269	Q13002	3205	2898	HOXA9	GRIK2	chromatin immunoprecipitation assay	27924024	Homo sapiens	GTRD	No	Mm:P09631	Rn:D3ZSU5	Mm:P39087;Rn:P42260	-
P31269	Q8WXE9	3205	85439	HOXA9	STON2	chromatin immunoprecipitation assay	27924024	Homo sapiens	GTRD	No	Mm:P09631	Rn:D3ZSU5	Dr:F1QDL6;Mm:Q8BZ60;Rn:D4AB66	-
P31269	Q9BZW7	3205	80705	HOXA9	TSGA10	chromatin immunoprecipitation assay	27924024	Homo sapiens	GTRD	No	Mm:P09631	Rn:D3ZSU5	-	-
P31269	Q07157	3205	7082	HOXA9	TJP1	chromatin immunoprecipitation assay	27924024	Homo sapiens	GTRD	No	Mm:P09631	Rn:D3ZSU5	-	-
P31269	Q9HD45	3205	56889	HOXA9	TM9SF3	chromatin immunoprecipitation assay	27924024	Homo sapiens	GTRD	No	Mm:P09631	Rn:D3ZSU5	Ce:U4PRX8;Dm:Q9VRN1;Mm:Q9ET30;Rn:D3ZUD8	Dr:A8E7G8
P31269	Q9BY77	3205	84271	HOXA9	POLDIP3	chromatin immunoprecipitation assay	27924024	Homo sapiens	GTRD	No	Mm:P09631	Rn:D3ZSU5	Mm:Q8BG81;Rn:D4A2B0	Dr:A0A0R4ILC0
P31269	Q6N069	3205	79612	HOXA9	NAA16	chromatin immunoprecipitation assay	27924024	Homo sapiens	GTRD	No	Mm:P09631	Rn:D3ZSU5	Mm:Q9DBB4	Rn:M0RC73
P31269	Q92567	3205	23201	HOXA9	FAM168A	chromatin immunoprecipitation assay	29126285	Homo sapiens	ReMap	No	Mm:P09631	Rn:D3ZSU5	Mm:Q8BGZ2;Rn:D3ZHW1	Dr:A0A0H2UKU6
P31269	Q9HC44	3205	60313	HOXA9	GPBP1L1	chromatin immunoprecipitation assay	29126285	Homo sapiens	ReMap	No	Mm:P09631	Rn:D3ZSU5	Dr:A0A0R4IH70;Mm:Q6NZP2	Rn:Q3KR53
P31269	Q8N5G0	3205	389203	HOXA9	SMIM20	chromatin immunoprecipitation assay	29126285;27924024	Homo sapiens	GTRD;ReMap	No	Mm:P09631	Rn:D3ZSU5	-	-
P31269	Q9NWC5	3205	55076	HOXA9	TMEM45A	chromatin immunoprecipitation assay	27924024	Homo sapiens	GTRD	No	Mm:P09631	Rn:D3ZSU5	-	-
P31269	Q9UBW8	3205	50813	HOXA9	COPS7A	chromatin immunoprecipitation assay	27924024	Homo sapiens	GTRD	No	Mm:P09631	Rn:D3ZSU5	Mm:Q9CZ04;Rn:F1MAA2	-
P31269	Q9BWW4	3205	23648	HOXA9	SSBP3	chromatin immunoprecipitation assay	27924024	Homo sapiens	GTRD	No	Mm:P09631	Rn:D3ZSU5	Mm:Q9D032;Rn:Q3B7C9	Dr:B3DJV4
P31269	O15234	3205	22794	HOXA9	CASC3	chromatin immunoprecipitation assay	27924024	Homo sapiens	GTRD	No	Mm:P09631	Rn:D3ZSU5	Dr:Q1ECZ4;Mm:Q8K3W3;Rn:G3V793	Dm:A0A0B4KH64
P31269	P51148	3205	5878	HOXA9	RAB5C	chromatin immunoprecipitation assay	27924024	Homo sapiens	GTRD	No	Mm:P09631	Rn:D3ZSU5	Mm:P35278;Rn:B0BNK1	-
P31269	Q13951	3205	865	HOXA9	CBFB	chromatin immunoprecipitation assay	27924024	Homo sapiens	GTRD	No	Mm:P09631	Rn:D3ZSU5	Dm:Q24040;Dm:Q24039;Mm:Q08024;Rn:Q66HA7	Dr:A0A0B4P506
P31269	O75690	3205	57830	HOXA9	KRTAP5-8	chromatin immunoprecipitation assay	27924024	Homo sapiens	GTRD	No	Mm:P09631	Rn:D3ZSU5	Mm:A0A1B0GRJ4	-
P31269	Q9HAT1	3205	79748	HOXA9	LMAN1L	chromatin immunoprecipitation assay	27924024	Homo sapiens	GTRD	No	Mm:P09631	Rn:D3ZSU5	Mm:Q8VCD3;Rn:F1M9P4	-
P31269	A0A087WV58	3205	-	HOXA9	-	chromatin immunoprecipitation assay	27924024	Homo sapiens	GTRD	No	Mm:P09631	Rn:D3ZSU5	-	-
P31269	Q92879	3205	10658	HOXA9	CELF1	chromatin immunoprecipitation assay	27924024	Homo sapiens	GTRD	No	Mm:P09631	Rn:D3ZSU5	-	-
P31269	Q13011	3205	1891	HOXA9	ECH1	chromatin immunoprecipitation assay	27924024	Homo sapiens	GTRD	No	Mm:P09631	Rn:D3ZSU5	Ce:Q20959;Dm:Q9W5W8;Mm:O35459;Rn:Q62651	Dr:F1Q8H6
P31269	Q9Y2V2	3205	23589	HOXA9	CARHSP1	chromatin immunoprecipitation assay	29126285	Homo sapiens	ReMap	No	Mm:P09631	Rn:D3ZSU5	Mm:Q9CR86;Rn:Q9WU49	-
P31269	Q9Y4E8	3205	9958	HOXA9	USP15	chromatin immunoprecipitation assay	27924024	Homo sapiens	GTRD	No	Mm:P09631	Rn:D3ZSU5	Mm:Q8R5H1;Rn:A0A0A0MY07	-
P31269	O75879	3205	5188	HOXA9	GATB	chromatin immunoprecipitation assay	27924024	Homo sapiens	GTRD	No	Mm:P09631	Rn:D3ZSU5	Dm:Q9VCD0;Mm:Q99JT1;Rn:M0R4L6;Sc:P33893	Dr:Q7T010
P31269	P24385	3205	595	HOXA9	CCND1	chromatin immunoprecipitation assay	29126285	Homo sapiens	ReMap	No	Mm:P09631	Rn:D3ZSU5	Dr:Q90459;Mm:P25322;Rn:P39948	-
P31269	Q99877	3205	8341	HOXA9	H2BC15	chromatin immunoprecipitation assay	27924024	Homo sapiens	GTRD	No	Mm:P09631	Rn:D3ZSU5	-	-
P31269	Q01844	3205	2130	HOXA9	EWSR1	chromatin immunoprecipitation assay	27924024	Homo sapiens	GTRD	No	Mm:P09631	Rn:D3ZSU5	Dr:A0A0B4J1A5;Rn:A0A140UHY3	Mm:Q5SUS9
P31269	P61758	3205	7411	HOXA9	VBP1	chromatin immunoprecipitation assay	27924024	Homo sapiens	GTRD	No	Mm:P09631	Rn:D3ZSU5	Ce:O18054;Dm:Q9VGP6;Dr:Q503D5;Mm:P61759;Rn:M0R919;Sc:P48363	-
P31269	Q9UPQ0	3205	22998	HOXA9	LIMCH1	chromatin immunoprecipitation assay	27924024	Homo sapiens	GTRD	No	Mm:P09631	Rn:D3ZSU5	-	-
P31269	Q8TEB9	3205	84236	HOXA9	RHBDD1	chromatin immunoprecipitation assay	27924024	Homo sapiens	GTRD	No	Mm:P09631	Rn:D3ZSU5	Dr:F1QUY6;Mm:Q8BHC7;Rn:Q4V8F3	-
P31269	P48059	3205	3987	HOXA9	LIMS1	chromatin immunoprecipitation assay	27924024	Homo sapiens	GTRD	No	Mm:P09631	Rn:D3ZSU5	Dr:F1QQT3	Mm:A0A5F8MPJ3
P31269	Q9Y575	3205	100302652;51130	HOXA9	ASB3	chromatin immunoprecipitation assay	27924024	Homo sapiens	GTRD	No	Mm:P09631	Rn:D3ZSU5	Dr:F1QBD5;Rn:D3ZJN4	-
P31269	P60900	3205	5687	HOXA9	PSMA6	chromatin immunoprecipitation assay	27924024	Homo sapiens	GTRD	No	Mm:P09631	Rn:D3ZSU5	-	-
P31269	P55197	3205	8028	HOXA9	MLLT10	chromatin immunoprecipitation assay	27924024	Homo sapiens	GTRD	No	Mm:P09631	Rn:D3ZSU5	Dr:F8W451;Mm:O54826	Rn:F1M8I4
P31269	Q5TCX8	3205	84451	HOXA9	MAP3K21	chromatin immunoprecipitation assay	27924024	Homo sapiens	GTRD	No	Mm:P09631	Rn:D3ZSU5	Mm:Q8VDG6;Rn:D4A454	Dr:F1R5E9
P31269	P51157	3205	9364	HOXA9	RAB28	chromatin immunoprecipitation assay	27924024	Homo sapiens	GTRD	No	Mm:P09631	Rn:D3ZSU5	Ce:Q9XWR6;Mm:Q99KL7;Rn:P51158	-
P31269	Q6ZNB6	3205	152518	HOXA9	NFXL1	chromatin immunoprecipitation assay	27924024	Homo sapiens	GTRD	No	Mm:P09631	Rn:D3ZSU5	Dm:Q9VZF2;Mm:E9Q8I7;Rn:F1LNF3	-
P31269	Q9NVD3	3205	54093	HOXA9	SETD4	chromatin immunoprecipitation assay	27924024	Homo sapiens	GTRD	No	Mm:P09631	Rn:D3ZSU5	Ce:Q9BPP1;Dm:Q7KVB0;Dr:A8E7F0;Sc:P38732	Mm:P58467;Rn:B0BN36
P31269	Q9HAU0	3205	54477	HOXA9	PLEKHA5	chromatin immunoprecipitation assay	27924024	Homo sapiens	GTRD	No	Mm:P09631	Rn:D3ZSU5	Mm:E9Q6H8;Rn:E9PTG5	Dr:F1QP59
P31269	O76000	3205	442184	HOXA9	OR2B3	chromatin immunoprecipitation assay	27924024	Homo sapiens	GTRD	No	Mm:P09631	Rn:D3ZSU5	-	-
P31269	Q9HCD6	3205	26115	HOXA9	TANC2	chromatin immunoprecipitation assay	27924024	Homo sapiens	GTRD	No	Mm:P09631	Rn:D3ZSU5	Mm:A2A690	Rn:A0A0G2K9J0
P31269	O75475	3205	11168	HOXA9	PSIP1	chromatin immunoprecipitation assay	27924024	Homo sapiens	GTRD	No	Mm:P09631	Rn:D3ZSU5	Ce:Q9U380;Dr:A0A0R4IXV5;Mm:Q99JF8;Rn:F1SW39	-
P31269	Q8N573	3205	55074	HOXA9	OXR1	chromatin immunoprecipitation assay	27924024	Homo sapiens	GTRD	No	Mm:P09631	Rn:D3ZSU5	Dr:I3ISS4;Mm:Q4KMM3	Rn:A0A0G2K7Y2
P31269	O00178	3205	9567	HOXA9	GTPBP1	chromatin immunoprecipitation assay	27924024	Homo sapiens	GTRD	No	Mm:P09631	Rn:D3ZSU5	Ce:Q18905;Dm:Q0E931;Dr:A3KQI1;Dr:F1RBD1;Mm:O08582;Rn:D2XV59	-
P31269	Q9H0J9	3205	64761	HOXA9	PARP12	chromatin immunoprecipitation assay	27924024	Homo sapiens	GTRD	No	Mm:P09631	Rn:D3ZSU5	Mm:Q8BZ20;Rn:D4A3V3	Dr:Q1LUY0
P31269	Q9Y5F8	3205	56099	HOXA9	PCDHGB7	chromatin immunoprecipitation assay	27924024	Homo sapiens	GTRD	No	Mm:P09631	Rn:D3ZSU5	Mm:Q91XX3;Rn:F1M9W4	Dr:A0A0R4IQQ5
P31269	Q15040	3205	9929	HOXA9	JOSD1	chromatin immunoprecipitation assay	27924024	Homo sapiens	GTRD	No	Mm:P09631	Rn:D3ZSU5	Mm:Q9DBJ6;Rn:Q5BJY4	Dr:Q08C38
P31269	Q8TET4	3205	2595	HOXA9	GANC	chromatin immunoprecipitation assay	27924024	Homo sapiens	GTRD	No	Mm:P09631	Rn:D3ZSU5	Ce:O17352;Mm:A2AQJ8;Rn:D4A7G5	Dr:E7F6D4
P31269	Q5W0Z9	3205	253832	HOXA9	ZDHHC20	chromatin immunoprecipitation assay	27924024	Homo sapiens	GTRD	No	Mm:P09631	Rn:D3ZSU5	Mm:Q5Y5T1;Rn:E9PT74	-
P31269	O95948	3205	9480	HOXA9	ONECUT2	chromatin immunoprecipitation assay	27924024	Homo sapiens	GTRD	No	Mm:P09631	Rn:D3ZSU5	Mm:Q6XBJ3	Rn:A0A0G2K263
P31269	Q7Z7G1	3205	116449	HOXA9	CLNK	chromatin immunoprecipitation assay	27924024	Homo sapiens	GTRD	No	Mm:P09631	Rn:D3ZSU5	Mm:Q9QZE2	Rn:A0A096MKD7
P31269	Q96MH2	3205	124790	HOXA9	HEXIM2	chromatin immunoprecipitation assay	27924024	Homo sapiens	GTRD	No	Mm:P09631	Rn:D3ZSU5	Mm:Q3TVI4;Rn:B2RZ69	-
P31269	Q2M3X9	3205	641339	HOXA9	ZNF674	chromatin immunoprecipitation assay	27924024	Homo sapiens	GTRD	No	Mm:P09631	Rn:D3ZSU5	-	-
P31269	P24394	3205	3566	HOXA9	IL4R	chromatin immunoprecipitation assay	27924024	Homo sapiens	GTRD	No	Mm:P09631	Rn:D3ZSU5	Mm:P16382;Rn:Q63257	-
P31269	O95232	3205	51747	HOXA9	LUC7L3	chromatin immunoprecipitation assay	27924024	Homo sapiens	GTRD	No	Mm:P09631	Rn:D3ZSU5	Ce:Q8ITY5;Dm:Q9W3X8;Dr:F1Q9F6;Mm:Q5SUF2;Rn:D3ZFB2	-
P31269	Q9UDY8	3205	10892	HOXA9	MALT1	chromatin immunoprecipitation assay	27924024	Homo sapiens	GTRD	No	Mm:P09631	Rn:D3ZSU5	Mm:Q2TBA3;Rn:D4A980	Dr:E9QEU5
P31269	P48169	3205	2557	HOXA9	GABRA4	chromatin immunoprecipitation assay	27924024	Homo sapiens	GTRD	No	Mm:P09631	Rn:D3ZSU5	Mm:Q9D6F4;Rn:P28471	-
P31269	O75787	3205	10159	HOXA9	ATP6AP2	chromatin immunoprecipitation assay	27924024	Homo sapiens	GTRD	No	Mm:P09631	Rn:D3ZSU5	Ce:Q9XTY9;Dm:Q9VHG4;Mm:Q9CYN9;Rn:Q6AXS4	Dr:F1QIH1
P31269	Q9Y2F5	3205	23379	HOXA9	ICE1	chromatin immunoprecipitation assay	27924024	Homo sapiens	GTRD	No	Mm:P09631	Rn:D3ZSU5	Mm:E9Q286;Rn:D3ZK16	-
P31269	Q92585	3205	9794	HOXA9	MAML1	chromatin immunoprecipitation assay	27924024	Homo sapiens	GTRD	No	Mm:P09631	Rn:D3ZSU5	Mm:Q6T264;Rn:D4A930	-
P31269	Q9HC62	3205	59343	HOXA9	SENP2	chromatin immunoprecipitation assay	27924024	Homo sapiens	GTRD	No	Mm:P09631	Rn:D3ZSU5	Mm:Q91ZX6;Rn:Q9EQE1	-
P31269	Q8WX93	3205	23022	HOXA9	PALLD	chromatin immunoprecipitation assay	27924024	Homo sapiens	GTRD	No	Mm:P09631	Rn:D3ZSU5	Dr:F8W315;Mm:Q9ET54;Rn:F1M265	-
P31269	P52306	3205	5910	HOXA9	RAP1GDS1	chromatin immunoprecipitation assay	27924024	Homo sapiens	GTRD	No	Mm:P09631	Rn:D3ZSU5	Dr:F1RAN8;Mm:E9Q912	Dm:A1Z6S6;Rn:A0A0G2K1D2
P31269	Q9BYH8	3205	64332	HOXA9	NFKBIZ	chromatin immunoprecipitation assay	27924024	Homo sapiens	GTRD	No	Mm:P09631	Rn:D3ZSU5	Mm:Q9EST8	Rn:A0A0G2K6U7
P31269	P78325	3205	101	HOXA9	ADAM8	chromatin immunoprecipitation assay	29126285	Homo sapiens	ReMap	No	Mm:P09631	Rn:D3ZSU5	Dr:E7F6J8;Mm:Q05910	Dr:Q7ZYZ9;Rn:D3ZB52
P31269	Q9Y483	3205	22823	HOXA9	MTF2	chromatin immunoprecipitation assay	27924024	Homo sapiens	GTRD	No	Mm:P09631	Rn:D3ZSU5	Mm:Q02395;Rn:F1LMD5	Dr:A8E7I7
P31269	Q6YBV0	3205	120103	HOXA9	SLC36A4	chromatin immunoprecipitation assay	27924024	Homo sapiens	GTRD	No	Mm:P09631	Rn:D3ZSU5	Dr:E7F8C6;Mm:A0A0R4J0Q3;Rn:D3ZMH7	-
P31269	Q8IVH8	3205	8491	HOXA9	MAP4K3	chromatin immunoprecipitation assay	27924024	Homo sapiens	GTRD	No	Mm:P09631	Rn:D3ZSU5	Mm:Q99JP0;Rn:A0A0G2JYP2	Dr:E7F7S9
P31269	Q96Q89	3205	9585	HOXA9	KIF20B	chromatin immunoprecipitation assay	27924024	Homo sapiens	GTRD	No	Mm:P09631	Rn:D3ZSU5	Dr:X1WGN9;Dr:E7FAN6;Mm:Q80WE4	Rn:D3ZX13
P31269	A1A4S6	3205	79658	HOXA9	ARHGAP10	chromatin immunoprecipitation assay	27924024	Homo sapiens	GTRD	No	Mm:P09631	Rn:D3ZSU5	Dr:Q1JPR9;Mm:Q6Y5D8;Rn:D4AB50	-
P31269	Q7L1V2	3205	22879	HOXA9	MON1B	chromatin immunoprecipitation assay	27924024	Homo sapiens	GTRD	No	Mm:P09631	Rn:D3ZSU5	Mm:Q8BMQ8;Rn:D4A0L1	Dr:E7EY38;Dr:B0UYE8
P31269	H3BMQ9	3205	-	HOXA9	-	chromatin immunoprecipitation assay	29126285	Homo sapiens	ReMap	No	Mm:P09631	Rn:D3ZSU5	-	-
P31269	Q9NWT6	3205	55662	HOXA9	HIF1AN	chromatin immunoprecipitation assay	27924024	Homo sapiens	GTRD	No	Mm:P09631	Rn:D3ZSU5	Dr:P59723;Mm:Q8BLR9;Rn:B0BNG5	-
P31269	Q8TE54	3205	115111	HOXA9	SLC26A7	chromatin immunoprecipitation assay	27924024	Homo sapiens	GTRD	No	Mm:P09631	Rn:D3ZSU5	Mm:Q8R2Z3	Rn:A0A0G2K9E4
P31269	O95342	3205	8647	HOXA9	ABCB11	chromatin immunoprecipitation assay	27924024	Homo sapiens	GTRD	No	Mm:P09631	Rn:D3ZSU5	Mm:Q9QY30;Rn:M0R4J2	Dr:A0A0R4IVE7
P31269	Q92796	3205	1741	HOXA9	DLG3	chromatin immunoprecipitation assay	27924024	Homo sapiens	GTRD	No	Mm:P09631	Rn:D3ZSU5	-	Mm:A2BEF2
P31269	Q9UNA1	3205	23092	HOXA9	ARHGAP26	chromatin immunoprecipitation assay	27924024	Homo sapiens	GTRD	No	Mm:P09631	Rn:D3ZSU5	Mm:Q6ZQ82;Rn:D3ZMS4	-
P31269	Q96KF7	3205	57150	HOXA9	SMIM8	chromatin immunoprecipitation assay	27924024	Homo sapiens	GTRD	No	Mm:P09631	Rn:D3ZSU5	Dr:F1QLE8;Mm:Q9CQQ0;Rn:G3V8Z7	-
P31269	O60701	3205	7358	HOXA9	UGDH	chromatin immunoprecipitation assay	27924024	Homo sapiens	GTRD	No	Mm:P09631	Rn:D3ZSU5	Ce:Q19905;Dm:O02373;Dr:A8WGP7;Mm:O70475;Rn:G3V6C4	-
P31269	P56557	3205	757	HOXA9	TMEM50B	chromatin immunoprecipitation assay	27924024	Homo sapiens	GTRD	No	Mm:P09631	Rn:D3ZSU5	Dm:Q9VZE2;Mm:Q9D1X9;Rn:Q5BJS6	Ce:Q9N2X7
P31269	Q6AI12	3205	91369	HOXA9	ANKRD40	chromatin immunoprecipitation assay	27924024	Homo sapiens	GTRD	No	Mm:P09631	Rn:D3ZSU5	Dr:E7FE71;Mm:Q5SUE8;Rn:B2RYI5	-
P31269	Q9Y694	3205	10864	HOXA9	SLC22A7	chromatin immunoprecipitation assay	27924024	Homo sapiens	GTRD	No	Mm:P09631	Rn:D3ZSU5	Mm:A0A0R4J122;Rn:Q5RLM2	Dr:A4IG77
P31269	P05997	3205	1290	HOXA9	COL5A2	chromatin immunoprecipitation assay	27924024	Homo sapiens	GTRD	No	Mm:P09631	Rn:D3ZSU5	Mm:Q3U962	Dr:F1QT86;Rn:F1LQ00
P31269	Q8N6V9	3205	374618	HOXA9	TEX9	chromatin immunoprecipitation assay	27924024	Homo sapiens	GTRD	No	Mm:P09631	Rn:D3ZSU5	Dm:Q9W144;Dr:F1QU49;Mm:Q9D845;Rn:A0A0G2K5Y3	-
P31269	Q9UNP4	3205	8869	HOXA9	ST3GAL5	chromatin immunoprecipitation assay	27924024	Homo sapiens	GTRD	No	Mm:P09631	Rn:D3ZSU5	Rn:Q68G12	Dr:F1RCA6;Mm:A0A0U1RNK2
P31269	Q5FWF4	3205	84083	HOXA9	ZRANB3	chromatin immunoprecipitation assay	27924024	Homo sapiens	GTRD	No	Mm:P09631	Rn:D3ZSU5	Dr:E7EXE0;Mm:Q6NZP1	Rn:D3ZDS8
P31269	Q7Z2E3	3205	54840	HOXA9	APTX	chromatin immunoprecipitation assay	27924024	Homo sapiens	GTRD	No	Mm:P09631	Rn:D3ZSU5	Mm:Q7TQC5;Rn:Q8K4H4	Dr:B8A444
P31269	P22695	3205	7385	HOXA9	UQCRC2	chromatin immunoprecipitation assay	27924024	Homo sapiens	GTRD	No	Mm:P09631	Rn:D3ZSU5	Ce:Q9TZ33;Ce:G5EDD1;Ce:Q22370;Dm:Q9VV75;Dr:Q6IQ59;Mm:Q9DB77;Rn:P32551	-
P31269	Q9Y5H6	3205	56140	HOXA9	PCDHA8	chromatin immunoprecipitation assay	27924024	Homo sapiens	GTRD	No	Mm:P09631	Rn:D3ZSU5	-	-
P31269	A0A075B6W8	3205	-	HOXA9	TRAJ17	chromatin immunoprecipitation assay	29126285;27924024	Homo sapiens	GTRD;ReMap	No	Mm:P09631	Rn:D3ZSU5	-	-
P31269	P22392	3205	4831;654364	HOXA9	NME2	chromatin immunoprecipitation assay	29126285;27924024	Homo sapiens	GTRD;ReMap	No	Mm:P09631	Rn:D3ZSU5	Mm:Q01768	-
P31269	Q86YA3	3205	55345	HOXA9	ZGRF1	chromatin immunoprecipitation assay	27924024	Homo sapiens	GTRD	No	Mm:P09631	Rn:D3ZSU5	-	-
P31269	Q6PI77	3205	80823	HOXA9	BHLHB9	chromatin immunoprecipitation assay	27924024	Homo sapiens	GTRD	No	Mm:P09631	Rn:D3ZSU5	-	-
P31269	O75190	3205	10049	HOXA9	DNAJB6	chromatin immunoprecipitation assay	27924024	Homo sapiens	GTRD	No	Mm:P09631	Rn:D3ZSU5	Ce:Q9TY07;Dr:Q6DHR2;Mm:O54946;Rn:Q6AYU3	-
P31269	Q9HBU6	3205	55500	HOXA9	ETNK1	chromatin immunoprecipitation assay	27924024	Homo sapiens	GTRD	No	Mm:P09631	Rn:D3ZSU5	-	-
P31269	P16930	3205	2184	HOXA9	FAH	chromatin immunoprecipitation assay	27924024	Homo sapiens	GTRD	No	Mm:P09631	Rn:D3ZSU5	Ce:Q94272;Dm:Q9VZI8;Mm:P35505;Rn:F1M6W1	-
P31269	Q9NPC3	3205	57820	HOXA9	CCNB1IP1	chromatin immunoprecipitation assay	27924024	Homo sapiens	GTRD	No	Mm:P09631	Rn:D3ZSU5	Mm:D3Z3K2;Rn:A0A0G2K7B0	Dr:A0A0G2L2U9
P31269	Q13126	3205	4507	HOXA9	MTAP	chromatin immunoprecipitation assay	27924024	Homo sapiens	GTRD	No	Mm:P09631	Rn:D3ZSU5	Ce:Q09438;Dm:Q9V813;Dr:Q7ZV22;Mm:Q9CQ65;Sc:Q07938	Rn:A0A0G2K583
P31269	Q5VVW2	3205	84253	HOXA9	GARNL3	chromatin immunoprecipitation assay	27924024	Homo sapiens	GTRD	No	Mm:P09631	Rn:D3ZSU5	Mm:Q3V0G7;Rn:A0A0G2JX90	Dr:A5PF44
P31269	Q9UQC2	3205	9846	HOXA9	GAB2	chromatin immunoprecipitation assay	27924024	Homo sapiens	GTRD	No	Mm:P09631	Rn:D3ZSU5	Mm:Q3ZB57;Rn:F1LSR2	Dr:A0A0R4I9X7
P31269	O15270	3205	9517	HOXA9	SPTLC2	chromatin immunoprecipitation assay	27924024	Homo sapiens	GTRD	No	Mm:P09631	Rn:D3ZSU5	Dr:F1QCX4;Dr:F1Q992;Mm:P97363	Rn:A0A5H1ZRU9
P31269	Q5T2D3	3205	23252	HOXA9	OTUD3	chromatin immunoprecipitation assay	29126285;27924024	Homo sapiens	GTRD;ReMap	No	Mm:P09631	Rn:D3ZSU5	Mm:B1AZ99;Rn:D4A7M3	Dr:F1R341
P31269	Q9ULQ1	3205	53373	HOXA9	TPCN1	chromatin immunoprecipitation assay	27924024	Homo sapiens	GTRD	No	Mm:P09631	Rn:D3ZSU5	-	-
P31269	Q8NEN9	3205	118987	HOXA9	PDZD8	chromatin immunoprecipitation assay	27924024	Homo sapiens	GTRD	No	Mm:P09631	Rn:D3ZSU5	Dm:Q9VYR9;Mm:B9EJ80;Rn:D3ZXY2	Dr:E7F7C3
P31269	Q9UQ26	3205	9699	HOXA9	RIMS2	chromatin immunoprecipitation assay	27924024	Homo sapiens	GTRD	No	Mm:P09631	Rn:D3ZSU5	-	-
P31269	Q96BU1	3205	64766	HOXA9	S100PBP	chromatin immunoprecipitation assay	27924024	Homo sapiens	GTRD	No	Mm:P09631	Rn:D3ZSU5	Mm:Q9D5K4;Rn:D3ZSX9	-
P31269	Q6AI08	3205	63897	HOXA9	HEATR6	chromatin immunoprecipitation assay	27924024	Homo sapiens	GTRD	No	Mm:P09631	Rn:D3ZSU5	Mm:Q6P1G0;Rn:A1EC95	Dr:F1QS71
P31269	Q8TCT7	3205	56928	HOXA9	SPPL2B	chromatin immunoprecipitation assay	27924024	Homo sapiens	GTRD	No	Mm:P09631	Rn:D3ZSU5	Mm:Q3TD49;Rn:Q5PQL3	-
P31269	Q04917	3205	7533	HOXA9	YWHAH	chromatin immunoprecipitation assay	27924024	Homo sapiens	GTRD	No	Mm:P09631	Rn:D3ZSU5	Dr:Q7T3G2;Mm:P68510	Rn:A0A0G2K2B8
P31269	P50616	3205	10140	HOXA9	TOB1	chromatin immunoprecipitation assay	27924024	Homo sapiens	GTRD	No	Mm:P09631	Rn:D3ZSU5	Dr:Q7SZP8;Dr:Q7SZR1;Mm:Q61471;Rn:M0R3X4	-
P31269	Q9NS39	3205	105	HOXA9	ADARB2	chromatin immunoprecipitation assay	27924024	Homo sapiens	GTRD	No	Mm:P09631	Rn:D3ZSU5	Mm:Q9JI20	Rn:A0A0G2K6N0
P31269	Q86UP2	3205	3895	HOXA9	KTN1	chromatin immunoprecipitation assay	27924024	Homo sapiens	GTRD	No	Mm:P09631	Rn:D3ZSU5	Dr:E7F049;Mm:F8VQC7	Rn:D4A4Z9
P31269	Q15256	3205	5801	HOXA9	PTPRR	chromatin immunoprecipitation assay	27924024	Homo sapiens	GTRD	No	Mm:P09631	Rn:D3ZSU5	Mm:Q62132;Rn:G3V6L5	-
P31269	Q9NT62	3205	64422	HOXA9	ATG3	chromatin immunoprecipitation assay	27924024	Homo sapiens	GTRD	No	Mm:P09631	Rn:D3ZSU5	Ce:Q9N369;Dm:Q9VVS6;Dr:Q6PFS7;Mm:Q9CPX6;Rn:Q6AZ50;Sc:P40344	-
P31269	Q6PH85	3205	55208	HOXA9	DCUN1D2	chromatin immunoprecipitation assay	27924024	Homo sapiens	GTRD	No	Mm:P09631	Rn:D3ZSU5	Dr:F1R4W4;Dr:Q6P007;Mm:Q8BZJ7	Rn:A0A0U1RRP2
P31269	P0CG12	3205	-	HOXA9	DERPC	chromatin immunoprecipitation assay	27924024	Homo sapiens	GTRD	No	Mm:P09631	Rn:D3ZSU5	Mm:P0CG14	-
P31269	Q9UM22	3205	54749	HOXA9	EPDR1	chromatin immunoprecipitation assay	27924024	Homo sapiens	GTRD	No	Mm:P09631	Rn:D3ZSU5	Dr:Q6DH25;Mm:Q99M71;Rn:Q5XII0	-
P31269	Q13873	3205	659	HOXA9	BMPR2	chromatin immunoprecipitation assay	27924024	Homo sapiens	GTRD	No	Mm:P09631	Rn:D3ZSU5	Dr:B0V0H4;Mm:O35607;Rn:F1LQC5	-
P31269	P52948	3205	4928	HOXA9	NUP98	chromatin immunoprecipitation assay	27924024	Homo sapiens	GTRD	No	Mm:P09631	Rn:D3ZSU5	Ce:G5EEH9;Rn:P49793;Sc:P49687	Mm:A0A1B0GSX7
P31269	P62508	3205	2104	HOXA9	ESRRG	chromatin immunoprecipitation assay	27924024	Homo sapiens	GTRD	No	Mm:P09631	Rn:D3ZSU5	Mm:P62509;Rn:P62510	-
P31269	Q15669	3205	399	HOXA9	RHOH	chromatin immunoprecipitation assay	27924024	Homo sapiens	GTRD	No	Mm:P09631	Rn:D3ZSU5	Mm:Q9D3G9;Rn:Q5BJZ5	Dr:F1R1D2
P31269	Q15054	3205	10714	HOXA9	POLD3	chromatin immunoprecipitation assay	27924024	Homo sapiens	GTRD	No	Mm:P09631	Rn:D3ZSU5	Mm:Q8BH76	Dr:F1Q825;Rn:F6T1W7
P31269	Q9H825	3205	79828	HOXA9	METTL8	chromatin immunoprecipitation assay	27924024	Homo sapiens	GTRD	No	Mm:P09631	Rn:D3ZSU5	-	-
P31269	O95470	3205	8879	HOXA9	SGPL1	chromatin immunoprecipitation assay	27924024	Homo sapiens	GTRD	No	Mm:P09631	Rn:D3ZSU5	Ce:Q9Y194;Dm:Q9V7Y2;Mm:Q8R0X7;Sc:Q05567	Dr:A4QNU7;Rn:Q8CHN6
P31269	Q9NSE4	3205	55699	HOXA9	IARS2	chromatin immunoprecipitation assay	27924024	Homo sapiens	GTRD	No	Mm:P09631	Rn:D3ZSU5	Dm:Q9VUY4;Dr:F1QUQ0;Mm:Q8BIJ6;Rn:A0A0G2K261;Sc:P48526	-
P31269	Q3MJ62	3205	222696	HOXA9	ZSCAN23	chromatin immunoprecipitation assay	29126285	Homo sapiens	ReMap	No	Mm:P09631	Rn:D3ZSU5	-	-
P31269	Q96LI5	3205	246175	HOXA9	CNOT6L	chromatin immunoprecipitation assay	27924024	Homo sapiens	GTRD	No	Mm:P09631	Rn:D3ZSU5	-	-
P31269	Q3V5L5	3205	146664	HOXA9	MGAT5B	chromatin immunoprecipitation assay	29126285	Homo sapiens	ReMap	No	Mm:P09631	Rn:D3ZSU5	Mm:Q765H6;Rn:D3ZRS9	-
P31269	Q9P2H3	3205	57560	HOXA9	IFT80	chromatin immunoprecipitation assay	27924024	Homo sapiens	GTRD	No	Mm:P09631	Rn:D3ZSU5	-	-
P31269	Q5HYK3	3205	84274	HOXA9	COQ5	chromatin immunoprecipitation assay	27924024	Homo sapiens	GTRD	No	Mm:P09631	Rn:D3ZSU5	Ce:P34666;Dm:Q9VYF8;Dr:A5WW99;Mm:Q9CXI0;Rn:Q4G064;Sc:P49017	-
P31269	Q01151	3205	9308	HOXA9	CD83	chromatin immunoprecipitation assay	27924024	Homo sapiens	GTRD	No	Mm:P09631	Rn:D3ZSU5	Mm:O88324;Rn:B2GV95	-
P31269	Q15366	3205	5094	HOXA9	PCBP2	chromatin immunoprecipitation assay	27924024	Homo sapiens	GTRD	No	Mm:P09631	Rn:D3ZSU5	Mm:Q61990;Rn:Q6AYU5	-
P31269	P08670	3205	7431	HOXA9	VIM	chromatin immunoprecipitation assay	27924024	Homo sapiens	GTRD	No	Mm:P09631	Rn:D3ZSU5	Mm:P20152;Rn:G3V8C3	Dr:F1QAM8;Dr:F1QT60
P31269	Q99698	3205	1130	HOXA9	LYST	chromatin immunoprecipitation assay	27924024	Homo sapiens	GTRD	No	Mm:P09631	Rn:D3ZSU5	Mm:G5E8Q0	Dr:E9QFZ1;Rn:A0A0G2K5V4
P31269	P78563	3205	104	HOXA9	ADARB1	chromatin immunoprecipitation assay	27924024	Homo sapiens	GTRD	No	Mm:P09631	Rn:D3ZSU5	Dr:E9QJK5;Mm:Q91ZS8;Rn:A0A0G2JUX0	Ce:Q22618
P31269	O95782	3205	160	HOXA9	AP2A1	chromatin immunoprecipitation assay	29126285	Homo sapiens	ReMap	No	Mm:P09631	Rn:D3ZSU5	Dr:X1WD71;Mm:P17426;Rn:D3ZUY8	-
P31269	Q6GYQ0	3205	253959	HOXA9	RALGAPA1	chromatin immunoprecipitation assay	27924024	Homo sapiens	GTRD	No	Mm:P09631	Rn:D3ZSU5	-	Dr:F1R073;Mm:A0A1W2P712;Rn:A0A140TAA3
P31269	Q6UB35	3205	25902	HOXA9	MTHFD1L	chromatin immunoprecipitation assay	27924024	Homo sapiens	GTRD	No	Mm:P09631	Rn:D3ZSU5	Dr:F1QQ79;Mm:Q3V3R1;Rn:B2GUZ3	-
P31269	Q96NJ6	3205	124961	HOXA9	ZFP3	chromatin immunoprecipitation assay	29126285	Homo sapiens	ReMap	No	Mm:P09631	Rn:D3ZSU5	Mm:Q8BLB0;Rn:D3ZIG3	-
P31269	Q9Y295	3205	4733	HOXA9	DRG1	chromatin immunoprecipitation assay	29126285	Homo sapiens	ReMap	No	Mm:P09631	Rn:D3ZSU5	Ce:G5EGL2;Dm:P32234;Dr:Q7T340;Mm:P32233;Rn:Q5I0F0;Sc:P39729	-
P31269	Q8NEP7	3205	126823	HOXA9	KLHDC9	chromatin immunoprecipitation assay	29126285	Homo sapiens	ReMap	No	Mm:P09631	Rn:D3ZSU5	Mm:Q3USL1;Rn:D3ZDT0	-
P31269	Q86X24	3205	84072	HOXA9	HORMAD1	chromatin immunoprecipitation assay	27924024	Homo sapiens	GTRD	No	Mm:P09631	Rn:D3ZSU5	Mm:Q9D5T7;Rn:D3ZWE7	-
P31269	Q13557	3205	817	HOXA9	CAMK2D	chromatin immunoprecipitation assay	27924024	Homo sapiens	GTRD	No	Mm:P09631	Rn:D3ZSU5	-	-
P31269	P42356	3205	5297	HOXA9	PI4KA	chromatin immunoprecipitation assay	27924024	Homo sapiens	GTRD	No	Mm:P09631	Rn:D3ZSU5	Ce:Q9XW63	Dm:Q9W4X4;Mm:A0A140T8I9;Rn:A0A140TAJ5
P31269	P35240	3205	4771	HOXA9	NF2	chromatin immunoprecipitation assay	27924024	Homo sapiens	GTRD	No	Mm:P09631	Rn:D3ZSU5	Dm:Q24564;Mm:P46662;Rn:G3V717	Dr:B3DGL5
P31269	Q9H6S1	3205	64343	HOXA9	AZI2	chromatin immunoprecipitation assay	27924024	Homo sapiens	GTRD	No	Mm:P09631	Rn:D3ZSU5	Mm:Q9QYP6;Rn:F1LQL4	-
P31269	Q9NRF2	3205	25970	HOXA9	SH2B1	chromatin immunoprecipitation assay	27924024	Homo sapiens	GTRD	No	Mm:P09631	Rn:D3ZSU5	Dr:A2RUZ0;Mm:Q91ZM2;Rn:Q62985	-
P31269	Q9Y2H8	3205	22869	HOXA9	ZNF510	chromatin immunoprecipitation assay	29126285;27924024	Homo sapiens	GTRD;ReMap	No	Mm:P09631	Rn:D3ZSU5	-	-
P31269	Q96RN1	3205	116369	HOXA9	SLC26A8	chromatin immunoprecipitation assay	27924024	Homo sapiens	GTRD	No	Mm:P09631	Rn:D3ZSU5	Mm:Q8R0C3;Rn:F7F9X9	-
P31269	P49354	3205	2339	HOXA9	FNTA	chromatin immunoprecipitation assay	27924024	Homo sapiens	GTRD	No	Mm:P09631	Rn:D3ZSU5	Ce:O44501;Dm:Q9VR31;Mm:Q61239;Rn:Q5RKJ4	Dr:A0A0R4IY17
P31269	Q2TBE0	3205	143884	HOXA9	CWF19L2	chromatin immunoprecipitation assay	27924024	Homo sapiens	GTRD	No	Mm:P09631	Rn:D3ZSU5	Dm:Q9VXT5;Mm:Q8BG79	Rn:A0A0G2K305
P31269	Q5JR98	3205	343521	HOXA9	TCTEX1D4	chromatin immunoprecipitation assay	29126285;27924024	Homo sapiens	GTRD;ReMap	No	Mm:P09631	Rn:D3ZSU5	Mm:Q8CDY7;Rn:G3V8D8	-
P31269	Q9BZM4	3205	79465	HOXA9	ULBP3	chromatin immunoprecipitation assay	27924024	Homo sapiens	GTRD	No	Mm:P09631	Rn:D3ZSU5	-	-
P31269	Q15173	3205	5526	HOXA9	PPP2R5B	chromatin immunoprecipitation assay	27924024	Homo sapiens	GTRD	No	Mm:P09631	Rn:D3ZSU5	Dr:F1Q9Y3;Mm:Q6PD28;Rn:Q80W83	-
P31269	Q96EX1	3205	113444	HOXA9	SMIM12	chromatin immunoprecipitation assay	27924024	Homo sapiens	GTRD	No	Mm:P09631	Rn:D3ZSU5	Dr:Q5BKW8;Mm:Q78RX3;Rn:D4ACP2	-
P31269	A0A1B0GTH9	3205	-	HOXA9	LOC100505841	chromatin immunoprecipitation assay	27924024	Homo sapiens	GTRD	No	Mm:P09631	Rn:D3ZSU5	Mm:Q9D2T6	-
P31269	Q9C026	3205	114088	HOXA9	TRIM9	chromatin immunoprecipitation assay	27924024	Homo sapiens	GTRD	No	Mm:P09631	Rn:D3ZSU5	Rn:Q91ZY8	Dr:F1QLY9;Mm:A0A1Y7VP88
P31269	Q9H9T3	3205	55140	HOXA9	ELP3	chromatin immunoprecipitation assay	27924024	Homo sapiens	GTRD	No	Mm:P09631	Rn:D3ZSU5	Dm:Q9VQZ6;Dr:Q5RIC0;Mm:Q9CZX0;Rn:D4ACM1;Sc:Q02908	Ce:Q23651
P31269	P02808	3205	6779	HOXA9	STATH	chromatin immunoprecipitation assay	27924024	Homo sapiens	GTRD	No	Mm:P09631	Rn:D3ZSU5	-	-
P31269	Q86YS3	3205	84440	HOXA9	RAB11FIP4	chromatin immunoprecipitation assay	27924024	Homo sapiens	GTRD	No	Mm:P09631	Rn:D3ZSU5	Dr:Q3LGD4;Dr:B3DGU2;Mm:Q8BQP8;Rn:D3ZHE5	-
P31269	A7KAX9	3205	9743	HOXA9	ARHGAP32	chromatin immunoprecipitation assay	27924024	Homo sapiens	GTRD	No	Mm:P09631	Rn:D3ZSU5	Mm:Q811P8;Rn:F1MAK3	Dr:E9QJB3
P31269	Q9HCJ0	3205	57690	HOXA9	TNRC6C	chromatin immunoprecipitation assay	27924024	Homo sapiens	GTRD	No	Mm:P09631	Rn:D3ZSU5	-	-
P31269	Q9UJQ4	3205	57167	HOXA9	SALL4	chromatin immunoprecipitation assay	27924024	Homo sapiens	GTRD	No	Mm:P09631	Rn:D3ZSU5	Dr:F1QDF2;Mm:Q8BX22;Rn:M0RDM1	-
P31269	Q03167	3205	7049	HOXA9	TGFBR3	chromatin immunoprecipitation assay	27924024	Homo sapiens	GTRD	No	Mm:P09631	Rn:D3ZSU5	Dr:E7FDB6;Mm:A0A0R4J097;Rn:P26342	-
P31269	O14830	3205	5470	HOXA9	PPEF2	chromatin immunoprecipitation assay	27924024	Homo sapiens	GTRD	No	Mm:P09631	Rn:D3ZSU5	Dm:P40421;Mm:O35385;Rn:D3ZN69	Dr:A0A0G2KPF8
P31269	Q6IB77	3205	10249	HOXA9	GLYAT	chromatin immunoprecipitation assay	27924024	Homo sapiens	GTRD	No	Mm:P09631	Rn:D3ZSU5	Mm:Q91XE0;Rn:B1H250	Rn:A0A0G2JWI5
P31269	P04626	3205	2064	HOXA9	ERBB2	chromatin immunoprecipitation assay	27924024	Homo sapiens	GTRD	No	Mm:P09631	Rn:D3ZSU5	Dr:F1R5S1;Mm:P70424;Rn:Q8K3F9	-
P31269	Q16625	3205	100506658	HOXA9	OCLN	chromatin immunoprecipitation assay	27924024	Homo sapiens	GTRD	No	Mm:P09631	Rn:D3ZSU5	Mm:Q61146;Rn:Q6P6T5	Dr:F1R799;Dr:F1QFR8
P31269	Q05086	3205	7337	HOXA9	UBE3A	chromatin immunoprecipitation assay	29126285;27924024	Homo sapiens	GTRD;ReMap	No	Mm:P09631	Rn:D3ZSU5	Dm:Q9VTH1;Dr:F1R4B5;Mm:O08759;Rn:F1M7B8	-
P31269	A8MQB3	3205	-	HOXA9	LINC02693	chromatin immunoprecipitation assay	27924024	Homo sapiens	GTRD	No	Mm:P09631	Rn:D3ZSU5	-	-
P31269	O95677	3205	2070	HOXA9	EYA4	chromatin immunoprecipitation assay	27924024	Homo sapiens	GTRD	No	Mm:P09631	Rn:D3ZSU5	-	Dr:F1Q5R9;Mm:Q8BY78;Rn:F1LX86
P31269	Q6FI13	3205	723790;8337	HOXA9	H2AC18;H2AC19	chromatin immunoprecipitation assay	29126285	Homo sapiens	ReMap	No	Mm:P09631	Rn:D3ZSU5	-	-
P31269	Q5VYJ5	3205	340895	HOXA9	MALRD1	chromatin immunoprecipitation assay	27924024	Homo sapiens	GTRD	No	Mm:P09631	Rn:D3ZSU5	Mm:A2AJX4	Dr:E7F1Z9;Rn:A0A0G2K9H4
P31269	P42677	3205	6232	HOXA9	RPS27	chromatin immunoprecipitation assay	27924024	Homo sapiens	GTRD	No	Mm:P09631	Rn:D3ZSU5	-	-
P31269	Q9HA92	3205	55316	HOXA9	RSAD1	chromatin immunoprecipitation assay	27924024	Homo sapiens	GTRD	No	Mm:P09631	Rn:D3ZSU5	Dr:F1RB14;Mm:Q5SUV1	-
P31269	Q15797	3205	4086	HOXA9	SMAD1	chromatin immunoprecipitation assay	27924024	Homo sapiens	GTRD	No	Mm:P09631	Rn:D3ZSU5	Mm:P70340;Rn:A0A0G2JSQ6	-
P31269	Q13162	3205	10549	HOXA9	PRDX4	chromatin immunoprecipitation assay	29126285;27924024	Homo sapiens	GTRD;ReMap	No	Mm:P09631	Rn:D3ZSU5	Dm:Q9V3Q4;Dr:F1QSP8;Mm:O08807;Rn:Q9Z0V5	-
P31269	P27797	3205	811	HOXA9	CALR	chromatin immunoprecipitation assay	27924024	Homo sapiens	GTRD	No	Mm:P09631	Rn:D3ZSU5	Ce:P27798;Dm:P29413;Dr:F1Q8W8;Mm:P14211;Rn:P18418	-
P31269	Q75N90	3205	84467	HOXA9	FBN3	chromatin immunoprecipitation assay	27924024	Homo sapiens	GTRD	No	Mm:P09631	Rn:D3ZSU5	-	-
P31269	P14621	3205	98	HOXA9	ACYP2	chromatin immunoprecipitation assay	29126285	Homo sapiens	ReMap	No	Mm:P09631	Rn:D3ZSU5	Mm:P56375;Rn:D4A1G1	-
P31269	Q3KPI0	3205	90273	HOXA9	CEACAM21	chromatin immunoprecipitation assay	27924024	Homo sapiens	GTRD	No	Mm:P09631	Rn:D3ZSU5	-	-
P31269	Q7Z494	3205	27031	HOXA9	NPHP3	chromatin immunoprecipitation assay	27924024	Homo sapiens	GTRD	No	Mm:P09631	Rn:D3ZSU5	Mm:Q7TNH6;Rn:D4A1W7	Dr:A0A286Y9S2
P31269	Q6PIJ6	3205	81545	HOXA9	FBXO38	chromatin immunoprecipitation assay	27924024	Homo sapiens	GTRD	No	Mm:P09631	Rn:D3ZSU5	Dr:E7F2P7;Mm:Q8BMI0	Rn:D3ZIK8
P31269	Q9NZI7	3205	7342	HOXA9	UBP1	chromatin immunoprecipitation assay	27924024	Homo sapiens	GTRD	No	Mm:P09631	Rn:D3ZSU5	Dr:A3KPT8;Mm:Q811S7;Rn:D4A030	-
P31269	P26715	3205	3821	HOXA9	KLRC1	chromatin immunoprecipitation assay	27924024	Homo sapiens	GTRD	No	Mm:P09631	Rn:D3ZSU5	-	-
P31269	Q5VVJ2	3205	114803	HOXA9	MYSM1	chromatin immunoprecipitation assay	27924024	Homo sapiens	GTRD	No	Mm:P09631	Rn:D3ZSU5	Dr:Q5RGA4;Mm:Q69Z66;Rn:D4A7T9	-
P31269	Q96A65	3205	60412	HOXA9	EXOC4	chromatin immunoprecipitation assay	27924024	Homo sapiens	GTRD	No	Mm:P09631	Rn:D3ZSU5	Ce:Q9XWS2;Dm:Q9VNH6;Dr:Q5TYY2;Mm:O35382;Rn:M0RBF8;Sc:P32855	-
P31269	Q9HBW9	3205	64123	HOXA9	ADGRL4	chromatin immunoprecipitation assay	27924024	Homo sapiens	GTRD	No	Mm:P09631	Rn:D3ZSU5	Mm:Q923X1	Rn:Q9ESC1
P31269	P62847	3205	6229	HOXA9	RPS24	chromatin immunoprecipitation assay	27924024	Homo sapiens	GTRD	No	Mm:P09631	Rn:D3ZSU5	Ce:Q1XFY9;Dm:Q9W229;Mm:P62849;Rn:P62850;Sc:P0CX31	Dr:Q642J7;Rn:D4ACJ1
P31269	O15394	3205	4685	HOXA9	NCAM2	chromatin immunoprecipitation assay	27924024	Homo sapiens	GTRD	No	Mm:P09631	Rn:D3ZSU5	Dr:Q90YM0;Mm:O35136;Rn:A0A0G2K7P9	Dr:A0A0R4IRX5
P31269	O94806	3205	23683	HOXA9	PRKD3	chromatin immunoprecipitation assay	27924024	Homo sapiens	GTRD	No	Mm:P09631	Rn:D3ZSU5	Ce:O45818;Mm:Q8K1Y2;Rn:D4A229	Dm:Q9VE91;Dr:E7F9Z2
P31269	Q93050	3205	535	HOXA9	ATP6V0A1	chromatin immunoprecipitation assay	29126285	Homo sapiens	ReMap	No	Mm:P09631	Rn:D3ZSU5	Ce:P30628;Mm:Q9Z1G4;Rn:Q2I6B5	Dm:Q8IML5;Dr:F1QE30
P31269	Q8N3J5	3205	152926	HOXA9	PPM1K	chromatin immunoprecipitation assay	27924024	Homo sapiens	GTRD	No	Mm:P09631	Rn:D3ZSU5	Mm:Q8BXN7;Rn:D4A7X5	Dr:F1R0V7
P31269	Q13887	3205	688	HOXA9	KLF5	chromatin immunoprecipitation assay	27924024	Homo sapiens	GTRD	No	Mm:P09631	Rn:D3ZSU5	Dr:E9QG09;Mm:Q9Z0Z7	Rn:F1LSL7
P31269	Q86SQ4	3205	57211	HOXA9	ADGRG6	chromatin immunoprecipitation assay	27924024	Homo sapiens	GTRD	No	Mm:P09631	Rn:D3ZSU5	Mm:Q6F3F9;Rn:A0A0G2JST1	Dr:E7F1G3
P31269	Q8N9N2	3205	51008	HOXA9	ASCC1	chromatin immunoprecipitation assay	27924024	Homo sapiens	GTRD	No	Mm:P09631	Rn:D3ZSU5	-	-
P31269	Q9HCI6	3205	57691	HOXA9	KIAA1586	chromatin immunoprecipitation assay	27924024	Homo sapiens	GTRD	No	Mm:P09631	Rn:D3ZSU5	-	-
P31269	Q9H4A9	3205	64174	HOXA9	DPEP2	chromatin immunoprecipitation assay	27924024	Homo sapiens	GTRD	No	Mm:P09631	Rn:D3ZSU5	Mm:Q8C255;Rn:Q5M872	-
P31269	Q9Y5K8	3205	51382	HOXA9	ATP6V1D	chromatin immunoprecipitation assay	27924024	Homo sapiens	GTRD	No	Mm:P09631	Rn:D3ZSU5	Ce:P34462;Dm:Q9V7D2;Mm:P57746;Rn:Q6P503;Sc:P32610	Dr:Q7ZVX8
P31269	Q00610	3205	1213	HOXA9	CLTC	chromatin immunoprecipitation assay	27924024	Homo sapiens	GTRD	No	Mm:P09631	Rn:D3ZSU5	-	-
P31269	Q9P1Z2	3205	57658	HOXA9	CALCOCO1	chromatin immunoprecipitation assay	27924024	Homo sapiens	GTRD	No	Mm:P09631	Rn:D3ZSU5	Mm:Q8CGU1	Dr:A0A0R4IFJ0;Rn:A0A0G2K0S1;Rn:Q66HR5
P31269	Q9Y6N1	3205	1353	HOXA9	COX11	chromatin immunoprecipitation assay	27924024	Homo sapiens	GTRD	No	Mm:P09631	Rn:D3ZSU5	Ce:Q95QD5;Dm:Q9VMQ6;Dr:A3KNN8;Mm:Q6P8I6;Rn:M0RE03	-
P31269	Q9NZJ6	3205	51805	HOXA9	COQ3	chromatin immunoprecipitation assay	27924024	Homo sapiens	GTRD	No	Mm:P09631	Rn:D3ZSU5	Ce:O18235;Dr:F1R9X2;Mm:Q8BMS4;Rn:Q63159;Sc:P27680	Dm:E1JHN2
P31269	Q6NUN7	3205	79864	HOXA9	JHY	chromatin immunoprecipitation assay	27924024	Homo sapiens	GTRD	No	Mm:P09631	Rn:D3ZSU5	Mm:E9Q793;Rn:F1LZA7	Dr:F1QR41
P31269	P81877	3205	23635	HOXA9	SSBP2	chromatin immunoprecipitation assay	27924024	Homo sapiens	GTRD	No	Mm:P09631	Rn:D3ZSU5	Dr:A0A0R4IQW8;Mm:Q9CYZ8	Rn:F1M3J3
P31269	Q9C0C7	3205	55626	HOXA9	AMBRA1	chromatin immunoprecipitation assay	27924024	Homo sapiens	GTRD	No	Mm:P09631	Rn:D3ZSU5	Mm:A2AH22;Rn:F1LNQ2	Dr:X1WHY6
P31269	Q9NUX5	3205	25913	HOXA9	POT1	chromatin immunoprecipitation assay	27924024	Homo sapiens	GTRD	No	Mm:P09631	Rn:D3ZSU5	Dr:E7F0D5;Mm:Q91WC1;Rn:A0A0G2JX31	-
P31269	Q86W50	3205	79066	HOXA9	METTL16	chromatin immunoprecipitation assay	27924024	Homo sapiens	GTRD	No	Mm:P09631	Rn:D3ZSU5	Dr:B8A4Y6;Rn:D3Z9M1	Mm:Q5SW15
P31269	Q9UI32	3205	27165	HOXA9	GLS2	chromatin immunoprecipitation assay	27924024	Homo sapiens	GTRD	No	Mm:P09631	Rn:D3ZSU5	Mm:Q571F8;Rn:A0A0H2UHL2	Dr:A4IG49;Dr:B0S7X7
P31269	Q2VWP7	3205	283659	HOXA9	PRTG	chromatin immunoprecipitation assay	27924024	Homo sapiens	GTRD	No	Mm:P09631	Rn:D3ZSU5	Mm:Q2EY15;Rn:F1LNL1	-
P31269	Q96JJ7	3205	54495	HOXA9	TMX3	chromatin immunoprecipitation assay	27924024	Homo sapiens	GTRD	No	Mm:P09631	Rn:D3ZSU5	Ce:Q9N4L6;Dm:Q961B9;Mm:Q8BXZ1;Rn:M0R402	-
P31269	Q86UR5	3205	22999	HOXA9	RIMS1	chromatin immunoprecipitation assay	27924024	Homo sapiens	GTRD	No	Mm:P09631	Rn:D3ZSU5	Mm:F6VBR4;Rn:A0A0G2JT77	-
P31269	O60641	3205	9892	HOXA9	SNAP91	chromatin immunoprecipitation assay	27924024	Homo sapiens	GTRD	No	Mm:P09631	Rn:D3ZSU5	Dm:Q02910;Dm:Q8IR58;Rn:F1LRK0;Sc:P37370	Mm:E9QLK9
P31269	P62241	3205	6202	HOXA9	RPS8	chromatin immunoprecipitation assay	27924024	Homo sapiens	GTRD	No	Mm:P09631	Rn:D3ZSU5	Ce:P48156;Dm:Q8MLY8;Dr:P62247;Dr:B5DDE8;Mm:P62242;Rn:P62243;Sc:P0CX39	Rn:M0R7Q5
P31269	P46098	3205	3359	HOXA9	HTR3A	chromatin immunoprecipitation assay	27924024	Homo sapiens	GTRD	No	Mm:P09631	Rn:D3ZSU5	Mm:E9QLC0;Rn:P35563	Dr:E7F752
P31269	P59780	3205	10239	HOXA9	AP3S2	chromatin immunoprecipitation assay	27924024	Homo sapiens	GTRD	No	Mm:P09631	Rn:D3ZSU5	-	-
P31269	Q96IJ6	3205	29926	HOXA9	GMPPA	chromatin immunoprecipitation assay	27924024	Homo sapiens	GTRD	No	Mm:P09631	Rn:D3ZSU5	Ce:Q9N4V3;Dm:Q8SXU3;Dr:F1QZ78;Mm:Q922H4	Dr:Q6GMK8;Rn:A0A0G2K824
P31269	Q9BYM8	3205	10616	HOXA9	RBCK1	chromatin immunoprecipitation assay	27924024	Homo sapiens	GTRD	No	Mm:P09631	Rn:D3ZSU5	Mm:Q9WUB0;Rn:A0A0G2K9L6	-
P31269	Q96HJ5	3205	932	HOXA9	MS4A3	chromatin immunoprecipitation assay	27924024	Homo sapiens	GTRD	No	Mm:P09631	Rn:D3ZSU5	Mm:Q920C4	Rn:D4A4C7
P31269	O15078	3205	80184	HOXA9	CEP290	chromatin immunoprecipitation assay	27924024	Homo sapiens	GTRD	No	Mm:P09631	Rn:D3ZSU5	-	-
P31269	Q9NRX2	3205	63875	HOXA9	MRPL17	chromatin immunoprecipitation assay	27924024	Homo sapiens	GTRD	No	Mm:P09631	Rn:D3ZSU5	Ce:Q9N3F3;Dm:Q9W0S6;Dr:Q66I81;Mm:Q9D8P4;Rn:Q6PDW6	-
P31269	O14936	3205	8573	HOXA9	CASK	chromatin immunoprecipitation assay	27924024	Homo sapiens	GTRD	No	Mm:P09631	Rn:D3ZSU5	-	-
P31269	Q06455	3205	862	HOXA9	RUNX1T1	chromatin immunoprecipitation assay	27924024	Homo sapiens	GTRD	No	Mm:P09631	Rn:D3ZSU5	Mm:Q61909;Rn:A0A0G2K0G0	Dr:Q1L8K2
P31269	O60729	3205	8555	HOXA9	CDC14B	chromatin immunoprecipitation assay	27924024	Homo sapiens	GTRD	No	Mm:P09631	Rn:D3ZSU5	-	-
P31269	C9JR72	3205	390594	HOXA9	KBTBD13	chromatin immunoprecipitation assay	27924024	Homo sapiens	GTRD	No	Mm:P09631	Rn:D3ZSU5	Mm:Q8C828	Dr:A0A140LGF5
P31269	Q9UNF1	3205	10916	HOXA9	MAGED2	chromatin immunoprecipitation assay	27924024	Homo sapiens	GTRD	No	Mm:P09631	Rn:D3ZSU5	Mm:Q9ER67	Rn:Q3B7U1
P31269	Q5R372	3205	9910	HOXA9	RABGAP1L	chromatin immunoprecipitation assay	27924024	Homo sapiens	GTRD	No	Mm:P09631	Rn:D3ZSU5	Mm:A6H6A9;Rn:D3ZKH6	Dr:E9QDE9
P31269	Q9UJ42	3205	26996	HOXA9	GPR160	chromatin immunoprecipitation assay	27924024	Homo sapiens	GTRD	No	Mm:P09631	Rn:D3ZSU5	Dr:B3DKA6;Mm:Q3U3F9;Rn:Q66H29	-
P31269	Q96AX2	3205	326624	HOXA9	RAB37	chromatin immunoprecipitation assay	27924024	Homo sapiens	GTRD	No	Mm:P09631	Rn:D3ZSU5	Rn:D4A0G7	Dr:A0A0G2L7I2;Mm:Q8BQX0
P31269	Q13492	3205	8301	HOXA9	PICALM	chromatin immunoprecipitation assay	27924024	Homo sapiens	GTRD	No	Mm:P09631	Rn:D3ZSU5	Dr:F1QKW9;Mm:Q7M6Y3	Rn:A0A0G2JTT2
P31269	O94925	3205	2744	HOXA9	GLS	chromatin immunoprecipitation assay	27924024	Homo sapiens	GTRD	No	Mm:P09631	Rn:D3ZSU5	Dr:Q1LWI2;Mm:D3Z7P3;Rn:A0A0G2K1T0	Dr:F1RA10
P31269	Q8NC42	3205	284996	HOXA9	RNF149	chromatin immunoprecipitation assay	27924024	Homo sapiens	GTRD	No	Mm:P09631	Rn:D3ZSU5	Mm:Q3U2C5;Rn:D3ZI66	-
P31269	P55011	3205	6558	HOXA9	SLC12A2	chromatin immunoprecipitation assay	27924024	Homo sapiens	GTRD	No	Mm:P09631	Rn:D3ZSU5	Mm:E9QM38;Rn:E9PTX9	-
P31269	P34910	3205	2124	HOXA9	EVI2B	chromatin immunoprecipitation assay	29126285;27924024	Homo sapiens	GTRD;ReMap	No	Mm:P09631	Rn:D3ZSU5	Mm:Q8VD58	Rn:D3ZM19
P31269	Q9HAY6	3205	53630	HOXA9	BCO1	chromatin immunoprecipitation assay	27924024	Homo sapiens	GTRD	No	Mm:P09631	Rn:D3ZSU5	Dr:Q7ZTS0;Mm:Q9JJS6;Rn:G3V7N1	-
P31269	Q71RG4	3205	79089	HOXA9	TMUB2	chromatin immunoprecipitation assay	27924024	Homo sapiens	GTRD	No	Mm:P09631	Rn:D3ZSU5	Mm:Q3V209;Rn:Q4FZV7	Dr:Q8JFU2
P31269	Q9NS93	3205	51768	HOXA9	TM7SF3	chromatin immunoprecipitation assay	27924024	Homo sapiens	GTRD	No	Mm:P09631	Rn:D3ZSU5	Dr:F1QC74;Mm:A0A0R4J0K4;Rn:Q5FVF4	-
P31269	Q5T8I9	3205	113802	HOXA9	HENMT1	chromatin immunoprecipitation assay	27924024	Homo sapiens	GTRD	No	Mm:P09631	Rn:D3ZSU5	Mm:Q8CAE2;Rn:F1LQ15	Dr:Q568P9
P31269	Q9UM54	3205	4646	HOXA9	MYO6	chromatin immunoprecipitation assay	27924024	Homo sapiens	GTRD	No	Mm:P09631	Rn:D3ZSU5	Ce:Q9TZI9;Ce:U4PBY2;Dm:Q01989;Mm:E9Q3L1;Rn:D4A5I9	-
P31269	Q14206	3205	10231	HOXA9	RCAN2	chromatin immunoprecipitation assay	27924024	Homo sapiens	GTRD	No	Mm:P09631	Rn:D3ZSU5	Dm:Q9XZL8	Dr:Q6NSN4;Mm:Q8VIP4;Rn:A0A0G2JSK3
P31269	Q8NCC5	3205	84255	HOXA9	SLC37A3	chromatin immunoprecipitation assay	27924024	Homo sapiens	GTRD	No	Mm:P09631	Rn:D3ZSU5	Ce:Q22406;Ce:Q22410;Ce:Q22409;Mm:A0A0R4J133;Rn:D3ZZP1	Dr:A0A0G2L9U9
P31269	P43005	3205	6505	HOXA9	SLC1A1	chromatin immunoprecipitation assay	27924024	Homo sapiens	GTRD	No	Mm:P09631	Rn:D3ZSU5	Mm:P51906;Rn:P51907	Dr:D7RVR6
P31269	Q7L099	3205	22902	HOXA9	RUFY3	chromatin immunoprecipitation assay	27924024	Homo sapiens	GTRD	No	Mm:P09631	Rn:D3ZSU5	-	Dr:F1QI60;Mm:A0A0G2JFT8;Rn:A0A0G2K6A9
P31269	P31939	3205	471	HOXA9	ATIC	chromatin immunoprecipitation assay	27924024	Homo sapiens	GTRD	No	Mm:P09631	Rn:D3ZSU5	Ce:Q95QQ4;Dm:Q9VC18;Dr:A2CEW4;Mm:Q9CWJ9;Rn:O35567;Sc:P54113;Sc:P38009	-
P31269	O95278	3205	7957	HOXA9	EPM2A	chromatin immunoprecipitation assay	27924024	Homo sapiens	GTRD	No	Mm:P09631	Rn:D3ZSU5	Dr:E9QCC5;Mm:Q9WUA5;Rn:Q91XQ2	-
P31269	Q70UQ0	3205	121457	HOXA9	IKBIP	chromatin immunoprecipitation assay	29126285	Homo sapiens	ReMap	No	Mm:P09631	Rn:D3ZSU5	Rn:Q5EAJ6	Mm:E9QMH7
P31269	Q14004	3205	8621	HOXA9	CDK13	chromatin immunoprecipitation assay	27924024	Homo sapiens	GTRD	No	Mm:P09631	Rn:D3ZSU5	-	-
P31269	Q96BY2	3205	64112	HOXA9	MOAP1	chromatin immunoprecipitation assay	27924024	Homo sapiens	GTRD	No	Mm:P09631	Rn:D3ZSU5	Mm:Q9ERH6;Rn:Q5BJV6	-
P31269	O60861	3205	8522	HOXA9	GAS7	chromatin immunoprecipitation assay	27924024	Homo sapiens	GTRD	No	Mm:P09631	Rn:D3ZSU5	-	Dr:E7FA03;Mm:F6QB26;Rn:A0A0G2JT50
P31269	Q9P2K5	3205	50804	HOXA9	MYEF2	chromatin immunoprecipitation assay	27924024	Homo sapiens	GTRD	No	Mm:P09631	Rn:D3ZSU5	-	-
P31269	Q9ULD6	3205	27152	HOXA9	INTU	chromatin immunoprecipitation assay	27924024	Homo sapiens	GTRD	No	Mm:P09631	Rn:D3ZSU5	Dm:Q9VPH0;Mm:Q059U7;Rn:M0R7I8	Dr:E7FCN8
P31269	O60637	3205	10099	HOXA9	TSPAN3	chromatin immunoprecipitation assay	27924024	Homo sapiens	GTRD	No	Mm:P09631	Rn:D3ZSU5	Dr:Q4V915;Mm:Q9QY33;Rn:Q66H06	-
P31269	P26641	3205	1937	HOXA9	EEF1G	chromatin immunoprecipitation assay	27924024	Homo sapiens	GTRD	No	Mm:P09631	Rn:D3ZSU5	Ce:P54412;Dm:Q9NJH0;Dr:Q6PE25;Mm:Q9D8N0;Rn:Q68FR6;Sc:P36008;Sc:P29547	-
P31269	Q86U44	3205	56339	HOXA9	METTL3	chromatin immunoprecipitation assay	27924024	Homo sapiens	GTRD	No	Mm:P09631	Rn:D3ZSU5	Dr:F1R777;Mm:A0A0R4J041;Rn:Q4V8G6	-
P31269	Q8NC51	3205	26135	HOXA9	SERBP1	chromatin immunoprecipitation assay	27924024	Homo sapiens	GTRD	No	Mm:P09631	Rn:D3ZSU5	Dm:Q9V426;Dr:F1Q5Q3;Mm:Q9CY58;Rn:Q6AXS5	-
P31269	Q9NXL2	3205	54848	HOXA9	ARHGEF38	chromatin immunoprecipitation assay	27924024	Homo sapiens	GTRD	No	Mm:P09631	Rn:D3ZSU5	Dr:F1Q7X1;Mm:Q80VK6	Rn:F1LUU6
P31269	Q8NB50	3205	643836	HOXA9	ZFP62	chromatin immunoprecipitation assay	27924024	Homo sapiens	GTRD	No	Mm:P09631	Rn:D3ZSU5	Mm:Q8C827	Rn:A0A0G2K5I8
P31269	Q52WX2	3205	388228	HOXA9	SBK1	chromatin immunoprecipitation assay	29126285	Homo sapiens	ReMap	No	Mm:P09631	Rn:D3ZSU5	Ce:Q11090;Mm:Q8QZX0;Rn:Q9Z335	Dr:E7F802
P31269	Q9NQW7	3205	7511	HOXA9	XPNPEP1	chromatin immunoprecipitation assay	27924024	Homo sapiens	GTRD	No	Mm:P09631	Rn:D3ZSU5	Ce:O44750;Dm:Q9VJG0;Sc:Q07825	Mm:Q6P1B1;Rn:A0A0G2JV31
P31269	Q96BW9	3205	132001	HOXA9	TAMM41	chromatin immunoprecipitation assay	27924024	Homo sapiens	GTRD	No	Mm:P09631	Rn:D3ZSU5	Ce:Q9N4G7;Dm:Q8INF2;Dr:A0A0G2L7W1;Mm:G5E881;Rn:D3ZKT0	-
P31269	Q92610	3205	9640	HOXA9	ZNF592	chromatin immunoprecipitation assay	27924024	Homo sapiens	GTRD	No	Mm:P09631	Rn:D3ZSU5	Dm:M9PGP7;Mm:Q8BHZ4;Rn:D3ZJG8	-
P31269	Q69YU5	3205	728568	HOXA9	BRAWNIN	chromatin immunoprecipitation assay	27924024	Homo sapiens	GTRD	No	Mm:P09631	Rn:D3ZSU5	Dr:E7EXZ6;Mm:Q8BTC1;Rn:D3ZZG3	-
P31269	Q9UK61	3205	23272	HOXA9	TASOR	chromatin immunoprecipitation assay	27924024	Homo sapiens	GTRD	No	Mm:P09631	Rn:D3ZSU5	Mm:Q69ZR9;Rn:M0RAP6	Dr:E7F306;Dr:E9QCF9
P31269	Q6ZRK6	3205	493860	HOXA9	CCDC73	chromatin immunoprecipitation assay	27924024	Homo sapiens	GTRD	No	Mm:P09631	Rn:D3ZSU5	Mm:Q8CDM4	Rn:F1M0U1
P31269	P23468	3205	5789	HOXA9	PTPRD	chromatin immunoprecipitation assay	27924024	Homo sapiens	GTRD	No	Mm:P09631	Rn:D3ZSU5	Mm:Q64487;Rn:M0RB22	-
P31269	O43847	3205	4898	HOXA9	NRDC	chromatin immunoprecipitation assay	27924024	Homo sapiens	GTRD	No	Mm:P09631	Rn:D3ZSU5	Dm:Q9VP94;Dm:Q9VYT3;Dr:B0S6B9;Mm:Q8BHG1;Rn:D3ZQ59	-
P31269	Q5NDL2	3205	285203	HOXA9	EOGT	chromatin immunoprecipitation assay	27924024	Homo sapiens	GTRD	No	Mm:P09631	Rn:D3ZSU5	Ce:Q9XTX0;Dm:Q9VQB7;Mm:Q8BYW9	Dr:X1WGG5;Rn:A0A0G2K4R9
P31269	P11172	3205	7372	HOXA9	UMPS	chromatin immunoprecipitation assay	27924024	Homo sapiens	GTRD	No	Mm:P09631	Rn:D3ZSU5	Ce:G5EDZ2;Dm:Q01637;Mm:P13439;Rn:Q4QQS7	-
P31269	Q14527	3205	6596	HOXA9	HLTF	chromatin immunoprecipitation assay	27924024	Homo sapiens	GTRD	No	Mm:P09631	Rn:D3ZSU5	Dr:B0V118;Mm:Q6PCN7;Rn:A0A0G2JVH5	-
P31269	P48506	3205	2729	HOXA9	GCLC	chromatin immunoprecipitation assay	27924024	Homo sapiens	GTRD	No	Mm:P09631	Rn:D3ZSU5	Ce:Q20117;Dm:Q9W3K5;Dr:Q6NV35;Mm:P97494;Rn:P19468;Sc:P32477	-
P31269	Q8WZA2	3205	11069	HOXA9	RAPGEF4	chromatin immunoprecipitation assay	27924024	Homo sapiens	GTRD	No	Mm:P09631	Rn:D3ZSU5	Mm:Q9EQZ6;Rn:F1LQ26	Dm:Q7K3Z6
P31269	Q6P444	3205	113115	HOXA9	MTFR2	chromatin immunoprecipitation assay	27924024	Homo sapiens	GTRD	No	Mm:P09631	Rn:D3ZSU5	Dr:Q08BD8;Mm:Q8VED8	-
P31269	Q92922	3205	6599	HOXA9	SMARCC1	chromatin immunoprecipitation assay	27924024	Homo sapiens	GTRD	No	Mm:P09631	Rn:D3ZSU5	Mm:P97496;Rn:A0A0G2K9D6	Dr:F1Q9K1
P31269	Q96JM4	3205	84125	HOXA9	LRRIQ1	chromatin immunoprecipitation assay	27924024	Homo sapiens	GTRD	No	Mm:P09631	Rn:D3ZSU5	Dr:F1QXJ6;Mm:Q0P5X1	Rn:M0RDZ6
P31269	Q8NC60	3205	84273	HOXA9	NOA1	chromatin immunoprecipitation assay	27924024	Homo sapiens	GTRD	No	Mm:P09631	Rn:D3ZSU5	Ce:O18196;Dm:Q8SZ15;Mm:Q9JJG9;Rn:A0A0G2K602	Dr:A9JRX9
P31269	P31645	3205	6532	HOXA9	SLC6A4	chromatin immunoprecipitation assay	27924024	Homo sapiens	GTRD	No	Mm:P09631	Rn:D3ZSU5	Ce:Q9N3C7;Mm:Q60857	Dr:Q1WGB5;Rn:P31652
P31269	P45983	3205	5599	HOXA9	MAPK8	chromatin immunoprecipitation assay	27924024	Homo sapiens	GTRD	No	Mm:P09631	Rn:D3ZSU5	Dr:Q9DGD9;Rn:F1LP66	Dr:A8WG58;Mm:G3X8U9
P31269	O95498	3205	8875	HOXA9	VNN2	chromatin immunoprecipitation assay	27924024	Homo sapiens	GTRD	No	Mm:P09631	Rn:D3ZSU5	-	-
P31269	Q14839	3205	1108	HOXA9	CHD4	chromatin immunoprecipitation assay	27924024	Homo sapiens	GTRD	No	Mm:P09631	Rn:D3ZSU5	Dr:Q1LYP4	-
P31269	O75821	3205	8666	HOXA9	EIF3G	chromatin immunoprecipitation assay	29126285	Homo sapiens	ReMap	No	Mm:P09631	Rn:D3ZSU5	Ce:Q19706;Dm:Q9VDM6;Dm:Q9W4X7;Dr:Q6DRC4;Mm:Q9Z1D1;Rn:Q5RK09;Sc:Q04067	-
P31269	Q9NTJ5	3205	22908	HOXA9	SACM1L	chromatin immunoprecipitation assay	27924024	Homo sapiens	GTRD	No	Mm:P09631	Rn:D3ZSU5	Dm:Q9W0I6;Dr:F1QG78;Mm:Q9EP69;Rn:Q9ES21;Sc:P32368	Dr:A4VCH0
P31269	Q96BX8	3205	126308	HOXA9	MOB3A	chromatin immunoprecipitation assay	27924024	Homo sapiens	GTRD	No	Mm:P09631	Rn:D3ZSU5	Mm:Q8BSU7;Rn:B5DEX8	Dr:B0S6F6
P31269	Q16143	3205	6620	HOXA9	SNCB	chromatin immunoprecipitation assay	27924024	Homo sapiens	GTRD	No	Mm:P09631	Rn:D3ZSU5	Dr:Q7SX92;Mm:Q91ZZ3;Rn:A0A0G2JSQ1	-
P31269	Q9HBM1	3205	57405	HOXA9	SPC25	chromatin immunoprecipitation assay	27924024	Homo sapiens	GTRD	No	Mm:P09631	Rn:D3ZSU5	Dr:B0UYS8;Mm:Q3UA16;Rn:Q5M856	-
P31269	O00423	3205	2009	HOXA9	EML1	chromatin immunoprecipitation assay	27924024	Homo sapiens	GTRD	No	Mm:P09631	Rn:D3ZSU5	Mm:Q05BC3	Dr:E7EXY5;Rn:M0RDD8
P31269	P03901	3205	4539	HOXA9	MT-ND4L	chromatin immunoprecipitation assay	27924024	Homo sapiens	GTRD	No	Mm:P09631	Rn:D3ZSU5	Dm:P18934;Dr:Q9MIY2;Mm:P03903	Rn:P05507
P31269	Q8NFF5	3205	80308	HOXA9	FLAD1	chromatin immunoprecipitation assay	27924024	Homo sapiens	GTRD	No	Mm:P09631	Rn:D3ZSU5	Sc:Q03219	-
P31269	P62993	3205	2885	HOXA9	GRB2	chromatin immunoprecipitation assay	27924024	Homo sapiens	GTRD	No	Mm:P09631	Rn:D3ZSU5	Ce:P29355;Dm:Q08012;Dr:Q6PC73;Dr:Q5RKN6;Mm:Q60631;Rn:P62994	-
P31269	Q8NB46	3205	283373	HOXA9	ANKRD52	chromatin immunoprecipitation assay	27924024	Homo sapiens	GTRD	No	Mm:P09631	Rn:D3ZSU5	Dr:F1RC68;Mm:Q8BTI7;Rn:D4ACT4	-
P31269	P52594	3205	3267	HOXA9	AGFG1	chromatin immunoprecipitation assay	27924024	Homo sapiens	GTRD	No	Mm:P09631	Rn:D3ZSU5	Dr:F1R9R7;Dr:B0UXL9;Mm:Q8K2K6;Rn:F1M9N7	-
P31269	P16260	3205	8034	HOXA9	SLC25A16	chromatin immunoprecipitation assay	27924024	Homo sapiens	GTRD	No	Mm:P09631	Rn:D3ZSU5	Dr:B8A698;Mm:Q8C0K5	Rn:F1MA22
P31269	Q9Y6A1	3205	10585	HOXA9	POMT1	chromatin immunoprecipitation assay	29126285	Homo sapiens	ReMap	No	Mm:P09631	Rn:D3ZSU5	Dm:Q9VTK2;Mm:Q8R2R1;Rn:Q99PR0;Sc:P46971	Dr:F1QF89
P31269	Q5TB30	3205	55635	HOXA9	DEPDC1	chromatin immunoprecipitation assay	27924024	Homo sapiens	GTRD	No	Mm:P09631	Rn:D3ZSU5	Mm:Q8CIG0;Rn:D3ZGJ9	-
P31269	O94851	3205	9645	HOXA9	MICAL2	chromatin immunoprecipitation assay	27924024	Homo sapiens	GTRD	No	Mm:P09631	Rn:D3ZSU5	-	-
P31269	Q12929	3205	2059	HOXA9	EPS8	chromatin immunoprecipitation assay	27924024	Homo sapiens	GTRD	No	Mm:P09631	Rn:D3ZSU5	Mm:Q08509	Dr:A0A0R4IID9;Rn:F1M3L7
P31269	P14653	3205	3211	HOXA9	HOXB1	chromatin immunoprecipitation assay	27924024	Homo sapiens	GTRD	No	Mm:P09631	Rn:D3ZSU5	Dr:B3DHZ4;Mm:P17919	Rn:G3V737
P31269	Q9UGC7	3205	54516	HOXA9	MTRF1L	chromatin immunoprecipitation assay	27924024	Homo sapiens	GTRD	No	Mm:P09631	Rn:D3ZSU5	Ce:O44568;Dm:Q9VK20;Mm:Q8BJU9;Rn:Q4V7E5	Dr:F1QA94
P31269	Q16890	3205	7164	HOXA9	TPD52L1	chromatin immunoprecipitation assay	27924024	Homo sapiens	GTRD	No	Mm:P09631	Rn:D3ZSU5	-	-
P31269	Q96EK6	3205	64841	HOXA9	GNPNAT1	chromatin immunoprecipitation assay	27924024	Homo sapiens	GTRD	No	Mm:P09631	Rn:D3ZSU5	Ce:Q17427;Dr:Q4VBJ4;Mm:Q9JK38;Rn:B1H249;Sc:P43577	Dm:Q8IMK5
P31269	Q6FIF0	3205	54469	HOXA9	ZFAND6	chromatin immunoprecipitation assay	27924024	Homo sapiens	GTRD	No	Mm:P09631	Rn:D3ZSU5	Dr:Q6PH53;Mm:Q9DCH6;Rn:Q6DGF4	-
P31269	O14647	3205	1106	HOXA9	CHD2	chromatin immunoprecipitation assay	27924024	Homo sapiens	GTRD	No	Mm:P09631	Rn:D3ZSU5	Mm:E9PZM4	Dr:Q1LVN0;Rn:A0A0G2KA92
P31269	Q8WVN8	3205	92912	HOXA9	UBE2Q2	chromatin immunoprecipitation assay	27924024	Homo sapiens	GTRD	No	Mm:P09631	Rn:D3ZSU5	Mm:Q8K2Z8;Rn:D4A1G2	Dr:A8KBW2;Dr:E7F1U7
P31269	O14770	3205	4212	HOXA9	MEIS2	chromatin immunoprecipitation assay	27924024	Homo sapiens	GTRD	No	Mm:P09631	Rn:D3ZSU5	Dr:A0A0H2UKR5;Mm:P97367;Rn:D4A2T5	-
P31269	Q9P2N2	3205	-	HOXA9	ARHGAP28	chromatin immunoprecipitation assay	27924024	Homo sapiens	GTRD	No	Mm:P09631	Rn:D3ZSU5	Mm:Q8BN58;Rn:F1M332	-
P31269	Q8NC56	3205	221496	HOXA9	LEMD2	chromatin immunoprecipitation assay	27924024	Homo sapiens	GTRD	No	Mm:P09631	Rn:D3ZSU5	Mm:Q6DVA0	-
P31269	Q86VW1	3205	85413	HOXA9	SLC22A16	chromatin immunoprecipitation assay	27924024	Homo sapiens	GTRD	No	Mm:P09631	Rn:D3ZSU5	Dr:Q5TZ30;Mm:Q497L8	-
P31269	Q9H0C8	3205	80895	HOXA9	ILKAP	chromatin immunoprecipitation assay	27924024	Homo sapiens	GTRD	No	Mm:P09631	Rn:D3ZSU5	Ce:G5EDI3;Dr:E7EY20;Mm:Q8R0F6;Rn:A0A0G2JSS1	-
P31269	O60563	3205	904	HOXA9	CCNT1	chromatin immunoprecipitation assay	29126285	Homo sapiens	ReMap	No	Mm:P09631	Rn:D3ZSU5	Dr:B8A521;Mm:Q9QWV9;Rn:D3ZC98	Rn:A0A0G2JXM2
P31269	Q14444	3205	4076	HOXA9	CAPRIN1	chromatin immunoprecipitation assay	27924024	Homo sapiens	GTRD	No	Mm:P09631	Rn:D3ZSU5	Dr:A5WVQ1;Mm:Q60865	Rn:A0A0G2K8H0
P31269	P43243	3205	9782	HOXA9	MATR3	chromatin immunoprecipitation assay	27924024	Homo sapiens	GTRD	No	Mm:P09631	Rn:D3ZSU5	-	-
P31269	Q8WU10	3205	79912	HOXA9	PYROXD1	chromatin immunoprecipitation assay	27924024	Homo sapiens	GTRD	No	Mm:P09631	Rn:D3ZSU5	Ce:Q18213;Dm:Q9VIP2;Mm:Q3TMV7;Rn:F1LR31	-
P31269	O43439	3205	9139	HOXA9	CBFA2T2	chromatin immunoprecipitation assay	27924024	Homo sapiens	GTRD	No	Mm:P09631	Rn:D3ZSU5	Mm:O70374;Rn:F1M659	-
P31269	Q16363	3205	3910	HOXA9	LAMA4	chromatin immunoprecipitation assay	27924024	Homo sapiens	GTRD	No	Mm:P09631	Rn:D3ZSU5	-	-
P31269	O76082	3205	6584	HOXA9	SLC22A5	chromatin immunoprecipitation assay	27924024	Homo sapiens	GTRD	No	Mm:P09631	Rn:D3ZSU5	Mm:Q9Z0E8;Rn:O70594	-
P31269	Q14242	3205	6404	HOXA9	SELPLG	chromatin immunoprecipitation assay	27924024	Homo sapiens	GTRD	No	Mm:P09631	Rn:D3ZSU5	Mm:Q3TA56	Rn:F6T9E7
P31269	Q9UKV5	3205	267	HOXA9	AMFR	chromatin immunoprecipitation assay	27924024	Homo sapiens	GTRD	No	Mm:P09631	Rn:D3ZSU5	Ce:P90859;Dr:F1QB30;Mm:Q9R049	-
P31269	O60260	3205	5071	HOXA9	PRKN	chromatin immunoprecipitation assay	27924024	Homo sapiens	GTRD	No	Mm:P09631	Rn:D3ZSU5	Ce:Q9XUS3;Dm:Q7KTX7;Mm:Q9WVS6	Dr:A5WUG4;Rn:A0A0G2K9U8
P31269	O14757	3205	1111	HOXA9	CHEK1	chromatin immunoprecipitation assay	27924024	Homo sapiens	GTRD	No	Mm:P09631	Rn:D3ZSU5	Ce:Q9N3Z3;Dm:O61661;Mm:O35280	-
P31269	Q8IYD2	3205	55220	HOXA9	KLHDC8A	chromatin immunoprecipitation assay	27924024	Homo sapiens	GTRD	No	Mm:P09631	Rn:D3ZSU5	Mm:Q91XA8;Rn:F2Z3R0	Dr:E7FFI7
P31269	P46100	3205	546	HOXA9	ATRX	chromatin immunoprecipitation assay	27924024	Homo sapiens	GTRD	No	Mm:P09631	Rn:D3ZSU5	-	-
P31269	A0A087WVB3	3205	100529251	HOXA9	CKLF-CMTM1	chromatin immunoprecipitation assay	29126285;27924024	Homo sapiens	GTRD;ReMap	No	Mm:P09631	Rn:D3ZSU5	-	-
P31269	Q9H792	3205	79834	HOXA9	PEAK1	chromatin immunoprecipitation assay	27924024	Homo sapiens	GTRD	No	Mm:P09631	Rn:D3ZSU5	Mm:Q69Z38;Rn:D4A563	-
P31269	Q9UBR5	3205	51192	HOXA9	CKLF	chromatin immunoprecipitation assay	29126285;27924024	Homo sapiens	GTRD;ReMap	No	Mm:P09631	Rn:D3ZSU5	Mm:Q9DAS1;Rn:Q9JK79	-
P31269	P09017	3205	3221	HOXA9	HOXC4	chromatin immunoprecipitation assay	27924024	Homo sapiens	GTRD	No	Mm:P09631	Rn:D3ZSU5	Dr:Q9PWM3;Mm:Q08624	Rn:D3ZK87
P31269	O00217	3205	4728	HOXA9	NDUFS8	chromatin immunoprecipitation assay	29126285;27924024	Homo sapiens	GTRD;ReMap	No	Mm:P09631	Rn:D3ZSU5	Ce:Q22619;Dm:Q9VF27;Dr:Q6P0T0;Mm:Q8K3J1;Rn:B0BNE6	-
P31269	P48634	3205	7916	HOXA9	PRRC2A	chromatin immunoprecipitation assay	27924024	Homo sapiens	GTRD	No	Mm:P09631	Rn:D3ZSU5	Mm:Q7TSC1	Dr:Q1LWP7;Rn:A0A0U1RRZ5
P31269	Q969V6	3205	57591	HOXA9	MRTFA	chromatin immunoprecipitation assay	27924024	Homo sapiens	GTRD	No	Mm:P09631	Rn:D3ZSU5	-	-
P31269	O60673	3205	5980	HOXA9	REV3L	chromatin immunoprecipitation assay	27924024	Homo sapiens	GTRD	No	Mm:P09631	Rn:D3ZSU5	Mm:Q61493;Rn:F1M8G6	Dr:F1QSQ9
P31269	Q8WYA6	3205	56259	HOXA9	CTNNBL1	chromatin immunoprecipitation assay	27924024	Homo sapiens	GTRD	No	Mm:P09631	Rn:D3ZSU5	Ce:P91401;Dm:Q9VHJ7;Mm:Q9CWL8;Rn:Q4V8K2	-
P31269	P62888	3205	6156	HOXA9	RPL30	chromatin immunoprecipitation assay	27924024	Homo sapiens	GTRD	No	Mm:P09631	Rn:D3ZSU5	Ce:Q9XWS4;Dm:Q9VJ19;Dr:Q7ZUG6;Mm:P62889;Rn:P62890;Sc:P14120	-
P31269	P62273	3205	6235	HOXA9	RPS29	chromatin immunoprecipitation assay	27924024	Homo sapiens	GTRD	No	Mm:P09631	Rn:D3ZSU5	Ce:P90983;Dm:Q9VH69;Dr:Q6Q419;Mm:P62274;Rn:P62275;Sc:P41058;Sc:P41057	-
P31269	Q9Y3Q0	3205	10003	HOXA9	NAALAD2	chromatin immunoprecipitation assay	27924024	Homo sapiens	GTRD	No	Mm:P09631	Rn:D3ZSU5	-	Rn:D4A2Y7
P31269	Q93091	3205	6039	HOXA9	RNASE6	chromatin immunoprecipitation assay	29126285;27924024	Homo sapiens	GTRD;ReMap	No	Mm:P09631	Rn:D3ZSU5	Mm:Q3V3L3	Rn:Q6QDX6
P31269	Q96J02	3205	83737	HOXA9	ITCH	chromatin immunoprecipitation assay	27924024	Homo sapiens	GTRD	No	Mm:P09631	Rn:D3ZSU5	Dr:U6C7X6;Mm:Q8C863	Rn:A0A0G2K9T1
P31269	P22413	3205	5167	HOXA9	ENPP1	chromatin immunoprecipitation assay	27924024	Homo sapiens	GTRD	No	Mm:P09631	Rn:D3ZSU5	Mm:A0A0R4J1Q7;Rn:G3V7V4	-
P31269	Q86WG5	3205	81846	HOXA9	SBF2	chromatin immunoprecipitation assay	29126285;27924024	Homo sapiens	GTRD;ReMap	No	Mm:P09631	Rn:D3ZSU5	Dr:E7F4G2;Mm:E9PXF8;Rn:B5DEJ9	-
P31269	Q05932	3205	2356	HOXA9	FPGS	chromatin immunoprecipitation assay	27924024	Homo sapiens	GTRD	No	Mm:P09631	Rn:D3ZSU5	Ce:Q09509;Dr:F1Q7N0;Mm:P48760;Sc:Q08645	Dm:X2JDF2;Rn:M0R401
P31269	Q96HM7	3205	91523	HOXA9	PCED1B	chromatin immunoprecipitation assay	27924024	Homo sapiens	GTRD	No	Mm:P09631	Rn:D3ZSU5	Mm:Q8BGX1	-
P31269	G9CGD6	3205	-	HOXA9	CNK3/IPCEF1	chromatin immunoprecipitation assay	27924024	Homo sapiens	GTRD	No	Mm:P09631	Rn:D3ZSU5	-	-
P31269	P25089	3205	2359	HOXA9	FPR3	chromatin immunoprecipitation assay	27924024	Homo sapiens	GTRD	No	Mm:P09631	Rn:D3ZSU5	-	-
P31269	Q7Z5M8	3205	145447	HOXA9	ABHD12B	chromatin immunoprecipitation assay	27924024	Homo sapiens	GTRD	No	Mm:P09631	Rn:D3ZSU5	Mm:G3UZN6	Dr:A8E7H0
P31269	Q6UX52	3205	100141515	HOXA9	C17orf99	chromatin immunoprecipitation assay	27924024	Homo sapiens	GTRD	No	Mm:P09631	Rn:D3ZSU5	Mm:Q9CX63	Rn:M0RB05
P31269	Q7Z602	3205	353345	HOXA9	GPR141	chromatin immunoprecipitation assay	27924024	Homo sapiens	GTRD	No	Mm:P09631	Rn:D3ZSU5	Mm:Q7TQP0	Dr:F6P9T2;Rn:Q7TQN5
P31269	P51003	3205	10914	HOXA9	PAPOLA	chromatin immunoprecipitation assay	27924024	Homo sapiens	GTRD	No	Mm:P09631	Rn:D3ZSU5	Mm:Q61183	Dr:Q5SNY2;Rn:A0A0G2K0C9
P31269	Q9NVN3	3205	55188	HOXA9	RIC8B	chromatin immunoprecipitation assay	27924024	Homo sapiens	GTRD	No	Mm:P09631	Rn:D3ZSU5	-	-
P31269	P25098	3205	156	HOXA9	GRK2	chromatin immunoprecipitation assay	27924024	Homo sapiens	GTRD	No	Mm:P09631	Rn:D3ZSU5	Mm:Q99MK8	Rn:F1LMA4
P31269	O14977	3205	51582	HOXA9	AZIN1	chromatin immunoprecipitation assay	27924024	Homo sapiens	GTRD	No	Mm:P09631	Rn:D3ZSU5	Mm:O35484;Rn:Q6P7R3	Dr:E9QIJ8
P31269	O60256	3205	5636	HOXA9	PRPSAP2	chromatin immunoprecipitation assay	27924024	Homo sapiens	GTRD	No	Mm:P09631	Rn:D3ZSU5	Dr:Q803V2;Mm:Q8R574;Rn:O08618	Dm:A0A0B4KHW7
P31269	P19021	3205	5066	HOXA9	PAM	chromatin immunoprecipitation assay	27924024	Homo sapiens	GTRD	No	Mm:P09631	Rn:D3ZSU5	Ce:P83388;Dr:A0A0R4IIV2;Mm:P97467;Rn:P14925	-
P31269	O43255	3205	6478	HOXA9	SIAH2	chromatin immunoprecipitation assay	27924024	Homo sapiens	GTRD	No	Mm:P09631	Rn:D3ZSU5	Dr:G8JL17;Mm:Q06986;Rn:Q8R4T2	-
P31269	Q6NXE6	3205	93436	HOXA9	ARMC6	chromatin immunoprecipitation assay	29126285;27924024	Homo sapiens	GTRD;ReMap	No	Mm:P09631	Rn:D3ZSU5	Dm:Q7K486;Mm:Q8BNU0;Rn:B2RYL4	-
P31269	P40189	3205	3572	HOXA9	IL6ST	chromatin immunoprecipitation assay	27924024	Homo sapiens	GTRD	No	Mm:P09631	Rn:D3ZSU5	Mm:Q00560;Rn:F1LPK1	Dr:F1RCZ2
P31269	O60568	3205	8985	HOXA9	PLOD3	chromatin immunoprecipitation assay	27924024	Homo sapiens	GTRD	No	Mm:P09631	Rn:D3ZSU5	Dr:A3KNH4;Mm:Q9R0E1;Rn:Q5U367	-
P31269	P26572	3205	4245	HOXA9	MGAT1	chromatin immunoprecipitation assay	29126285	Homo sapiens	ReMap	No	Mm:P09631	Rn:D3ZSU5	Ce:Q11068;Dm:Q60GL7;Dr:A3KQ03;Mm:P27808;Rn:Q09325	Ce:G5EFK6
P31269	Q8N3P4	3205	23355	HOXA9	VPS8	chromatin immunoprecipitation assay	27924024	Homo sapiens	GTRD	No	Mm:P09631	Rn:D3ZSU5	Ce:A3QMB3;Dm:Q9VRX2;Mm:Q0P5W1	Dr:F1QQ05;Rn:D4A5F7
P31269	O43567	3205	11342	HOXA9	RNF13	chromatin immunoprecipitation assay	27924024	Homo sapiens	GTRD	No	Mm:P09631	Rn:D3ZSU5	Dr:Q6P0H4;Mm:O54965;Rn:Q66HG0	-
P31269	P61925	3205	5569	HOXA9	PKIA	chromatin immunoprecipitation assay	27924024	Homo sapiens	GTRD	No	Mm:P09631	Rn:D3ZSU5	Mm:P63248;Rn:P63249	-
P31269	Q99943	3205	10554	HOXA9	AGPAT1	chromatin immunoprecipitation assay	27924024	Homo sapiens	GTRD	No	Mm:P09631	Rn:D3ZSU5	Ce:Q93841;Dm:Q9VYJ4;Mm:A0A0R4J263;Rn:Q6MG85	-
P31269	P05408	3205	6447	HOXA9	SCG5	chromatin immunoprecipitation assay	27924024	Homo sapiens	GTRD	No	Mm:P09631	Rn:D3ZSU5	Mm:P12961;Rn:G3V714	Dr:Q6PC28
P31269	O15511	3205	10092	HOXA9	ARPC5	chromatin immunoprecipitation assay	27924024	Homo sapiens	GTRD	No	Mm:P09631	Rn:D3ZSU5	Dr:Q7ZWH4;Dr:Q803M7;Mm:Q9CPW4;Rn:Q4KLF8	-
P31269	O43365	3205	3200	HOXA9	HOXA3	chromatin immunoprecipitation assay	27924024	Homo sapiens	GTRD	No	Mm:P09631	Rn:D3ZSU5	Dr:Q8AWZ2;Mm:P02831	Rn:D3ZM81
P31269	Q12864	3205	1015	HOXA9	CDH17	chromatin immunoprecipitation assay	27924024	Homo sapiens	GTRD	No	Mm:P09631	Rn:D3ZSU5	Dr:F1RD80;Mm:Q9R100;Rn:P55281	-
P31269	A8MTJ3	3205	346562	HOXA9	GNAT3	chromatin immunoprecipitation assay	27924024	Homo sapiens	GTRD	No	Mm:P09631	Rn:D3ZSU5	Mm:Q3V3I2;Rn:P29348	-
P31269	Q96JA3	3205	84725	HOXA9	PLEKHA8	chromatin immunoprecipitation assay	27924024	Homo sapiens	GTRD	No	Mm:P09631	Rn:D3ZSU5	Dr:F1QQ57;Mm:Q80W71;Rn:D3ZY60	-
P31269	Q6N043	3205	54816	HOXA9	ZNF280D	chromatin immunoprecipitation assay	27924024	Homo sapiens	GTRD	No	Mm:P09631	Rn:D3ZSU5	-	-
P31269	Q8NEY3	3205	132851	HOXA9	SPATA4	chromatin immunoprecipitation assay	27924024	Homo sapiens	GTRD	No	Mm:P09631	Rn:D3ZSU5	Dr:Q6DNI1;Mm:Q8K3V1	Rn:M0RCM3
P31269	P55263	3205	132	HOXA9	ADK	chromatin immunoprecipitation assay	27924024	Homo sapiens	GTRD	No	Mm:P09631	Rn:D3ZSU5	Ce:Q93934;Mm:P55264;Rn:A0A0G2K6X9;Sc:P47143	Dm:Q9VU39;Dr:A0A0R4IIH9;Dr:A0A0R4IYX1
P31269	Q86TI0	3205	23216	HOXA9	TBC1D1	chromatin immunoprecipitation assay	27924024	Homo sapiens	GTRD	No	Mm:P09631	Rn:D3ZSU5	Dr:F1R309;Mm:Q60949;Rn:D4AC16	-
P31269	Q502W7	3205	120935	HOXA9	CCDC38	chromatin immunoprecipitation assay	27924024	Homo sapiens	GTRD	No	Mm:P09631	Rn:D3ZSU5	Mm:Q8CDN8;Rn:F1LUB9	-
P31269	Q5T601	3205	266977	HOXA9	ADGRF1	chromatin immunoprecipitation assay	27924024	Homo sapiens	GTRD	No	Mm:P09631	Rn:D3ZSU5	Mm:Q8VEC3	Dr:Q5RHM6
P31269	Q93096	3205	7803	HOXA9	PTP4A1	chromatin immunoprecipitation assay	27924024	Homo sapiens	GTRD	No	Mm:P09631	Rn:D3ZSU5	Mm:Q63739;Rn:Q78EG7	Dr:A0A140LFR6
P31269	Q96QT4	3205	54822	HOXA9	TRPM7	chromatin immunoprecipitation assay	27924024	Homo sapiens	GTRD	No	Mm:P09631	Rn:D3ZSU5	Mm:Q923J1	-
P31269	Q0VAQ4	3205	57228	HOXA9	SMAGP	chromatin immunoprecipitation assay	27924024	Homo sapiens	GTRD	No	Mm:P09631	Rn:D3ZSU5	Mm:Q99KC7;Rn:Q7TPF1	-
P31269	Q8IY63	3205	154810	HOXA9	AMOTL1	chromatin immunoprecipitation assay	27924024	Homo sapiens	GTRD	No	Mm:P09631	Rn:D3ZSU5	Mm:Q9D4H4;Rn:F1LZQ6	-
P31269	Q8N9R8	3205	286205	HOXA9	SCAI	chromatin immunoprecipitation assay	27924024	Homo sapiens	GTRD	No	Mm:P09631	Rn:D3ZSU5	Dr:A2CF54;Mm:Q8C8N2;Rn:F1M3P6	Dm:M9PEA7
P31269	Q8NDH6	3205	130026	HOXA9	ICA1L	chromatin immunoprecipitation assay	27924024	Homo sapiens	GTRD	No	Mm:P09631	Rn:D3ZSU5	Ce:P91124;Mm:Q3TY65	Rn:A0A0H2UHX6
P31269	Q96P44	3205	81578	HOXA9	COL21A1	chromatin immunoprecipitation assay	27924024	Homo sapiens	GTRD	No	Mm:P09631	Rn:D3ZSU5	-	-
P31269	Q9UMZ3	3205	-	HOXA9	PTPRQ	chromatin immunoprecipitation assay	27924024	Homo sapiens	GTRD	No	Mm:P09631	Rn:D3ZSU5	-	-
P31269	P50395	3205	2665	HOXA9	GDI2	chromatin immunoprecipitation assay	27924024	Homo sapiens	GTRD	No	Mm:P09631	Rn:D3ZSU5	Dr:Q6TNT9;Mm:Q61598;Rn:P50399	-
P31269	Q12974	3205	8073	HOXA9	PTP4A2	chromatin immunoprecipitation assay	27924024	Homo sapiens	GTRD	No	Mm:P09631	Rn:D3ZSU5	Mm:O70274;Rn:Q6P9X4	-
P31269	Q9BXS6	3205	51203	HOXA9	NUSAP1	chromatin immunoprecipitation assay	27924024	Homo sapiens	GTRD	No	Mm:P09631	Rn:D3ZSU5	-	-
P31269	Q99627	3205	10920	HOXA9	COPS8	chromatin immunoprecipitation assay	27924024	Homo sapiens	GTRD	No	Mm:P09631	Rn:D3ZSU5	Dm:Q7KTH8;Dr:Q7ZUZ0;Mm:Q8VBV7;Rn:Q6P4Z9	-
P31269	Q8WZ60	3205	89857	HOXA9	KLHL6	chromatin immunoprecipitation assay	27924024	Homo sapiens	GTRD	No	Mm:P09631	Rn:D3ZSU5	Mm:Q6V595	Rn:D4A1Z1
P31269	Q9H1Y0	3205	9474	HOXA9	ATG5	chromatin immunoprecipitation assay	27924024	Homo sapiens	GTRD	No	Mm:P09631	Rn:D3ZSU5	Dm:Q9W3R7;Dr:F1RDC0;Mm:Q99J83;Sc:Q12380	Ce:Q3V5I7;Rn:A0A0G2KAB9
P31269	Q9UKZ1	3205	55571	HOXA9	CNOT11	chromatin immunoprecipitation assay	27924024	Homo sapiens	GTRD	No	Mm:P09631	Rn:D3ZSU5	Dr:A4QP78;Mm:Q9CWN7;Rn:B0BNA9	-
P31269	Q9UBS9	3205	51430	HOXA9	SUCO	chromatin immunoprecipitation assay	27924024	Homo sapiens	GTRD	No	Mm:P09631	Rn:D3ZSU5	Dr:A0A0R4IAV9;Mm:Q8C341;Rn:A0A0G2KAG1	-
P31269	P04075	3205	226	HOXA9	ALDOA	chromatin immunoprecipitation assay	27924024	Homo sapiens	GTRD	No	Mm:P09631	Rn:D3ZSU5	Ce:P46563;Dm:P07764;Dr:Q803Q7;Mm:P05064;Rn:P05065	Dr:Q6P043
P31269	Q96QF0	3205	117177	HOXA9	RAB3IP	chromatin immunoprecipitation assay	27924024	Homo sapiens	GTRD	No	Mm:P09631	Rn:D3ZSU5	-	Dr:A0A2R8Q2W8;Mm:A0A1W2P7K6;Rn:Q62739
P31269	O14793	3205	2660	HOXA9	MSTN	chromatin immunoprecipitation assay	27924024	Homo sapiens	GTRD	No	Mm:P09631	Rn:D3ZSU5	Dr:O42222;Mm:O08689	Rn:O35312
P31269	Q12772	3205	6721	HOXA9	SREBF2	chromatin immunoprecipitation assay	27924024	Homo sapiens	GTRD	No	Mm:P09631	Rn:D3ZSU5	Dr:F1RC21;Mm:Q3U1N2;Rn:F1MA23	-
P31269	Q2NKJ3	3205	80169	HOXA9	CTC1	chromatin immunoprecipitation assay	29126285	Homo sapiens	ReMap	No	Mm:P09631	Rn:D3ZSU5	Mm:Q5SUQ9;Rn:D4A261	-
P31269	A0A1B0GVJ0	3205	-	HOXA9	-	chromatin immunoprecipitation assay	27924024	Homo sapiens	GTRD	No	Mm:P09631	Rn:D3ZSU5	-	-
P31269	P14373	3205	5987	HOXA9	TRIM27	chromatin immunoprecipitation assay	27924024	Homo sapiens	GTRD	No	Mm:P09631	Rn:D3ZSU5	Mm:Q62158;Rn:B5DFI5	-
P31269	P53990	3205	9798	HOXA9	IST1	chromatin immunoprecipitation assay	27924024	Homo sapiens	GTRD	No	Mm:P09631	Rn:D3ZSU5	-	-
P31269	Q9UH77	3205	26249	HOXA9	KLHL3	chromatin immunoprecipitation assay	27924024	Homo sapiens	GTRD	No	Mm:P09631	Rn:D3ZSU5	Mm:E0CZ16	Rn:J3KTS0
P31269	Q09472	3205	2033	HOXA9	EP300	chromatin immunoprecipitation assay	27924024	Homo sapiens	GTRD	No	Mm:P09631	Rn:D3ZSU5	Dr:X1WG57;Mm:B2RWS6	-
P31269	O43172	3205	9128	HOXA9	PRPF4	chromatin immunoprecipitation assay	27924024	Homo sapiens	GTRD	No	Mm:P09631	Rn:D3ZSU5	Ce:Q93339;Dm:Q9VVI0;Dr:Q6PH45;Mm:Q9DAW6;Rn:D4A7J8;Sc:P20053	-
P31269	Q14691	3205	9837	HOXA9	GINS1	chromatin immunoprecipitation assay	27924024	Homo sapiens	GTRD	No	Mm:P09631	Rn:D3ZSU5	Ce:Q22019;Dm:Q9W0I7;Mm:Q9CZ15;Rn:B2RZ16;Sc:Q12488	Dr:F1RAD9
P31269	P09668	3205	1512	HOXA9	CTSH	chromatin immunoprecipitation assay	27924024	Homo sapiens	GTRD	No	Mm:P09631	Rn:D3ZSU5	Dr:F1R4G6;Mm:P49935;Rn:A0A0G2K8H6	-
P31269	A0A0A6YYC7	3205	-	HOXA9	ZFP91-CNTF	chromatin immunoprecipitation assay	27924024	Homo sapiens	GTRD	No	Mm:P09631	Rn:D3ZSU5	-	-
P31269	Q86XK2	3205	80204	HOXA9	FBXO11	chromatin immunoprecipitation assay	27924024	Homo sapiens	GTRD	No	Mm:P09631	Rn:D3ZSU5	Dm:Q9VH60;Mm:Q7TPD1	Ce:A0A0K3AS68;Dr:A0A0R4IJR2;Rn:Q7TSL3
P31269	P10746	3205	7390	HOXA9	UROS	chromatin immunoprecipitation assay	27924024	Homo sapiens	GTRD	No	Mm:P09631	Rn:D3ZSU5	Dm:Q9VF38;Dm:Q9W3B3;Dr:Q800W7;Mm:P51163;Rn:Q5XIF2;Sc:P06174	-
P31269	Q9C099	3205	85444	HOXA9	LRRCC1	chromatin immunoprecipitation assay	29126285	Homo sapiens	ReMap	No	Mm:P09631	Rn:D3ZSU5	Mm:G5E8Y2;Rn:E9PTY0	Dr:F1R597
P31269	Q9Y2A7	3205	10787	HOXA9	NCKAP1	chromatin immunoprecipitation assay	27924024	Homo sapiens	GTRD	No	Mm:P09631	Rn:D3ZSU5	Dm:P55162;Mm:P28660;Rn:F1LSM5	Dr:B0S6R1
P31269	Q8N960	3205	153241	HOXA9	CEP120	chromatin immunoprecipitation assay	27924024	Homo sapiens	GTRD	No	Mm:P09631	Rn:D3ZSU5	Mm:Q7TSG1;Rn:D4A3J3	-
P31269	Q16799	3205	6252	HOXA9	RTN1	chromatin immunoprecipitation assay	27924024	Homo sapiens	GTRD	No	Mm:P09631	Rn:D3ZSU5	-	Dr:Q5TZI1;Mm:Q7M6W1
P31269	A8MSI8	3205	201229	HOXA9	LYRM9	chromatin immunoprecipitation assay	27924024	Homo sapiens	GTRD	No	Mm:P09631	Rn:D3ZSU5	Dr:B3DFV0;Mm:Q3UN90;Rn:B2RZD7	-
P31269	Q16698	3205	1666	HOXA9	DECR1	chromatin immunoprecipitation assay	29126285	Homo sapiens	ReMap	No	Mm:P09631	Rn:D3ZSU5	Ce:Q93761;Dr:F1QB21;Mm:Q9CQ62;Rn:G3V734	Ce:Q22230;Ce:Q23116
P31269	P28698	3205	7593	HOXA9	MZF1	chromatin immunoprecipitation assay	27924024	Homo sapiens	GTRD	No	Mm:P09631	Rn:D3ZSU5	Rn:D3ZF35	-
P31269	Q8N635	3205	254528	HOXA9	MEIOB	chromatin immunoprecipitation assay	27924024	Homo sapiens	GTRD	No	Mm:P09631	Rn:D3ZSU5	Dm:Q9W3M9;Mm:Q9D513;Rn:B0BMX9	Dr:F1R891
P31269	P17542	3205	6886	HOXA9	TAL1	chromatin immunoprecipitation assay	27924024	Homo sapiens	GTRD	No	Mm:P09631	Rn:D3ZSU5	Dr:O93507;Mm:P22091;Rn:D3Z921	-
P31269	P00558	3205	5230	HOXA9	PGK1	chromatin immunoprecipitation assay	27924024	Homo sapiens	GTRD	No	Mm:P09631	Rn:D3ZSU5	Mm:P09411;Rn:P16617	Dr:F1QXV8
P31269	Q9BXC9	3205	583	HOXA9	BBS2	chromatin immunoprecipitation assay	27924024	Homo sapiens	GTRD	No	Mm:P09631	Rn:D3ZSU5	-	-
P31269	Q96RV3	3205	22990	HOXA9	PCNX1	chromatin immunoprecipitation assay	27924024	Homo sapiens	GTRD	No	Mm:P09631	Rn:D3ZSU5	Mm:Q9QYC1	Rn:E9PSU6
P31269	Q8N7B9	3205	146779	HOXA9	EFCAB3	chromatin immunoprecipitation assay	27924024	Homo sapiens	GTRD	No	Mm:P09631	Rn:D3ZSU5	Mm:Q80X60	Rn:F1LN12
P31269	Q8IYU8	3205	221154	HOXA9	MICU2	chromatin immunoprecipitation assay	27924024	Homo sapiens	GTRD	No	Mm:P09631	Rn:D3ZSU5	Dr:Q1LYC5;Mm:Q8CD10;Rn:F1LMJ8	-
P31269	Q9Y6E2	3205	28969	HOXA9	BZW2	chromatin immunoprecipitation assay	27924024	Homo sapiens	GTRD	No	Mm:P09631	Rn:D3ZSU5	Mm:Q91VK1;Rn:Q9WTT7	Dr:Q1LUC1
P31269	Q7L014	3205	9879	HOXA9	DDX46	chromatin immunoprecipitation assay	27924024	Homo sapiens	GTRD	No	Mm:P09631	Rn:D3ZSU5	-	-
P31269	Q86TZ1	3205	-	HOXA9	TTC6	chromatin immunoprecipitation assay	27924024	Homo sapiens	GTRD	No	Mm:P09631	Rn:D3ZSU5	-	-
P31269	R4GMX3	3205	100532731	HOXA9	COMMD3-BMI1	chromatin immunoprecipitation assay	27924024	Homo sapiens	GTRD	No	Mm:P09631	Rn:D3ZSU5	-	-
P31269	Q96RE7	3205	112939	HOXA9	NACC1	chromatin immunoprecipitation assay	29126285	Homo sapiens	ReMap	No	Mm:P09631	Rn:D3ZSU5	Mm:Q7TSZ8;Rn:O35260	-
P31269	O43493	3205	10618	HOXA9	TGOLN2	chromatin immunoprecipitation assay	29126285	Homo sapiens	ReMap	No	Mm:P09631	Rn:D3ZSU5	Ce:Q23330;Dr:A0A0R4IJR7;Sc:P32583	-
P31269	Q8NEY8	3205	51535	HOXA9	PPHLN1	chromatin immunoprecipitation assay	27924024	Homo sapiens	GTRD	No	Mm:P09631	Rn:D3ZSU5	-	-
P31269	P31269	3205	3205	HOXA9	HOXA9	chromatin immunoprecipitation assay	27924024	Homo sapiens	GTRD	No	Mm:P09631	Rn:D3ZSU5	Mm:P09631	Rn:D3ZSU5
P31269	P13612	3205	3676	HOXA9	ITGA4	chromatin immunoprecipitation assay	27924024	Homo sapiens	GTRD	No	Mm:P09631	Rn:D3ZSU5	Dr:A0A0R4ICS1;Mm:Q792F9;Rn:D3ZMQ3	-
P31269	Q9UGJ0	3205	51422	HOXA9	PRKAG2	chromatin immunoprecipitation assay	27924024	Homo sapiens	GTRD	No	Mm:P09631	Rn:D3ZSU5	Mm:Q91WG5;Rn:A0A140UHX4	-
P31269	Q8TEB1	3205	80344	HOXA9	DCAF11	chromatin immunoprecipitation assay	27924024	Homo sapiens	GTRD	No	Mm:P09631	Rn:D3ZSU5	Ce:P90794;Dm:Q7JYQ4;Mm:Q91VU6;Rn:Q5M9G8	Dr:Q499B0
P31269	P15531	3205	4830	HOXA9	NME1	chromatin immunoprecipitation assay	29126285;27924024	Homo sapiens	GTRD;ReMap	No	Mm:P09631	Rn:D3ZSU5	-	-
P31269	Q9Y343	3205	28966	HOXA9	SNX24	chromatin immunoprecipitation assay	27924024	Homo sapiens	GTRD	No	Mm:P09631	Rn:D3ZSU5	Mm:Q9CRB0;Rn:Q5U2S5	Dr:F1QPU0
P31269	P12270	3205	7175	HOXA9	TPR	chromatin immunoprecipitation assay	27924024	Homo sapiens	GTRD	No	Mm:P09631	Rn:D3ZSU5	Dm:A1Z8P9;Dr:Q5RI09;Mm:F6ZDS4;Rn:F1MA98;Sc:Q02455	-
P31269	Q96JS3	3205	84547	HOXA9	PGBD1	chromatin immunoprecipitation assay	27924024	Homo sapiens	GTRD	No	Mm:P09631	Rn:D3ZSU5	-	-
P31269	P52803	3205	1946	HOXA9	EFNA5	chromatin immunoprecipitation assay	27924024	Homo sapiens	GTRD	No	Mm:P09631	Rn:D3ZSU5	Mm:O08543	Rn:G3V989
P31269	Q9Y5F0	3205	56123	HOXA9	PCDHB13	chromatin immunoprecipitation assay	27924024	Homo sapiens	GTRD	No	Mm:P09631	Rn:D3ZSU5	-	-
P31269	P19883	3205	10468	HOXA9	FST	chromatin immunoprecipitation assay	27924024	Homo sapiens	GTRD	No	Mm:P09631	Rn:D3ZSU5	Dr:Q9YHV4;Mm:P47931;Rn:P21674	-
P31269	Q9Y3C6	3205	51645	HOXA9	PPIL1	chromatin immunoprecipitation assay	27924024	Homo sapiens	GTRD	No	Mm:P09631	Rn:D3ZSU5	Ce:Q18445;Dm:Q9W0Q2;Dr:Q3KR14;Mm:Q9D0W5;Rn:Q4KLI4	-
P31269	P53582	3205	23173	HOXA9	METAP1	chromatin immunoprecipitation assay	27924024	Homo sapiens	GTRD	No	Mm:P09631	Rn:D3ZSU5	Ce:Q965Y1;Dm:Q9VC48;Mm:Q8BP48;Rn:D3ZE72;Sc:Q01662	-
P31269	Q8N5C6	3205	55133	HOXA9	SRBD1	chromatin immunoprecipitation assay	27924024	Homo sapiens	GTRD	No	Mm:P09631	Rn:D3ZSU5	Ce:Q9N4L5;Dm:Q9VCX7;Mm:F8WGW3;Rn:D4A9B0	Dr:A8E7H1
P31269	P32519	3205	1997	HOXA9	ELF1	chromatin immunoprecipitation assay	27924024	Homo sapiens	GTRD	No	Mm:P09631	Rn:D3ZSU5	Dr:E7F1J0;Mm:Q60775	Rn:G3V9V2
P31269	Q8WVD5	3205	50862	HOXA9	RNF141	chromatin immunoprecipitation assay	27924024	Homo sapiens	GTRD	No	Mm:P09631	Rn:D3ZSU5	Ce:Q20737;Mm:Q99MB7;Rn:Q6IV57	Dr:A3KQA8
P31269	P30622	3205	6249	HOXA9	CLIP1	chromatin immunoprecipitation assay	27924024	Homo sapiens	GTRD	No	Mm:P09631	Rn:D3ZSU5	Sc:P43597	Dr:E7F2X0;Mm:F8WIA1;Rn:A0A0G2K681
P31269	Q99755	3205	8394	HOXA9	PIP5K1A	chromatin immunoprecipitation assay	27924024	Homo sapiens	GTRD	No	Mm:P09631	Rn:D3ZSU5	Mm:P70182;Rn:D3ZSI8	Dr:F1QTD5
P31269	Q9H095	3205	84223	HOXA9	IQCG	chromatin immunoprecipitation assay	27924024	Homo sapiens	GTRD	No	Mm:P09631	Rn:D3ZSU5	Mm:Q80W32;Rn:G3V973	Dr:A0A1C7CYU0
P31269	Q96LT4	3205	142891	HOXA9	SAMD8	chromatin immunoprecipitation assay	27924024	Homo sapiens	GTRD	No	Mm:P09631	Rn:D3ZSU5	-	-
P31269	Q14696	3205	23184	HOXA9	MESD	chromatin immunoprecipitation assay	27924024	Homo sapiens	GTRD	No	Mm:P09631	Rn:D3ZSU5	Ce:Q8IG33;Mm:Q9ERE7;Rn:Q5U2R7	Dr:A1L243
P31269	Q9BSD3	3205	83695	HOXA9	RHNO1	chromatin immunoprecipitation assay	27924024	Homo sapiens	GTRD	No	Mm:P09631	Rn:D3ZSU5	Dr:E7F2N1;Mm:E9Q1D4;Rn:Q6AY26	-
P31269	Q53GQ0	3205	51144	HOXA9	HSD17B12	chromatin immunoprecipitation assay	27924024	Homo sapiens	GTRD	No	Mm:P09631	Rn:D3ZSU5	Dm:Q9W3N1;Dr:Q6P3L6;Dr:Q6QA33;Mm:O70503;Rn:Q6P7R8	-
P31269	Q9P2S2	3205	9379	HOXA9	NRXN2	chromatin immunoprecipitation assay	27924024	Homo sapiens	GTRD	No	Mm:P09631	Rn:D3ZSU5	Mm:E9Q7X7	Dr:B7ZD56;Rn:D3ZAD6
P31269	Q9H2K2	3205	80351	HOXA9	TNKS2	chromatin immunoprecipitation assay	29126285	Homo sapiens	ReMap	No	Mm:P09631	Rn:D3ZSU5	Mm:Q3UES3	Rn:D3ZRP5
P31269	Q15120	3205	5165	HOXA9	PDK3	chromatin immunoprecipitation assay	27924024	Homo sapiens	GTRD	No	Mm:P09631	Rn:D3ZSU5	Dm:P91622;Mm:Q922H2;Rn:B5DFI9	Dr:A0A0R4IR80;Dr:E9QGW0
P31269	O15121	3205	8560	HOXA9	DEGS1	chromatin immunoprecipitation assay	27924024	Homo sapiens	GTRD	No	Mm:P09631	Rn:D3ZSU5	Dm:Q94515;Dr:B8A4A2;Mm:O09005;Rn:Q5XIF5	-
P31269	P25100	3205	146	HOXA9	ADRA1D	chromatin immunoprecipitation assay	27924024	Homo sapiens	GTRD	No	Mm:P09631	Rn:D3ZSU5	Mm:A2ANQ2;Rn:G3V8W0	-
P31269	Q5VTR2	3205	56254	HOXA9	RNF20	chromatin immunoprecipitation assay	27924024	Homo sapiens	GTRD	No	Mm:P09631	Rn:D3ZSU5	Dr:F1R926;Mm:Q5DTM8;Rn:D3ZYQ9	-
P31269	Q7Z6B7	3205	57522	HOXA9	SRGAP1	chromatin immunoprecipitation assay	27924024	Homo sapiens	GTRD	No	Mm:P09631	Rn:D3ZSU5	Dr:F1Q4Y5;Rn:F1M287	Mm:D3YZW1
P31269	Q8IXW5	3205	79871	HOXA9	RPAP2	chromatin immunoprecipitation assay	27924024	Homo sapiens	GTRD	No	Mm:P09631	Rn:D3ZSU5	Dr:B0UYH6;Mm:Q8VC34;Rn:Q5I0E6	-
P31269	Q92766	3205	6239	HOXA9	RREB1	chromatin immunoprecipitation assay	27924024	Homo sapiens	GTRD	No	Mm:P09631	Rn:D3ZSU5	Dm:Q9W4J1;Dr:F1R609;Mm:Q3UH06;Rn:A0A0G2K4K0	-
P31269	Q6ZUS6	3205	91050	HOXA9	CCDC149	chromatin immunoprecipitation assay	27924024	Homo sapiens	GTRD	No	Mm:P09631	Rn:D3ZSU5	-	-
P31269	O15534	3205	5187	HOXA9	PER1	chromatin immunoprecipitation assay	27924024	Homo sapiens	GTRD	No	Mm:P09631	Rn:D3ZSU5	Dr:A0A0R4ICG0;Dr:B3DK47;Mm:O35973;Rn:A0A0H2UHZ7	-
P31269	P09493	3205	7168	HOXA9	TPM1	chromatin immunoprecipitation assay	27924024	Homo sapiens	GTRD	No	Mm:P09631	Rn:D3ZSU5	-	-
P31269	Q3KP22	3205	283129	HOXA9	MAJIN	chromatin immunoprecipitation assay	27924024	Homo sapiens	GTRD	No	Mm:P09631	Rn:D3ZSU5	-	Rn:Q6AYM7
P31269	P63151	3205	5520	HOXA9	PPP2R2A	chromatin immunoprecipitation assay	27924024	Homo sapiens	GTRD	No	Mm:P09631	Rn:D3ZSU5	Dr:A2BG80;Mm:Q6P1F6;Rn:P36876	-
P31269	Q6Q0C0	3205	84231	HOXA9	TRAF7	chromatin immunoprecipitation assay	29126285;27924024	Homo sapiens	GTRD;ReMap	No	Mm:P09631	Rn:D3ZSU5	Dr:A1L1U9;Mm:F8WJF7;Rn:B1WBW7	-
P31269	P53367	3205	27236	HOXA9	ARFIP1	chromatin immunoprecipitation assay	27924024	Homo sapiens	GTRD	No	Mm:P09631	Rn:D3ZSU5	Ce:P34445;Mm:G5E8V9;Mm:E9QAY5	Rn:A0A0G2JYA2
P31269	Q12887	3205	1352	HOXA9	COX10	chromatin immunoprecipitation assay	29126285	Homo sapiens	ReMap	No	Mm:P09631	Rn:D3ZSU5	Dm:Q9VKZ1;Dr:F1QL30;Mm:Q8CFY5;Rn:F1LVF4	-
P31269	P49411	3205	7284	HOXA9	TUFM	chromatin immunoprecipitation assay	29126285;27924024	Homo sapiens	GTRD;ReMap	No	Mm:P09631	Rn:D3ZSU5	-	-
P31269	O00469	3205	5352	HOXA9	PLOD2	chromatin immunoprecipitation assay	27924024	Homo sapiens	GTRD	No	Mm:P09631	Rn:D3ZSU5	Dr:A4U7F9;Mm:Q9R0B9;Rn:D3ZQR7	-
P31269	Q6PJ61	3205	23403	HOXA9	FBXO46	chromatin immunoprecipitation assay	27924024	Homo sapiens	GTRD	No	Mm:P09631	Rn:D3ZSU5	Dr:Q1L8N6;Mm:Q8BG80;Rn:Q4KLY2	-
P31269	Q76M96	3205	151887	HOXA9	CCDC80	chromatin immunoprecipitation assay	27924024	Homo sapiens	GTRD	No	Mm:P09631	Rn:D3ZSU5	Mm:Q8R2G6	Dr:Q90X49;Rn:Q6QD51
P31269	Q9NRN9	3205	29081	HOXA9	METTL5	chromatin immunoprecipitation assay	27924024	Homo sapiens	GTRD	No	Mm:P09631	Rn:D3ZSU5	Ce:Q18511;Dm:Q8MSW4;Dr:F1QVR8;Mm:Q8K1A0;Rn:B0BNB3	-
P31269	Q5H9U9	3205	91351	HOXA9	DDX60L	chromatin immunoprecipitation assay	27924024	Homo sapiens	GTRD	No	Mm:P09631	Rn:D3ZSU5	-	-
P31269	Q96HC4	3205	10611	HOXA9	PDLIM5	chromatin immunoprecipitation assay	27924024	Homo sapiens	GTRD	No	Mm:P09631	Rn:D3ZSU5	Dr:A0A0R4IN44;Mm:Q8CI51;Rn:Q62920	-
P31269	Q6ZWT7	3205	129642	HOXA9	MBOAT2	chromatin immunoprecipitation assay	27924024	Homo sapiens	GTRD	No	Mm:P09631	Rn:D3ZSU5	Dr:F6NQA9;Mm:Q8R3I2;Rn:Q3T1J2;Sc:Q08548	Dr:Q5TZ95
P31269	P51659	3205	3295	HOXA9	HSD17B4	chromatin immunoprecipitation assay	27924024	Homo sapiens	GTRD	No	Mm:P09631	Rn:D3ZSU5	Dm:Q9VXJ0;Mm:P51660;Sc:Q02207	Dr:Q8AYH1;Rn:Q6IN39
P31269	Q6UUV7	3205	64784	HOXA9	CRTC3	chromatin immunoprecipitation assay	27924024	Homo sapiens	GTRD	No	Mm:P09631	Rn:D3ZSU5	Mm:Q91X84;Rn:F1LVL6	-
P31269	O75362	3205	7764	HOXA9	ZNF217	chromatin immunoprecipitation assay	27924024	Homo sapiens	GTRD	No	Mm:P09631	Rn:D3ZSU5	Dr:E7EZ61;Mm:Q3U0X6;Rn:D4AB75	-
P31269	Q9UIJ7	3205	50808	HOXA9	AK3	chromatin immunoprecipitation assay	27924024	Homo sapiens	GTRD	No	Mm:P09631	Rn:D3ZSU5	Ce:Q09629;Dr:F1R4S7;Mm:Q9WTP7;Rn:Q6P2A5	-
P31269	Q5T9S5	3205	343099	HOXA9	CCDC18	chromatin immunoprecipitation assay	27924024	Homo sapiens	GTRD	No	Mm:P09631	Rn:D3ZSU5	Dr:A8E7I8;Mm:Q640L5	Rn:D4A317
P31269	Q6PJT7	3205	79882	HOXA9	ZC3H14	chromatin immunoprecipitation assay	27924024	Homo sapiens	GTRD	No	Mm:P09631	Rn:D3ZSU5	Ce:Q95XU6;Dm:Q9V3H9;Dr:Q5TYQ8;Mm:Q8BJ05;Rn:D4A652	-
P31269	O95835	3205	9113	HOXA9	LATS1	chromatin immunoprecipitation assay	27924024	Homo sapiens	GTRD	No	Mm:P09631	Rn:D3ZSU5	Mm:Q8BYR2;Rn:F1M2K4	-
P31269	Q9UBI1	3205	23412	HOXA9	COMMD3	chromatin immunoprecipitation assay	27924024	Homo sapiens	GTRD	No	Mm:P09631	Rn:D3ZSU5	Dm:Q9I7W2;Dr:F1RE23;Mm:Q63829;Rn:Q6P9U3	-
P31269	A6NK59	3205	142686	HOXA9	ASB14	chromatin immunoprecipitation assay	27924024	Homo sapiens	GTRD	No	Mm:P09631	Rn:D3ZSU5	Mm:E9QPD0	Rn:F1M704
P31269	P41181	3205	359	HOXA9	AQP2	chromatin immunoprecipitation assay	27924024	Homo sapiens	GTRD	No	Mm:P09631	Rn:D3ZSU5	Mm:P56402;Rn:A0A0G2K7Q2	-
P31269	Q9BYX2	3205	55357	HOXA9	TBC1D2	chromatin immunoprecipitation assay	27924024	Homo sapiens	GTRD	No	Mm:P09631	Rn:D3ZSU5	Ce:Q23419;Dr:E7F513;Mm:B1AVH7;Rn:B5DFA1	-
P31269	O15442	3205	758	HOXA9	MPPED1	chromatin immunoprecipitation assay	27924024	Homo sapiens	GTRD	No	Mm:P09631	Rn:D3ZSU5	Ce:Q22306;Dm:Q9VT29;Dr:F1QUV1;Mm:Q91ZG2	Rn:D4A120
P31269	P47914	3205	6159	HOXA9	RPL29	chromatin immunoprecipitation assay	29126285;27924024	Homo sapiens	GTRD;ReMap	No	Mm:P09631	Rn:D3ZSU5	Mm:W4VSN7;Mm:P47915;Rn:P25886	Rn:M0R665;Rn:F1LYI5;Rn:D4A888
P31269	O15117	3205	2533	HOXA9	FYB1	chromatin immunoprecipitation assay	27924024	Homo sapiens	GTRD	No	Mm:P09631	Rn:D3ZSU5	Mm:O35601;Rn:D3ZIE4	-
P31269	Q96RW7	3205	83872	HOXA9	HMCN1	chromatin immunoprecipitation assay	27924024	Homo sapiens	GTRD	No	Mm:P09631	Rn:D3ZSU5	Mm:D3YXG0;Rn:F1M4Q3	-
P31269	Q01415	3205	2585	HOXA9	GALK2	chromatin immunoprecipitation assay	27924024	Homo sapiens	GTRD	No	Mm:P09631	Rn:D3ZSU5	Ce:O01969;Dm:Q95U34;Dr:E7FDP4;Rn:Q5XIG6;Sc:P04385;Sc:P13045	Mm:Q8BUU7
P31269	Q6PCB5	3205	222194	HOXA9	RSBN1L	chromatin immunoprecipitation assay	27924024	Homo sapiens	GTRD	No	Mm:P09631	Rn:D3ZSU5	Rn:D3ZZH7	Mm:D3Z0K6
P31269	Q9NX36	3205	54943	HOXA9	DNAJC28	chromatin immunoprecipitation assay	27924024	Homo sapiens	GTRD	No	Mm:P09631	Rn:D3ZSU5	Dm:Q9VM54;Dr:B0R066;Rn:Q6AYG2	Mm:E9Q1L7
P31269	Q9NR21	3205	57097	HOXA9	PARP11	chromatin immunoprecipitation assay	27924024	Homo sapiens	GTRD	No	Mm:P09631	Rn:D3ZSU5	Mm:Q8CFF0;Rn:A0A0G2JTL9	-
P31269	Q96K62	3205	84878	HOXA9	ZBTB45	chromatin immunoprecipitation assay	27924024	Homo sapiens	GTRD	No	Mm:P09631	Rn:D3ZSU5	Mm:Q52KG4;Rn:D4A1A3	-
P31269	P47712	3205	5321	HOXA9	PLA2G4A	chromatin immunoprecipitation assay	27924024	Homo sapiens	GTRD	No	Mm:P09631	Rn:D3ZSU5	Dr:F1QWF8;Mm:P47713;Rn:Q6IRF5	-
P31269	Q8IYY4	3205	199221	HOXA9	DZIP1L	chromatin immunoprecipitation assay	27924024	Homo sapiens	GTRD	No	Mm:P09631	Rn:D3ZSU5	Mm:Q499E4;Rn:Q5XIA0	Dr:X1WEH0
P31269	Q8IUG5	3205	84700	HOXA9	MYO18B	chromatin immunoprecipitation assay	27924024	Homo sapiens	GTRD	No	Mm:P09631	Rn:D3ZSU5	Mm:E9PV66	Rn:M0R6Z9
P31269	Q15652	3205	221037	HOXA9	JMJD1C	chromatin immunoprecipitation assay	27924024	Homo sapiens	GTRD	No	Mm:P09631	Rn:D3ZSU5	Dr:A0A0R4IYD2;Rn:F1LMK8	Mm:A0A0A0MQ98
P31269	Q96BR1	3205	100533105;23678	HOXA9	SGK3	chromatin immunoprecipitation assay	27924024	Homo sapiens	GTRD	No	Mm:P09631	Rn:D3ZSU5	-	-
P31269	Q9Y6X1	3205	27230	HOXA9	SERP1	chromatin immunoprecipitation assay	27924024	Homo sapiens	GTRD	No	Mm:P09631	Rn:D3ZSU5	Mm:Q9Z1W5;Rn:Q9R2C1	Dr:Q6DGW5
P31269	Q6UW88	3205	255324	HOXA9	EPGN	chromatin immunoprecipitation assay	27924024	Homo sapiens	GTRD	No	Mm:P09631	Rn:D3ZSU5	Dr:A0A0R4IWG0;Mm:Q924X1;Rn:D3Z9P6	-
P31269	Q9BVV6	3205	9786	HOXA9	KIAA0586	chromatin immunoprecipitation assay	29126285;27924024	Homo sapiens	GTRD;ReMap	No	Mm:P09631	Rn:D3ZSU5	-	-
P31269	P01106	3205	4609	HOXA9	MYC	chromatin immunoprecipitation assay	27924024	Homo sapiens	GTRD	No	Mm:P09631	Rn:D3ZSU5	Dr:F1RC36;Mm:P01108	-
P31269	O15126	3205	9522	HOXA9	SCAMP1	chromatin immunoprecipitation assay	27924024	Homo sapiens	GTRD	No	Mm:P09631	Rn:D3ZSU5	Dr:Q6P0B3;Mm:Q8K021;Rn:A0A0G2JY82	-
P31269	Q9NY46	3205	6328	HOXA9	SCN3A	chromatin immunoprecipitation assay	27924024	Homo sapiens	GTRD	No	Mm:P09631	Rn:D3ZSU5	Mm:A2ASI5;Rn:F1LX08	-
P31269	Q8N5U6	3205	9921	HOXA9	RNF10	chromatin immunoprecipitation assay	27924024	Homo sapiens	GTRD	No	Mm:P09631	Rn:D3ZSU5	Dm:Q9W0D8;Dr:B0UXR5;Mm:Q3UIW5;Rn:A0A0H2UI24	-
P31269	Q9BSG0	3205	84279	HOXA9	PRADC1	chromatin immunoprecipitation assay	29126285	Homo sapiens	ReMap	No	Mm:P09631	Rn:D3ZSU5	Dm:Q9W1W9;Mm:Q9D9N8;Rn:M0R5K7	-
P31269	Q7Z4S6	3205	55605	HOXA9	KIF21A	chromatin immunoprecipitation assay	27924024	Homo sapiens	GTRD	No	Mm:P09631	Rn:D3ZSU5	Mm:Q9QXL2	Dr:F8W409;Rn:D3ZCG2
P31269	Q9P260	3205	57614	HOXA9	RELCH	chromatin immunoprecipitation assay	27924024	Homo sapiens	GTRD	No	Mm:P09631	Rn:D3ZSU5	Rn:D3ZJ01	Dr:A0A0R4IBI3;Mm:E9QM90
P31269	Q6PJG2	3205	91748	HOXA9	MIDEAS	chromatin immunoprecipitation assay	27924024	Homo sapiens	GTRD	No	Mm:P09631	Rn:D3ZSU5	Dr:E7FFR7;Mm:E9Q2I4;Rn:D4ACA6	-
P31269	P51677	3205	1232	HOXA9	CCR3	chromatin immunoprecipitation assay	27924024	Homo sapiens	GTRD	No	Mm:P09631	Rn:D3ZSU5	Mm:P51678	Rn:A0A0A0MXU9
P31269	P32019	3205	3633	HOXA9	INPP5B	chromatin immunoprecipitation assay	27924024	Homo sapiens	GTRD	No	Mm:P09631	Rn:D3ZSU5	Mm:Q8K337;Rn:D4A2N2	Dr:A0A0R4IMT3;Rn:F1LP71
P31269	Q9BTV4	3205	79188	HOXA9	TMEM43	chromatin immunoprecipitation assay	27924024	Homo sapiens	GTRD	No	Mm:P09631	Rn:D3ZSU5	Dm:Q9VSB9;Mm:Q9DBS1;Rn:Q5XIP9	-
P31269	P29558	3205	5937	HOXA9	RBMS1	chromatin immunoprecipitation assay	27924024	Homo sapiens	GTRD	No	Mm:P09631	Rn:D3ZSU5	-	Mm:E9PZ21;Rn:A0A0G2K4R7
P31269	Q7L775	3205	9852	HOXA9	EPM2AIP1	chromatin immunoprecipitation assay	27924024	Homo sapiens	GTRD	No	Mm:P09631	Rn:D3ZSU5	Mm:Q8VEH5;Rn:F1M471	-
P31269	Q70CQ2	3205	9736	HOXA9	USP34	chromatin immunoprecipitation assay	27924024	Homo sapiens	GTRD	No	Mm:P09631	Rn:D3ZSU5	Dm:Q9VC56;Dr:A0A0G2KYP4;Rn:A0A0G2JTF5	Mm:Z4YLQ1
P31269	Q8N3U4	3205	10735	HOXA9	STAG2	chromatin immunoprecipitation assay	27924024	Homo sapiens	GTRD	No	Mm:P09631	Rn:D3ZSU5	Dr:A0A0R4IZR5;Mm:O35638;Rn:A0A0G2K4D9	-
P31269	Q8IUH4	3205	54503	HOXA9	ZDHHC13	chromatin immunoprecipitation assay	27924024	Homo sapiens	GTRD	No	Mm:P09631	Rn:D3ZSU5	Dr:A0A0R4IQZ2;Mm:Q9CWU2;Rn:E9PU37	-
P31269	Q92793	3205	1387	HOXA9	CREBBP	chromatin immunoprecipitation assay	27924024	Homo sapiens	GTRD	No	Mm:P09631	Rn:D3ZSU5	Dr:A0A0R4IPF2;Rn:F1M9G7	Mm:F8VPR5
P31269	P11940	3205	26986	HOXA9	PABPC1	chromatin immunoprecipitation assay	27924024	Homo sapiens	GTRD	No	Mm:P09631	Rn:D3ZSU5	Mm:P29341;Rn:Q9EPH8;Sc:P39684	-
P31269	Q5SZL2	3205	387119	HOXA9	CEP85L	chromatin immunoprecipitation assay	27924024	Homo sapiens	GTRD	No	Mm:P09631	Rn:D3ZSU5	Dr:F1QW15;Mm:A0A1W2P884;Rn:F7EXF4	-
P31269	Q8N5G2	3205	55219	HOXA9	MACO1	chromatin immunoprecipitation assay	27924024	Homo sapiens	GTRD	No	Mm:P09631	Rn:D3ZSU5	Ce:P91193;Dr:Q2TLY1;Dr:Q2TLY2;Mm:Q7TQE6;Rn:Q4V7D3	-
P31269	P26196	3205	1656	HOXA9	DDX6	chromatin immunoprecipitation assay	27924024	Homo sapiens	GTRD	No	Mm:P09631	Rn:D3ZSU5	Ce:Q95YF3;Dm:P23128;Dr:E7FD91;Mm:P54823;Rn:D3ZD73;Sc:P39517	-
P31269	Q5JPF3	3205	-	HOXA9	ANKRD36C	chromatin immunoprecipitation assay	27924024	Homo sapiens	GTRD	No	Mm:P09631	Rn:D3ZSU5	-	-
P31269	Q9NZ56	3205	56776	HOXA9	FMN2	chromatin immunoprecipitation assay	27924024	Homo sapiens	GTRD	No	Mm:P09631	Rn:D3ZSU5	Mm:Q9JL04;Rn:A0A0G2JZ27	Dr:E7F517
P31269	Q9NVC6	3205	9440	HOXA9	MED17	chromatin immunoprecipitation assay	27924024	Homo sapiens	GTRD	No	Mm:P09631	Rn:D3ZSU5	-	-
P31269	Q9NPB1	3205	56953	HOXA9	NT5M	chromatin immunoprecipitation assay	27924024	Homo sapiens	GTRD	No	Mm:P09631	Rn:D3ZSU5	-	-
P31269	Q7Z3E1	3205	25976	HOXA9	TIPARP	chromatin immunoprecipitation assay	27924024	Homo sapiens	GTRD	No	Mm:P09631	Rn:D3ZSU5	Mm:Q8C1B2;Rn:D3ZMH5	Dr:F8W3Q5
P31269	Q9BVW5	3205	54962	HOXA9	TIPIN	chromatin immunoprecipitation assay	27924024	Homo sapiens	GTRD	No	Mm:P09631	Rn:D3ZSU5	Dr:G1K2L6;Mm:Q91WA1;Rn:F1LM96	Rn:F1M2N9
P31269	Q01433	3205	271	HOXA9	AMPD2	chromatin immunoprecipitation assay	27924024	Homo sapiens	GTRD	No	Mm:P09631	Rn:D3ZSU5	-	-
P31269	V9GY48	3205	-	HOXA9	-	chromatin immunoprecipitation assay	27924024	Homo sapiens	GTRD	No	Mm:P09631	Rn:D3ZSU5	-	-
P31269	Q8NEM7	3205	55578	HOXA9	SUPT20H	chromatin immunoprecipitation assay	27924024	Homo sapiens	GTRD	No	Mm:P09631	Rn:D3ZSU5	Rn:A0A0G2KAS5	Dr:E9QI95;Mm:A0A0G2JGY6
P31269	Q96K80	3205	84872	HOXA9	ZC3H10	chromatin immunoprecipitation assay	29126285	Homo sapiens	ReMap	No	Mm:P09631	Rn:D3ZSU5	Dr:Q6ZM22;Mm:Q8R205;Rn:D3ZLM7	-
P31269	Q96B18	3205	147906	HOXA9	DACT3	chromatin immunoprecipitation assay	27924024	Homo sapiens	GTRD	No	Mm:P09631	Rn:D3ZSU5	Dr:F6NMJ1;Mm:Q0PHV7;Rn:M0R4J7	-
P31269	P49750	3205	56252	HOXA9	YLPM1	chromatin immunoprecipitation assay	27924024	Homo sapiens	GTRD	No	Mm:P09631	Rn:D3ZSU5	Dr:F6P6X1;Rn:A0A0G2JYQ3	Mm:D3YWX2
P31269	Q8TF61	3205	150726	HOXA9	FBXO41	chromatin immunoprecipitation assay	27924024	Homo sapiens	GTRD	No	Mm:P09631	Rn:D3ZSU5	Dr:F6NUQ2;Mm:Q6NS60	Rn:D3ZT20
P31269	O00193	3205	10944	HOXA9	SMAP	chromatin immunoprecipitation assay	27924024	Homo sapiens	GTRD	No	Mm:P09631	Rn:D3ZSU5	Mm:Q9R0P4;Rn:G3V8R0	-
P31269	Q9H0L4	3205	23283	HOXA9	CSTF2T	chromatin immunoprecipitation assay	27924024	Homo sapiens	GTRD	No	Mm:P09631	Rn:D3ZSU5	Mm:Q8C7E9;Rn:M0R6B9	-
P31269	Q8N9W8	3205	161142	HOXA9	FAM71D	chromatin immunoprecipitation assay	27924024	Homo sapiens	GTRD	No	Mm:P09631	Rn:D3ZSU5	Mm:D3YV92;Rn:Q6AYN1	-
P31269	P29466	3205	834	HOXA9	CASP1	chromatin immunoprecipitation assay	27924024	Homo sapiens	GTRD	No	Mm:P09631	Rn:D3ZSU5	Mm:P29452	Rn:F1LQZ4
P31269	P10071	3205	2737	HOXA9	GLI3	chromatin immunoprecipitation assay	27924024	Homo sapiens	GTRD	No	Mm:P09631	Rn:D3ZSU5	Dr:F1QSH8;Mm:Q61602;Rn:F1M9H1	-
P31269	P63165	3205	7341	HOXA9	SUMO1	chromatin immunoprecipitation assay	27924024	Homo sapiens	GTRD	No	Mm:P09631	Rn:D3ZSU5	Ce:P55853;Dr:Q7SZR5;Mm:P63166;Rn:Q5I0H3	-
P31269	Q969M7	3205	140739	HOXA9	UBE2F	chromatin immunoprecipitation assay	27924024	Homo sapiens	GTRD	No	Mm:P09631	Rn:D3ZSU5	Ce:Q9XVK5	-
P31269	Q86UL8	3205	9863	HOXA9	MAGI2	chromatin immunoprecipitation assay	27924024	Homo sapiens	GTRD	No	Mm:P09631	Rn:D3ZSU5	Mm:Q9WVQ1;Rn:D3ZY03	Dr:Q5VSD9
P31269	Q9BQT8	3205	89874	HOXA9	SLC25A21	chromatin immunoprecipitation assay	27924024	Homo sapiens	GTRD	No	Mm:P09631	Rn:D3ZSU5	Ce:O62347;Dm:Q9V3T2;Mm:Q8BZ09	Dr:F1R9P1;Rn:A0A140TAF1
P31269	Q8WWI1	3205	4008	HOXA9	LMO7	chromatin immunoprecipitation assay	27924024	Homo sapiens	GTRD	No	Mm:P09631	Rn:D3ZSU5	-	-
P31269	Q9H4M7	3205	57664	HOXA9	PLEKHA4	chromatin immunoprecipitation assay	27924024	Homo sapiens	GTRD	No	Mm:P09631	Rn:D3ZSU5	Mm:D3Z3Y7;Rn:P60669	-
P31269	Q15345	3205	10489	HOXA9	LRRC41	chromatin immunoprecipitation assay	27924024	Homo sapiens	GTRD	No	Mm:P09631	Rn:D3ZSU5	Dr:I3IS54;Mm:Q8K1C9;Rn:Q5M9H1	-
P31269	Q8NBM4	3205	337867	HOXA9	UBAC2	chromatin immunoprecipitation assay	27924024	Homo sapiens	GTRD	No	Mm:P09631	Rn:D3ZSU5	Dr:E9QBH8;Mm:Q8R1K1;Rn:F1LQF5	-
P31269	P55199	3205	8178	HOXA9	ELL	chromatin immunoprecipitation assay	29126285;27924024	Homo sapiens	GTRD;ReMap	No	Mm:P09631	Rn:D3ZSU5	Ce:Q9N554;Dr:Q6PEG4;Mm:O08856;Rn:D4A753	-
P31269	P51159	3205	5873	HOXA9	RAB27A	chromatin immunoprecipitation assay	27924024	Homo sapiens	GTRD	No	Mm:P09631	Rn:D3ZSU5	Dr:Q4V8U8;Mm:Q9ERI2;Rn:P23640	-
P31269	Q99576	3205	1831	HOXA9	TSC22D3	chromatin immunoprecipitation assay	27924024	Homo sapiens	GTRD	No	Mm:P09631	Rn:D3ZSU5	Dr:Q6NTI0;Mm:Q9Z2S7;Rn:Q9EQZ1	-
P31269	H3BQV0	3205	-	HOXA9	KLRC4-KLRK1	chromatin immunoprecipitation assay	27924024	Homo sapiens	GTRD	No	Mm:P09631	Rn:D3ZSU5	-	-
P31269	Q9Y375	3205	51103	HOXA9	NDUFAF1	chromatin immunoprecipitation assay	29126285;27924024	Homo sapiens	GTRD;ReMap	No	Mm:P09631	Rn:D3ZSU5	Mm:A0A0R4J081;Rn:F1LWG4	Dr:B8A4N3
P31269	P17482	3205	3219	HOXA9	HOXB9	chromatin immunoprecipitation assay	27924024	Homo sapiens	GTRD	No	Mm:P09631	Rn:D3ZSU5	Dr:Q9PWM2;Mm:P20615	Rn:D3ZW24
P31269	O75376	3205	9611	HOXA9	NCOR1	chromatin immunoprecipitation assay	27924024	Homo sapiens	GTRD	No	Mm:P09631	Rn:D3ZSU5	Rn:A0A0G2K2B4	Mm:Q5RIM6
P31269	Q8WXG9	3205	84059	HOXA9	ADGRV1	chromatin immunoprecipitation assay	27924024	Homo sapiens	GTRD	No	Mm:P09631	Rn:D3ZSU5	Dr:F1QEZ1;Rn:A0A096MK89	Mm:B8JJE0
P31269	Q8IXY8	3205	285755	HOXA9	PPIL6	chromatin immunoprecipitation assay	27924024	Homo sapiens	GTRD	No	Mm:P09631	Rn:D3ZSU5	-	Dr:F1R3N5;Mm:B2RWF7;Rn:D4A1I9
P31269	Q9NV39	3205	-	HOXA9	PRR34	chromatin immunoprecipitation assay	27924024	Homo sapiens	GTRD	No	Mm:P09631	Rn:D3ZSU5	-	-
P31269	Q9Y5I2	3205	56139	HOXA9	PCDHA10	chromatin immunoprecipitation assay	27924024	Homo sapiens	GTRD	No	Mm:P09631	Rn:D3ZSU5	Mm:Q91Y11	-
P31269	Q9BVG8	3205	3801	HOXA9	KIFC3	chromatin immunoprecipitation assay	27924024	Homo sapiens	GTRD	No	Mm:P09631	Rn:D3ZSU5	Mm:O35231;Rn:A1A5P4	Dr:Q1LXY2
P31269	Q8TD46	3205	131450	HOXA9	CD200R1	chromatin immunoprecipitation assay	27924024	Homo sapiens	GTRD	No	Mm:P09631	Rn:D3ZSU5	-	-
P31269	P82094	3205	7110	HOXA9	TMF1	chromatin immunoprecipitation assay	27924024	Homo sapiens	GTRD	No	Mm:P09631	Rn:D3ZSU5	Mm:B9EKI3;Rn:A0A0G2JZ48;Sc:P53278	Dr:F1REB9
P31269	Q6PKX4	3205	220164	HOXA9	DOK6	chromatin immunoprecipitation assay	27924024	Homo sapiens	GTRD	No	Mm:P09631	Rn:D3ZSU5	Dr:A3KNM7;Mm:Q2MHE5;Rn:F1M038	-
P31269	Q9NZH0	3205	51704	HOXA9	GPRC5B	chromatin immunoprecipitation assay	27924024	Homo sapiens	GTRD	No	Mm:P09631	Rn:D3ZSU5	Dr:B8A4H2;Mm:Q923Z0;Rn:A0A0G2K4B0	-
P31269	Q9P2G1	3205	54467	HOXA9	ANKIB1	chromatin immunoprecipitation assay	27924024	Homo sapiens	GTRD	No	Mm:P09631	Rn:D3ZSU5	Dr:E7EYI2;Mm:Q6ZPS6;Rn:D4A731	-
P31269	P29374	3205	5926	HOXA9	ARID4A	chromatin immunoprecipitation assay	27924024	Homo sapiens	GTRD	No	Mm:P09631	Rn:D3ZSU5	Dr:K7DY37;Mm:F8VPQ2	Rn:A0A0G2K094
P31269	Q9Y5X5	3205	10886	HOXA9	NPFFR2	chromatin immunoprecipitation assay	27924024	Homo sapiens	GTRD	No	Mm:P09631	Rn:D3ZSU5	Dr:A2AV71;Mm:Q924H0	Rn:Q9EQD2
P31269	Q8NBN3	3205	25963	HOXA9	TMEM87A	chromatin immunoprecipitation assay	27924024	Homo sapiens	GTRD	No	Mm:P09631	Rn:D3ZSU5	Dm:Q9VQ34;Mm:A2AQJ6;Rn:D4A017	-
P31269	Q5K651	3205	54809	HOXA9	SAMD9	chromatin immunoprecipitation assay	29126285;27924024	Homo sapiens	GTRD;ReMap	No	Mm:P09631	Rn:D3ZSU5	Rn:A0A0G2JVW6	-
P31269	Q9HB63	3205	59277	HOXA9	NTN4	chromatin immunoprecipitation assay	27924024	Homo sapiens	GTRD	No	Mm:P09631	Rn:D3ZSU5	Mm:Q9JI33;Rn:A0A0G2JTN7	-
P31269	Q71U36	3205	7846	HOXA9	TUBA1A	chromatin immunoprecipitation assay	27924024	Homo sapiens	GTRD	No	Mm:P09631	Rn:D3ZSU5	-	-
P31269	Q9Y485	3205	1657	HOXA9	DMXL1	chromatin immunoprecipitation assay	27924024	Homo sapiens	GTRD	No	Mm:P09631	Rn:D3ZSU5	-	-
P31269	Q8TAT2	3205	143282	HOXA9	FGFBP3	chromatin immunoprecipitation assay	27924024	Homo sapiens	GTRD	No	Mm:P09631	Rn:D3ZSU5	-	Mm:Q1HCM0;Rn:D3ZVI0
P31269	Q15029	3205	9343	HOXA9	EFTUD2	chromatin immunoprecipitation assay	27924024	Homo sapiens	GTRD	No	Mm:P09631	Rn:D3ZSU5	Ce:Q23463;Dr:F1Q6N0;Rn:F1LM66	Dm:Q9VAX8;Mm:A2AH85
P31269	P35408	3205	5734	HOXA9	PTGER4	chromatin immunoprecipitation assay	29126285	Homo sapiens	ReMap	No	Mm:P09631	Rn:D3ZSU5	Dr:A3QK20;Mm:P32240;Rn:A0A0G2JSM6	Dr:F1Q955
P31269	P04908	3205	3012;8335	HOXA9	H2AC4;H2AC8	chromatin immunoprecipitation assay	29126285;27924024	Homo sapiens	GTRD;ReMap	No	Mm:P09631	Rn:D3ZSU5	-	-
P31269	Q9NRS4	3205	56649	HOXA9	TMPRSS4	chromatin immunoprecipitation assay	27924024	Homo sapiens	GTRD	No	Mm:P09631	Rn:D3ZSU5	Mm:Q8VCA5	Rn:D3Z9X4
P31269	P01133	3205	1950	HOXA9	EGF	chromatin immunoprecipitation assay	27924024	Homo sapiens	GTRD	No	Mm:P09631	Rn:D3ZSU5	Mm:P01132	Dr:F1QKU8;Rn:A0A0G2KAF5;Rn:A0A0G2K5M0
P31269	Q9UFN0	3205	25934	HOXA9	NIPSNAP3A	chromatin immunoprecipitation assay	27924024	Homo sapiens	GTRD	No	Mm:P09631	Rn:D3ZSU5	Mm:Q9CQE1;Rn:Q5M949	-
P31269	Q96K76	3205	55031	HOXA9	USP47	chromatin immunoprecipitation assay	27924024	Homo sapiens	GTRD	No	Mm:P09631	Rn:D3ZSU5	Dm:Q24574;Dr:A0A0R4IFT8;Mm:Q8BY87;Rn:A0A0G2JUX4	-
P31269	A0A087WT57	3205	-	HOXA9	-	chromatin immunoprecipitation assay	27924024	Homo sapiens	GTRD	No	Mm:P09631	Rn:D3ZSU5	-	-
P31269	A0A075B6U7	3205	-	HOXA9	TRAJ23	chromatin immunoprecipitation assay	29126285;27924024	Homo sapiens	GTRD;ReMap	No	Mm:P09631	Rn:D3ZSU5	-	-
P31269	Q9NYW2	3205	50836	HOXA9	TAS2R8	chromatin immunoprecipitation assay	27924024	Homo sapiens	GTRD	No	Mm:P09631	Rn:D3ZSU5	-	-
P31269	Q9C005	3205	84661	HOXA9	DPY30	chromatin immunoprecipitation assay	27924024	Homo sapiens	GTRD	No	Mm:P09631	Rn:D3ZSU5	Dr:B8JMZ3;Mm:Q99LT0;Rn:G3V946	-
P31269	Q6P1L5	3205	150864	HOXA9	FAM117B	chromatin immunoprecipitation assay	29126285;27924024	Homo sapiens	GTRD;ReMap	No	Mm:P09631	Rn:D3ZSU5	Dr:B0V0F6;Mm:Q3U3E2	-
P31269	Q9NQS3	3205	25945	HOXA9	NECTIN3	chromatin immunoprecipitation assay	27924024	Homo sapiens	GTRD	No	Mm:P09631	Rn:D3ZSU5	Mm:Q9JLB9;Rn:D4A5C0	-
P31269	Q8WV93	3205	246269	HOXA9	AFG1L	chromatin immunoprecipitation assay	27924024	Homo sapiens	GTRD	No	Mm:P09631	Rn:D3ZSU5	Ce:Q95YE1;Dm:Q7K4T8;Mm:Q3V384;Sc:P32317	Dr:X1WDT8
P31269	Q7Z6E9	3205	5930	HOXA9	RBBP6	chromatin immunoprecipitation assay	27924024	Homo sapiens	GTRD	No	Mm:P09631	Rn:D3ZSU5	Mm:P97868;Rn:G3V953	Dr:I3IS00
P31269	Q96JW4	3205	84102	HOXA9	SLC41A2	chromatin immunoprecipitation assay	27924024	Homo sapiens	GTRD	No	Mm:P09631	Rn:D3ZSU5	Dr:E7F597;Mm:Q8BYR8;Rn:D4A7D4	-
P31269	Q9Y4G8	3205	9693	HOXA9	RAPGEF2	chromatin immunoprecipitation assay	27924024	Homo sapiens	GTRD	No	Mm:P09631	Rn:D3ZSU5	-	-
P31269	Q9BT92	3205	84260	HOXA9	TCHP	chromatin immunoprecipitation assay	27924024	Homo sapiens	GTRD	No	Mm:P09631	Rn:D3ZSU5	Mm:Q3TVW5;Rn:D3ZY42	Dr:Q1RM03
P31269	O95858	3205	23555	HOXA9	TSPAN15	chromatin immunoprecipitation assay	27924024	Homo sapiens	GTRD	No	Mm:P09631	Rn:D3ZSU5	Mm:F7BWT7;Rn:M0R749	Dr:B8A5E5
P31269	Q6UXM1	3205	121227	HOXA9	LRIG3	chromatin immunoprecipitation assay	27924024	Homo sapiens	GTRD	No	Mm:P09631	Rn:D3ZSU5	Mm:Q6P1C6;Rn:G3V8Y2	-
P31269	Q6A163	3205	390792	HOXA9	KRT39	chromatin immunoprecipitation assay	27924024	Homo sapiens	GTRD	No	Mm:P09631	Rn:D3ZSU5	Mm:Q6IFX4	Rn:G3V988
P31269	P15884	3205	6925	HOXA9	TCF4	chromatin immunoprecipitation assay	27924024	Homo sapiens	GTRD	No	Mm:P09631	Rn:D3ZSU5	-	-
P31269	P11844	3205	1418	HOXA9	CRYGA	chromatin immunoprecipitation assay	27924024	Homo sapiens	GTRD	No	Mm:P09631	Rn:D3ZSU5	Mm:P04345	Dr:B0UYN9;Rn:P10065
P31269	Q9BQ67	3205	83743	HOXA9	GRWD1	chromatin immunoprecipitation assay	27924024	Homo sapiens	GTRD	No	Mm:P09631	Rn:D3ZSU5	Ce:Q9N393;Dm:Q8SYL1;Mm:Q810D6;Rn:A0A140TAH3;Sc:Q04225	Dr:F1QGP3
P31269	Q9P2H0	3205	57562	HOXA9	CEP126	chromatin immunoprecipitation assay	27924024	Homo sapiens	GTRD	No	Mm:P09631	Rn:D3ZSU5	-	-
P31269	P42858	3205	3064	HOXA9	HTT	chromatin immunoprecipitation assay	27924024	Homo sapiens	GTRD	No	Mm:P09631	Rn:D3ZSU5	Dr:B7ZDE9;Mm:G3X9H5;Rn:G3V9P7	-
P31269	Q9C0B0	3205	85451	HOXA9	UNK	chromatin immunoprecipitation assay	27924024	Homo sapiens	GTRD	No	Mm:P09631	Rn:D3ZSU5	Dr:F1Q639;Mm:Q8BL48;Rn:D3ZV40	-
P31269	Q9HAT8	3205	57161	HOXA9	PELI2	chromatin immunoprecipitation assay	27924024	Homo sapiens	GTRD	No	Mm:P09631	Rn:D3ZSU5	Dr:Q6DHJ8;Mm:E9QPQ6;Rn:D3ZSK3	-
P31269	Q15139	3205	5587	HOXA9	PRKD1	chromatin immunoprecipitation assay	27924024	Homo sapiens	GTRD	No	Mm:P09631	Rn:D3ZSU5	Dr:X1WHC7;Mm:Q62101;Rn:Q9WTQ1	-
P31269	P78560	3205	8738	HOXA9	CRADD	chromatin immunoprecipitation assay	27924024	Homo sapiens	GTRD	No	Mm:P09631	Rn:D3ZSU5	Dr:Q5XJP2;Mm:O88843	-
P31269	Q15262	3205	5796	HOXA9	PTPRK	chromatin immunoprecipitation assay	27924024	Homo sapiens	GTRD	No	Mm:P09631	Rn:D3ZSU5	-	-
P31269	Q9BSH4	3205	51204	HOXA9	TACO1	chromatin immunoprecipitation assay	29126285;27924024	Homo sapiens	GTRD;ReMap	No	Mm:P09631	Rn:D3ZSU5	Ce:Q965T4;Mm:Q8K0Z7;Rn:D4A601;Sc:P53212	Dr:F1QP29;Dr:A0A0G2L877
P31269	O15162	3205	5359	HOXA9	PLSCR1	chromatin immunoprecipitation assay	27924024	Homo sapiens	GTRD	No	Mm:P09631	Rn:D3ZSU5	-	-
P31269	Q5EB52	3205	4232	HOXA9	MEST	chromatin immunoprecipitation assay	27924024	Homo sapiens	GTRD	No	Mm:P09631	Rn:D3ZSU5	Dr:Q1L8N7;Rn:M0R830	Mm:D3Z383
P31269	Q8WU79	3205	64744	HOXA9	SMAP2	chromatin immunoprecipitation assay	27924024	Homo sapiens	GTRD	No	Mm:P09631	Rn:D3ZSU5	Dr:Q1LXU3;Mm:Q7TN29;Rn:B1WBX6	-
P31269	Q7Z4W2	3205	119180	HOXA9	LYZL2	chromatin immunoprecipitation assay	27924024	Homo sapiens	GTRD	No	Mm:P09631	Rn:D3ZSU5	-	Dr:Q24JW2
P31269	Q5JTJ3	3205	388753	HOXA9	COA6	chromatin immunoprecipitation assay	27924024	Homo sapiens	GTRD	No	Mm:P09631	Rn:D3ZSU5	Dm:B7Z107;Dr:B8A5J2;Mm:Q8BGD8;Rn:A0A0G2JUM8	-
P31269	Q641Q3	3205	284207	HOXA9	METRNL	chromatin immunoprecipitation assay	27924024	Homo sapiens	GTRD	No	Mm:P09631	Rn:D3ZSU5	Dr:A0A0R4IAF7;Mm:Q8VE43;Rn:Q5RJL6	-
P31269	Q7L4I2	3205	65117	HOXA9	RSRC2	chromatin immunoprecipitation assay	27924024	Homo sapiens	GTRD	No	Mm:P09631	Rn:D3ZSU5	Dm:Q9VXU3	Mm:S4R2L4;Rn:A0A0G2JZB4
P31269	Q9BSW7	3205	51760	HOXA9	SYT17	chromatin immunoprecipitation assay	27924024	Homo sapiens	GTRD	No	Mm:P09631	Rn:D3ZSU5	Mm:Q920M7;Rn:Q62807	-
P31269	P37235	3205	3241	HOXA9	HPCAL1	chromatin immunoprecipitation assay	27924024	Homo sapiens	GTRD	No	Mm:P09631	Rn:D3ZSU5	Dr:Q6PC34;Mm:P62748;Rn:P62749	-
P31269	Q9UPQ7	3205	23024	HOXA9	PDZRN3	chromatin immunoprecipitation assay	27924024	Homo sapiens	GTRD	No	Mm:P09631	Rn:D3ZSU5	Dr:E7FDW2;Mm:Q69ZS0;Rn:A0A0G2K4K7	-
P31269	Q9NYG5	3205	51529	HOXA9	ANAPC11	chromatin immunoprecipitation assay	27924024	Homo sapiens	GTRD	No	Mm:P09631	Rn:D3ZSU5	Ce:Q20052;Dm:Q7KA43;Dr:Q08BH9;Mm:Q9CPX9;Rn:D3ZXH8	-
P31269	Q9UBL3	3205	9070	HOXA9	ASH2L	chromatin immunoprecipitation assay	27924024	Homo sapiens	GTRD	No	Mm:P09631	Rn:D3ZSU5	Dm:Q94545;Dr:F1RAW8;Mm:Q91X20;Rn:A0A0G2JT90	Ce:Q9XXH4
P31269	P13671	3205	729	HOXA9	C6	chromatin immunoprecipitation assay	27924024	Homo sapiens	GTRD	No	Mm:P09631	Rn:D3ZSU5	Dr:F1Q611;Mm:Q91X70	Rn:F1M7F7
P31269	Q9NYV8	3205	50840	HOXA9	TAS2R14	chromatin immunoprecipitation assay	27924024	Homo sapiens	GTRD	No	Mm:P09631	Rn:D3ZSU5	Mm:Q7M715;Mm:Q7M711;Mm:Q7M710;Mm:Q7M707;Mm:Q9JKA3;Mm:Q7TQA4;Rn:G3V966;Rn:G3V9B0;Rn:F1LNZ6	Rn:G3V9H7;Rn:Q67ER8;Rn:F1M7V5
P31269	Q15047	3205	9869	HOXA9	SETDB1	chromatin immunoprecipitation assay	27924024	Homo sapiens	GTRD	No	Mm:P09631	Rn:D3ZSU5	Rn:A0A0G2K5A7	Dr:A0A0R4IPA3;Mm:D3YYC3
P31269	Q8TCE6	3205	404636	HOXA9	DENND10	chromatin immunoprecipitation assay	27924024	Homo sapiens	GTRD	No	Mm:P09631	Rn:D3ZSU5	Dr:A8E7G4;Mm:Q9D8N2;Rn:F1LNS2	-
P31269	Q13765	3205	4666	HOXA9	NACA	chromatin immunoprecipitation assay	27924024	Homo sapiens	GTRD	No	Mm:P09631	Rn:D3ZSU5	-	-
P31269	Q7Z7G8	3205	157680	HOXA9	VPS13B	chromatin immunoprecipitation assay	27924024	Homo sapiens	GTRD	No	Mm:P09631	Rn:D3ZSU5	Dm:Q9VAD3;Mm:Q80TY5	-
P31269	Q9NY91	3205	6527	HOXA9	SLC5A4	chromatin immunoprecipitation assay	27924024	Homo sapiens	GTRD	No	Mm:P09631	Rn:D3ZSU5	Mm:G5E836	Rn:D3ZIS0;Rn:A0A0G2K669
P31269	Q9UKQ2	3205	10863	HOXA9	ADAM28	chromatin immunoprecipitation assay	27924024	Homo sapiens	GTRD	No	Mm:P09631	Rn:D3ZSU5	Mm:Q9JLN6	Dr:A3KQJ0;Rn:E9PTQ3
P31269	Q9HBG4	3205	50617	HOXA9	ATP6V0A4	chromatin immunoprecipitation assay	27924024	Homo sapiens	GTRD	No	Mm:P09631	Rn:D3ZSU5	Dm:Q9VE75;Mm:Q920R6	Rn:A0A0G2JW72
P31269	Q6ZRF8	3205	388591	HOXA9	RNF207	chromatin immunoprecipitation assay	27924024	Homo sapiens	GTRD	No	Mm:P09631	Rn:D3ZSU5	Ce:Q20548;Mm:Q3V3A7;Rn:D4A306	Dr:E9QHE3
P31269	O75179	3205	26057	HOXA9	ANKRD17	chromatin immunoprecipitation assay	27924024	Homo sapiens	GTRD	No	Mm:P09631	Rn:D3ZSU5	Mm:Q99NH0;Rn:A0A0G2JVW3	-
P31269	Q8TCT9	3205	81502	HOXA9	HM13	chromatin immunoprecipitation assay	27924024	Homo sapiens	GTRD	No	Mm:P09631	Rn:D3ZSU5	Dm:Q9VPQ7;Dr:Q6IQA7;Mm:Q9D8V0;Rn:A0A0G2K1Z9	-
P31269	Q15583	3205	7050	HOXA9	TGIF1	chromatin immunoprecipitation assay	27924024	Homo sapiens	GTRD	No	Mm:P09631	Rn:D3ZSU5	Dr:Q803F0;Mm:P70284;Rn:Q5BJZ9	-
P31269	Q5GLZ8	3205	26091	HOXA9	HERC4	chromatin immunoprecipitation assay	27924024	Homo sapiens	GTRD	No	Mm:P09631	Rn:D3ZSU5	Mm:Q6PAV2;Rn:Q5PQN1	Dr:E7F700
P31269	Q9C0A6	3205	55209	HOXA9	SETD5	chromatin immunoprecipitation assay	27924024	Homo sapiens	GTRD	No	Mm:P09631	Rn:D3ZSU5	-	-
P31269	Q01658	3205	1810	HOXA9	DR1	chromatin immunoprecipitation assay	27924024	Homo sapiens	GTRD	No	Mm:P09631	Rn:D3ZSU5	Ce:O45550;Dm:Q9VJQ5;Dr:Q08BR1;Mm:Q91WV0	Rn:Q5XI68
P31269	Q2TBC4	3205	29964	HOXA9	PRICKLE4	chromatin immunoprecipitation assay	27924024	Homo sapiens	GTRD	No	Mm:P09631	Rn:D3ZSU5	-	-
P31269	Q29RF7	3205	23244	HOXA9	PDS5A	chromatin immunoprecipitation assay	27924024	Homo sapiens	GTRD	No	Mm:P09631	Rn:D3ZSU5	Dr:F1QDE7;Mm:E9QPI5;Rn:A4L9P7	-
P31269	Q5JPH6	3205	124454	HOXA9	EARS2	chromatin immunoprecipitation assay	27924024	Homo sapiens	GTRD	No	Mm:P09631	Rn:D3ZSU5	Ce:O44413;Dm:Q9VV59;Mm:Q9CXJ1;Rn:M0RAI4;Sc:P48525	-
P31269	E9PNW4	3205	-	HOXA9	-	chromatin immunoprecipitation assay	29126285	Homo sapiens	ReMap	No	Mm:P09631	Rn:D3ZSU5	-	-
P31269	Q7Z794	3205	374454	HOXA9	KRT77	chromatin immunoprecipitation assay	27924024	Homo sapiens	GTRD	No	Mm:P09631	Rn:D3ZSU5	Mm:Q6IFZ6	Rn:A0A0G2JZQ9
P31269	Q13976	3205	5592	HOXA9	PRKG1	chromatin immunoprecipitation assay	27924024	Homo sapiens	GTRD	No	Mm:P09631	Rn:D3ZSU5	Mm:P0C605	Ce:U4PEQ9;Dr:R4GDT5
P31269	P50416	3205	1374	HOXA9	CPT1A	chromatin immunoprecipitation assay	27924024	Homo sapiens	GTRD	No	Mm:P09631	Rn:D3ZSU5	Ce:Q9U2F2;Dm:Q9V3K9;Mm:P97742;Rn:P32198	Dr:K7DY29;Dr:Q1MTA9
P31269	Q8WUJ3	3205	57214	HOXA9	CEMIP	chromatin immunoprecipitation assay	29126285	Homo sapiens	ReMap	No	Mm:P09631	Rn:D3ZSU5	Mm:Q8BI06;Rn:D3ZWI0	Dr:E7F291
P31269	Q6UB28	3205	254042	HOXA9	METAP1D	chromatin immunoprecipitation assay	27924024	Homo sapiens	GTRD	No	Mm:P09631	Rn:D3ZSU5	Dm:Q9VKV9;Dr:B8A5K0;Mm:Q9CPW9;Rn:G3V670	-
P31269	Q8WWY8	3205	200879	HOXA9	LIPH	chromatin immunoprecipitation assay	27924024	Homo sapiens	GTRD	No	Mm:P09631	Rn:D3ZSU5	Mm:Q8CIV3;Rn:A0A0G2JUG3	Dr:Q6DBU8
P31269	Q13137	3205	10241	HOXA9	CALCOCO2	chromatin immunoprecipitation assay	27924024	Homo sapiens	GTRD	No	Mm:P09631	Rn:D3ZSU5	-	-
P31269	P08237	3205	5213	HOXA9	PFKM	chromatin immunoprecipitation assay	27924024	Homo sapiens	GTRD	No	Mm:P09631	Rn:D3ZSU5	-	-
P31269	O95573	3205	2181	HOXA9	ACSL3	chromatin immunoprecipitation assay	27924024	Homo sapiens	GTRD	No	Mm:P09631	Rn:D3ZSU5	Dr:B0S5C4;Mm:Q9CZW4	Rn:Q63151
P31269	Q9NVH1	3205	55735	HOXA9	DNAJC11	chromatin immunoprecipitation assay	27924024	Homo sapiens	GTRD	No	Mm:P09631	Rn:D3ZSU5	Ce:P91243;Dm:Q7K0W1;Dr:F1QWW6;Mm:Q5U458;Rn:B1WBY5	-
P31269	P25774	3205	1520	HOXA9	CTSS	chromatin immunoprecipitation assay	27924024	Homo sapiens	GTRD	No	Mm:P09631	Rn:D3ZSU5	Dr:Q502A6;Mm:O70370	Rn:D3ZZR3
P31269	P49773	3205	3094	HOXA9	HINT1	chromatin immunoprecipitation assay	27924024	Homo sapiens	GTRD	No	Mm:P09631	Rn:D3ZSU5	Dr:Q642J0;Mm:P70349;Rn:P62959;Sc:Q04344	Ce:P53795;Rn:D4A269
P31269	O43909	3205	2137	HOXA9	EXTL3	chromatin immunoprecipitation assay	27924024	Homo sapiens	GTRD	No	Mm:P09631	Rn:D3ZSU5	Dm:Q9XZ08;Dr:Q5U7D2;Mm:Q6P1H4	Rn:Q9JMA8
P31269	Q7RTP0	3205	123606	HOXA9	NIPA1	chromatin immunoprecipitation assay	27924024	Homo sapiens	GTRD	No	Mm:P09631	Rn:D3ZSU5	Dr:Q5XJN7;Mm:Q8BHK1	Rn:F1M5J3
P31269	Q9BWK5	3205	78996	HOXA9	CYREN	chromatin immunoprecipitation assay	27924024	Homo sapiens	GTRD	No	Mm:P09631	Rn:D3ZSU5	Mm:Q8BHZ5;Rn:Q6AYH4	-
P31269	P11234	3205	5899	HOXA9	RALB	chromatin immunoprecipitation assay	27924024	Homo sapiens	GTRD	No	Mm:P09631	Rn:D3ZSU5	Dr:Q6DC92;Mm:Q9JIW9	Rn:F1LQ62
P31269	P50851	3205	987	HOXA9	LRBA	chromatin immunoprecipitation assay	27924024	Homo sapiens	GTRD	No	Mm:P09631	Rn:D3ZSU5	-	-
P31269	Q8TAF3	3205	57599	HOXA9	WDR48	chromatin immunoprecipitation assay	27924024	Homo sapiens	GTRD	No	Mm:P09631	Rn:D3ZSU5	Ce:Q20059;Dm:Q1LZ08;Mm:Q8BH57;Rn:A0A0G2KAW5	Dr:A0A0G2L4Y9
P31269	P06753	3205	7170	HOXA9	TPM3	chromatin immunoprecipitation assay	27924024	Homo sapiens	GTRD	No	Mm:P09631	Rn:D3ZSU5	-	Dr:I3ISQ1;Mm:A0A0R4J1P2;Rn:A0A140TAF0
P31269	Q96HW7	3205	92105	HOXA9	INTS4	chromatin immunoprecipitation assay	29126285	Homo sapiens	ReMap	No	Mm:P09631	Rn:D3ZSU5	Dm:Q9W3E1;Dr:E7F2X3;Mm:Q8CIM8;Rn:D3ZZQ6	-
P31269	Q8TC59	3205	55124	HOXA9	PIWIL2	chromatin immunoprecipitation assay	27924024	Homo sapiens	GTRD	No	Mm:P09631	Rn:D3ZSU5	Mm:Q8CDG1	Dr:A2CEI6;Rn:D3ZRE1
P31269	O14713	3205	9270	HOXA9	ITGB1BP1	chromatin immunoprecipitation assay	27924024	Homo sapiens	GTRD	No	Mm:P09631	Rn:D3ZSU5	Dr:Q5RG21;Mm:O35671;Rn:B5DFL3	-
P31269	A0A075B6Y2	3205	-	HOXA9	TRAJ35	chromatin immunoprecipitation assay	29126285;27924024	Homo sapiens	GTRD;ReMap	No	Mm:P09631	Rn:D3ZSU5	-	-
P31269	K7EN84	3205	-	HOXA9	-	chromatin immunoprecipitation assay	27924024	Homo sapiens	GTRD	No	Mm:P09631	Rn:D3ZSU5	-	-
P31269	Q9HC78	3205	26137	HOXA9	ZBTB20	chromatin immunoprecipitation assay	27924024	Homo sapiens	GTRD	No	Mm:P09631	Rn:D3ZSU5	Dr:F1QRT7;Mm:Q8K0L9;Rn:D4A1U1	-
P31269	Q6VMQ6	3205	55729	HOXA9	ATF7IP	chromatin immunoprecipitation assay	27924024	Homo sapiens	GTRD	No	Mm:P09631	Rn:D3ZSU5	Dm:Q7KMH9;Mm:Q7TT18	Rn:D3ZS88
P31269	P62945	3205	6171	HOXA9	RPL41	chromatin immunoprecipitation assay	27924024	Homo sapiens	GTRD	No	Mm:P09631	Rn:D3ZSU5	-	-
P31269	Q02930	3205	9586	HOXA9	CREB5	chromatin immunoprecipitation assay	27924024	Homo sapiens	GTRD	No	Mm:P09631	Rn:D3ZSU5	-	Dr:E7FFR4;Mm:A0A0N4SV71;Rn:D3ZBH0
P31269	P15586	3205	2799	HOXA9	GNS	chromatin immunoprecipitation assay	27924024	Homo sapiens	GTRD	No	Mm:P09631	Rn:D3ZSU5	Dm:Q5BIL9;Dm:Q95R73;Dr:F1R152;Mm:Q8BFR4	Rn:Q32KJ5
P31269	Q5XKE5	3205	338785	HOXA9	KRT79	chromatin immunoprecipitation assay	27924024	Homo sapiens	GTRD	No	Mm:P09631	Rn:D3ZSU5	Mm:Q8VED5;Rn:A0A0G2JW69	-
P31269	Q9C019	3205	89870	HOXA9	TRIM15	chromatin immunoprecipitation assay	27924024	Homo sapiens	GTRD	No	Mm:P09631	Rn:D3ZSU5	Rn:D3ZRI0	Mm:Q8R096
P31269	Q6BCY4	3205	51700	HOXA9	CYB5R2	chromatin immunoprecipitation assay	27924024	Homo sapiens	GTRD	No	Mm:P09631	Rn:D3ZSU5	Dr:Q0P487;Mm:Q3KNK3	Rn:A0A0G2KB07
P31269	Q9Y297	3205	8945	HOXA9	BTRC	chromatin immunoprecipitation assay	27924024	Homo sapiens	GTRD	No	Mm:P09631	Rn:D3ZSU5	Mm:Q3ULA2;Rn:F1LMH8	-
P31269	Q8NEP9	3205	148254	HOXA9	ZNF555	chromatin immunoprecipitation assay	27924024	Homo sapiens	GTRD	No	Mm:P09631	Rn:D3ZSU5	-	-
P31269	Q9BXL5	3205	55363	HOXA9	HEMGN	chromatin immunoprecipitation assay	27924024	Homo sapiens	GTRD	No	Mm:P09631	Rn:D3ZSU5	Mm:Q9ERZ0;Rn:Q6AZ54	-
P31269	Q16719	3205	8942	HOXA9	KYNU	chromatin immunoprecipitation assay	27924024	Homo sapiens	GTRD	No	Mm:P09631	Rn:D3ZSU5	Ce:Q18026;Rn:P70712;Sc:Q05979	Dr:A0A0R4IQY2;Mm:Q9CXF0
P31269	P04843	3205	6184	HOXA9	RPN1	chromatin immunoprecipitation assay	27924024	Homo sapiens	GTRD	No	Mm:P09631	Rn:D3ZSU5	Ce:Q9GZH4;Dr:F1QTB5;Mm:Q91YQ5;Rn:Q6P7A7;Sc:P41543	-
P31269	Q12802	3205	11214	HOXA9	AKAP13	chromatin immunoprecipitation assay	27924024	Homo sapiens	GTRD	No	Mm:P09631	Rn:D3ZSU5	Mm:E9Q394;Rn:F1M3G7	-
P31269	P52757	3205	1124	HOXA9	CHN2	chromatin immunoprecipitation assay	27924024	Homo sapiens	GTRD	No	Mm:P09631	Rn:D3ZSU5	-	-
P31269	Q9Y4K4	3205	11183	HOXA9	MAP4K5	chromatin immunoprecipitation assay	27924024	Homo sapiens	GTRD	No	Mm:P09631	Rn:D3ZSU5	Mm:Q8BPM2;Rn:D3ZHL6	-
P31269	Q86V24	3205	79602	HOXA9	ADIPOR2	chromatin immunoprecipitation assay	27924024	Homo sapiens	GTRD	No	Mm:P09631	Rn:D3ZSU5	Dr:Q5TYU5;Mm:Q8BQS5	Rn:G3V707
P31269	Q9C0C4	3205	54910	HOXA9	SEMA4C	chromatin immunoprecipitation assay	27924024	Homo sapiens	GTRD	No	Mm:P09631	Rn:D3ZSU5	Dr:F1QF70;Mm:Q64151;Rn:D4A9J3	-
P31269	Q96GX5	3205	84930	HOXA9	MASTL	chromatin immunoprecipitation assay	27924024	Homo sapiens	GTRD	No	Mm:P09631	Rn:D3ZSU5	Dr:F1R778;Mm:Q8C0P0	Dm:A0A0B4KGX7;Rn:D4A355
P31269	Q9BPW9	3205	10170	HOXA9	DHRS9	chromatin immunoprecipitation assay	27924024	Homo sapiens	GTRD	No	Mm:P09631	Rn:D3ZSU5	Mm:Q58NB6;Rn:Q8VD48	-
P31269	Q9H1A3	3205	51108	HOXA9	METTL9	chromatin immunoprecipitation assay	27924024	Homo sapiens	GTRD	No	Mm:P09631	Rn:D3ZSU5	Ce:Q22123;Dm:Q9W1H1;Dr:F1R335;Mm:Q9EPL4;Rn:D3ZZ04	-
P31269	Q9Y2K2	3205	23387	HOXA9	SIK3	chromatin immunoprecipitation assay	27924024	Homo sapiens	GTRD	No	Mm:P09631	Rn:D3ZSU5	Ce:Q10925;Mm:E9PU87;Rn:M0RD40	-
P31269	Q96F85	3205	25927	HOXA9	CNRIP1	chromatin immunoprecipitation assay	27924024	Homo sapiens	GTRD	No	Mm:P09631	Rn:D3ZSU5	Mm:Q5M8N0;Rn:Q5M7A7	Dr:E9QJH9;Dr:Q6DBX3
P31269	Q659A1	3205	79664	HOXA9	ICE2	chromatin immunoprecipitation assay	27924024	Homo sapiens	GTRD	No	Mm:P09631	Rn:D3ZSU5	Dr:E7EZF8;Mm:Q3UZ18;Rn:D3ZIQ8	-
P31269	Q8N1H7	3205	317761	HOXA9	SIX6OS1	chromatin immunoprecipitation assay	27924024	Homo sapiens	GTRD	No	Mm:P09631	Rn:D3ZSU5	-	Mm:F8WHJ9;Rn:D4A1D9
P31269	P47872	3205	6344	HOXA9	SCTR	chromatin immunoprecipitation assay	29126285;27924024	Homo sapiens	GTRD;ReMap	No	Mm:P09631	Rn:D3ZSU5	-	Mm:H7BX37;Rn:M0R5B5
P31269	Q8N2K0	3205	26090	HOXA9	ABHD12	chromatin immunoprecipitation assay	27924024	Homo sapiens	GTRD	No	Mm:P09631	Rn:D3ZSU5	Mm:Q99LR1;Rn:Q6AYT7	Dm:A1ZBH2;Dr:Q08C93
P31269	Q9BQI6	3205	84250	HOXA9	SLF1	chromatin immunoprecipitation assay	27924024	Homo sapiens	GTRD	No	Mm:P09631	Rn:D3ZSU5	Mm:Q8R3P9;Rn:D3ZVR6	Dr:A0A0R4IHW2
P31269	O95490	3205	23266	HOXA9	ADGRL2	chromatin immunoprecipitation assay	27924024	Homo sapiens	GTRD	No	Mm:P09631	Rn:D3ZSU5	-	Dr:A0A0R4IX48;Mm:A0A0G2JGM8;Rn:F1M7T0
P31269	Q03169	3205	7127	HOXA9	TNFAIP2	chromatin immunoprecipitation assay	29126285	Homo sapiens	ReMap	No	Mm:P09631	Rn:D3ZSU5	Rn:D3ZYQ3	Dr:F1RDH8;Dr:Q5RG40;Mm:D3Z4L9
P31269	O43927	3205	10563	HOXA9	CXCL13	chromatin immunoprecipitation assay	29126285	Homo sapiens	ReMap	No	Mm:P09631	Rn:D3ZSU5	Mm:O55038	Rn:F7F7W7
P31269	Q16851	3205	7360	HOXA9	UGP2	chromatin immunoprecipitation assay	27924024	Homo sapiens	GTRD	No	Mm:P09631	Rn:D3ZSU5	Ce:Q9XUS5;Mm:Q91ZJ5;Rn:Q4V8I9;Sc:P32861	Dm:E1JI91
P31269	Q8TDW7	3205	120114	HOXA9	FAT3	chromatin immunoprecipitation assay	27924024	Homo sapiens	GTRD	No	Mm:P09631	Rn:D3ZSU5	-	Dr:F1QA09;Mm:Q8BNA6;Rn:F1LMF4
P31269	Q7Z6J4	3205	221472	HOXA9	FGD2	chromatin immunoprecipitation assay	27924024	Homo sapiens	GTRD	No	Mm:P09631	Rn:D3ZSU5	Mm:Q8BY35;Rn:D3Z9I3	-
P31269	Q86W34	3205	51321	HOXA9	AMZ2	chromatin immunoprecipitation assay	27924024	Homo sapiens	GTRD	No	Mm:P09631	Rn:D3ZSU5	Mm:B1AT59;Rn:Q400C7	-
P31269	P35251	3205	5981	HOXA9	RFC1	chromatin immunoprecipitation assay	27924024	Homo sapiens	GTRD	No	Mm:P09631	Rn:D3ZSU5	Dr:F1Q5P6;Sc:P38630	Mm:G3X8Z6;Rn:D3ZFT1
P31269	Q96H96	3205	-	HOXA9	COQ2	chromatin immunoprecipitation assay	27924024	Homo sapiens	GTRD	No	Mm:P09631	Rn:D3ZSU5	-	-
P31269	P53805	3205	1827	HOXA9	RCAN1	chromatin immunoprecipitation assay	27924024	Homo sapiens	GTRD	No	Mm:P09631	Rn:D3ZSU5	Dr:B0R069;Mm:Q9JHG6;Rn:Q6IN33	-
P31269	Q96DG6	3205	134147	HOXA9	CMBL	chromatin immunoprecipitation assay	27924024	Homo sapiens	GTRD	No	Mm:P09631	Rn:D3ZSU5	Dr:A7MBU9;Mm:Q8R1G2;Rn:Q7TP52;Sc:P39721	-
P31269	P08567	3205	5341	HOXA9	PLEK	chromatin immunoprecipitation assay	27924024	Homo sapiens	GTRD	No	Mm:P09631	Rn:D3ZSU5	Mm:Q9JHK5;Rn:Q4KM33	Dr:A0A0R4IB99
P31269	Q9ULC4	3205	28985	HOXA9	MCTS1	chromatin immunoprecipitation assay	27924024	Homo sapiens	GTRD	No	Mm:P09631	Rn:D3ZSU5	Dr:F1R3X2;Mm:Q9DB27;Rn:Q4G009	-
P31269	Q16526	3205	1407	HOXA9	CRY1	chromatin immunoprecipitation assay	27924024	Homo sapiens	GTRD	No	Mm:P09631	Rn:D3ZSU5	Mm:P97784;Rn:Q32Q86	-
P31269	Q7Z698	3205	200734	HOXA9	SPRED2	chromatin immunoprecipitation assay	27924024	Homo sapiens	GTRD	No	Mm:P09631	Rn:D3ZSU5	Dr:A5PMN3	Mm:Q5SRF8;Rn:A0A0G2K1D0
P31269	Q96E93	3205	10219	HOXA9	KLRG1	chromatin immunoprecipitation assay	27924024	Homo sapiens	GTRD	No	Mm:P09631	Rn:D3ZSU5	Mm:O88713;Rn:M0R4X2	Rn:Q64335
P31269	Q96AG3	3205	91137	HOXA9	SLC25A46	chromatin immunoprecipitation assay	27924024	Homo sapiens	GTRD	No	Mm:P09631	Rn:D3ZSU5	Ce:Q9U2J0;Dm:Q9VXK8;Dr:Q6DGU5;Mm:Q9CQS4;Rn:Q5EB62	Dm:Q9VJA5
P31269	Q9NQ66	3205	23236	HOXA9	PLCB1	chromatin immunoprecipitation assay	27924024	Homo sapiens	GTRD	No	Mm:P09631	Rn:D3ZSU5	Mm:Q9Z1B3	Rn:F1M084
P31269	Q14203	3205	1639	HOXA9	DCTN1	chromatin immunoprecipitation assay	27924024	Homo sapiens	GTRD	No	Mm:P09631	Rn:D3ZSU5	Ce:E2JKZ0;Dm:P13496;Mm:O08788;Rn:D4A8U7	-
P31269	O15084	3205	23243	HOXA9	ANKRD28	chromatin immunoprecipitation assay	27924024	Homo sapiens	GTRD	No	Mm:P09631	Rn:D3ZSU5	Dr:E9QBZ2;Mm:Q505D1;Rn:F1M400	-
P31269	P25063	3205	100133941	HOXA9	CD24	chromatin immunoprecipitation assay	27924024	Homo sapiens	GTRD	No	Mm:P09631	Rn:D3ZSU5	Mm:P24807;Rn:Q07490	-
P31269	O43422	3205	5612	HOXA9	THAP12	chromatin immunoprecipitation assay	27924024	Homo sapiens	GTRD	No	Mm:P09631	Rn:D3ZSU5	Dr:F1Q9M3;Mm:Q9CUX1;Rn:A0A0G2K8V6	-
P31269	Q9H8U3	3205	60685	HOXA9	ZFAND3	chromatin immunoprecipitation assay	27924024	Homo sapiens	GTRD	No	Mm:P09631	Rn:D3ZSU5	Dr:Q4KMI6;Mm:Q497H0;Rn:A0A0G2JV07	-
P31269	O95376	3205	10425	HOXA9	ARIH2	chromatin immunoprecipitation assay	27924024	Homo sapiens	GTRD	No	Mm:P09631	Rn:D3ZSU5	Ce:Q22431;Dm:O76924;Dr:Q7T355;Mm:Q9Z1K6;Rn:D3ZJB8	-
P31269	Q8WYN3	3205	80034	HOXA9	CSRNP3	chromatin immunoprecipitation assay	27924024	Homo sapiens	GTRD	No	Mm:P09631	Rn:D3ZSU5	-	-
P31269	Q6ZMI0	3205	129285	HOXA9	PPP1R21	chromatin immunoprecipitation assay	27924024	Homo sapiens	GTRD	No	Mm:P09631	Rn:D3ZSU5	Ce:O61853;Mm:Q3TDD9;Rn:F1LYZ8	-
P31269	P11362	3205	2260	HOXA9	FGFR1	chromatin immunoprecipitation assay	27924024	Homo sapiens	GTRD	No	Mm:P09631	Rn:D3ZSU5	-	Dr:F1Q5T3;Mm:J3QN85;Rn:F1LM54
P31269	P26717	3205	3822	HOXA9	KLRC2	chromatin immunoprecipitation assay	27924024	Homo sapiens	GTRD	No	Mm:P09631	Rn:D3ZSU5	-	-
P31269	Q9HAH7	3205	64319	HOXA9	FBRS	chromatin immunoprecipitation assay	27924024	Homo sapiens	GTRD	No	Mm:P09631	Rn:D3ZSU5	-	Mm:A0A1N9PTV1
P31269	Q8TDX6	3205	55790	HOXA9	CSGALNACT1	chromatin immunoprecipitation assay	27924024	Homo sapiens	GTRD	No	Mm:P09631	Rn:D3ZSU5	Mm:Q8BJQ9;Rn:B5DEY9	Dr:E7F6G2
P31269	Q6UXP3	3205	-	HOXA9	TMEM14EP	chromatin immunoprecipitation assay	27924024	Homo sapiens	GTRD	No	Mm:P09631	Rn:D3ZSU5	-	-
P31269	O43734	3205	10758	HOXA9	TRAF3IP2	chromatin immunoprecipitation assay	29126285;27924024	Homo sapiens	GTRD;ReMap	No	Mm:P09631	Rn:D3ZSU5	Mm:Q8N7N6;Rn:Q498R8	-
P31269	Q8NB25	3205	79632	HOXA9	FAM184A	chromatin immunoprecipitation assay	27924024	Homo sapiens	GTRD	No	Mm:P09631	Rn:D3ZSU5	Dr:E7FF25;Mm:E9PW83	Dr:Q5SPS2;Rn:F1LW90
P31269	Q9UGR2	3205	23264	HOXA9	ZC3H7B	chromatin immunoprecipitation assay	27924024	Homo sapiens	GTRD	No	Mm:P09631	Rn:D3ZSU5	Dr:E7F4T4;Mm:F8VPP8;Rn:A0A0G2K214	-
P31269	Q9Y2M0	3205	22909	HOXA9	FAN1	chromatin immunoprecipitation assay	27924024	Homo sapiens	GTRD	No	Mm:P09631	Rn:D3ZSU5	Ce:P90740;Dr:A0A0R4IUX7;Mm:Q69ZT1;Rn:D3ZVU2	-
P31269	Q5VU97	3205	57685	HOXA9	CACHD1	chromatin immunoprecipitation assay	27924024	Homo sapiens	GTRD	No	Mm:P09631	Rn:D3ZSU5	Dm:Q5BI42;Mm:Q6PDJ1	Dr:X1WGM8;Rn:D4ADK4
P31269	Q07812	3205	581	HOXA9	BAX	chromatin immunoprecipitation assay	27924024	Homo sapiens	GTRD	No	Mm:P09631	Rn:D3ZSU5	Dr:Q9I9N4;Mm:Q07813;Rn:G3V8T9	Dr:I3ITC2
P31269	Q4U2R6	3205	51258	HOXA9	MRPL51	chromatin immunoprecipitation assay	29126285;27924024	Homo sapiens	GTRD;ReMap	No	Mm:P09631	Rn:D3ZSU5	Dr:Q5BJJ8;Mm:Q9CPY1;Rn:D3ZPE6	-
P31269	Q68CR1	3205	23231	HOXA9	SEL1L3	chromatin immunoprecipitation assay	27924024	Homo sapiens	GTRD	No	Mm:P09631	Rn:D3ZSU5	Mm:Q80TS8;Rn:D3ZIJ4	-
P31269	O14727	3205	317	HOXA9	APAF1	chromatin immunoprecipitation assay	27924024	Homo sapiens	GTRD	No	Mm:P09631	Rn:D3ZSU5	Dr:A5WVJ8;Mm:O88879;Rn:Q9EPV5	-
P31269	Q13586	3205	6786	HOXA9	STIM1	chromatin immunoprecipitation assay	27924024	Homo sapiens	GTRD	No	Mm:P09631	Rn:D3ZSU5	Mm:P70302	Dr:Q1LY88;Rn:A0A0G2K5C8
P31269	Q96EI5	3205	79921	HOXA9	TCEAL4	chromatin immunoprecipitation assay	27924024	Homo sapiens	GTRD	No	Mm:P09631	Rn:D3ZSU5	-	-
P31269	Q7Z2Z2	3205	79631	HOXA9	EFL1	chromatin immunoprecipitation assay	27924024	Homo sapiens	GTRD	No	Mm:P09631	Rn:D3ZSU5	Ce:O17944;Dm:Q9VV61;Mm:Q8C0D5;Rn:D3ZXJ5;Sc:P53893	Dr:A0A0R4ITN4
P31269	P26010	3205	3695	HOXA9	ITGB7	chromatin immunoprecipitation assay	27924024	Homo sapiens	GTRD	No	Mm:P09631	Rn:D3ZSU5	Dr:E7F4H9;Mm:P26011	Rn:G3V7M2
P31269	F6VJS9	3205	-	HOXA9	-	chromatin immunoprecipitation assay	27924024	Homo sapiens	GTRD	No	Mm:P09631	Rn:D3ZSU5	-	-
P31269	Q9Y2K7	3205	22992	HOXA9	KDM2A	chromatin immunoprecipitation assay	27924024	Homo sapiens	GTRD	No	Mm:P09631	Rn:D3ZSU5	Dr:E7F0J6;Rn:D3ZTJ7	Mm:F6YRW4
P31269	O94817	3205	9140	HOXA9	ATG12	chromatin immunoprecipitation assay	27924024	Homo sapiens	GTRD	No	Mm:P09631	Rn:D3ZSU5	Ce:Q10931;Dm:Q9VTU1;Dr:F1Q9E0;Mm:Q9CQY1;Rn:Q2TBJ5	-
P31269	O76039	3205	6792	HOXA9	CDKL5	chromatin immunoprecipitation assay	27924024	Homo sapiens	GTRD	No	Mm:P09631	Rn:D3ZSU5	-	Dr:B9X2H5;Mm:A0A0G2JGW6;Rn:D3ZG85
P31269	Q9NS86	3205	55915	HOXA9	LANCL2	chromatin immunoprecipitation assay	27924024	Homo sapiens	GTRD	No	Mm:P09631	Rn:D3ZSU5	Dr:F1QHX0;Mm:Q9JJK2;Rn:Q68FQ9	-
P31269	O60318	3205	8888	HOXA9	MCM3AP	chromatin immunoprecipitation assay	27924024	Homo sapiens	GTRD	No	Mm:P09631	Rn:D3ZSU5	Dr:F1Q712;Mm:Q9WUU9;Rn:A0A0G2JV99	-
P31269	P54277	3205	5378	HOXA9	PMS1	chromatin immunoprecipitation assay	27924024	Homo sapiens	GTRD	No	Mm:P09631	Rn:D3ZSU5	Dr:B0S640;Mm:Q8K119;Rn:D4A651	-
P31269	Q9UHB6	3205	51474	HOXA9	LIMA1	chromatin immunoprecipitation assay	27924024	Homo sapiens	GTRD	No	Mm:P09631	Rn:D3ZSU5	Mm:Q9ERG0;Rn:F1LR10	-
P31269	P49796	3205	5998	HOXA9	RGS3	chromatin immunoprecipitation assay	27924024	Homo sapiens	GTRD	No	Mm:P09631	Rn:D3ZSU5	-	Rn:A0A0G2K1B5
P31269	Q8NFT6	3205	80174	HOXA9	DBF4B	chromatin immunoprecipitation assay	29126285	Homo sapiens	ReMap	No	Mm:P09631	Rn:D3ZSU5	-	-
P31269	Q02641	3205	782	HOXA9	CACNB1	chromatin immunoprecipitation assay	27924024	Homo sapiens	GTRD	No	Mm:P09631	Rn:D3ZSU5	Rn:A0A0G2K4U4	Dr:F1R605;Mm:A2A545
P31269	Q96CX6	3205	116064	HOXA9	LRRC58	chromatin immunoprecipitation assay	27924024	Homo sapiens	GTRD	No	Mm:P09631	Rn:D3ZSU5	Ce:Q9N4Z5;Dm:Q9W2U2;Dr:E7FF15;Mm:Q3UGP9;Rn:D3ZWP8	Dr:B8JKF3
P31269	O95394	3205	5238	HOXA9	PGM3	chromatin immunoprecipitation assay	27924024	Homo sapiens	GTRD	No	Mm:P09631	Rn:D3ZSU5	Ce:Q19680;Dm:Q9VTZ4;Mm:Q9CYR6;Rn:D3ZFX4;Sc:P38628	Dr:F1QHK0
P31269	Q13595	3205	29896	HOXA9	TRA2A	chromatin immunoprecipitation assay	27924024	Homo sapiens	GTRD	No	Mm:P09631	Rn:D3ZSU5	Dr:Q7T2A0;Mm:E9QP00;Rn:B1WC25	-
P31269	Q7Z6M1	3205	10244	HOXA9	RABEPK	chromatin immunoprecipitation assay	27924024	Homo sapiens	GTRD	No	Mm:P09631	Rn:D3ZSU5	-	Dr:Q6GQN7;Rn:Q4V8F4
P31269	Q16654	3205	5166	HOXA9	PDK4	chromatin immunoprecipitation assay	27924024	Homo sapiens	GTRD	No	Mm:P09631	Rn:D3ZSU5	Mm:O70571;Rn:G3V778	-
P31269	P50549	3205	2115	HOXA9	ETV1	chromatin immunoprecipitation assay	27924024	Homo sapiens	GTRD	No	Mm:P09631	Rn:D3ZSU5	Dr:B3DIF9;Mm:P41164;Rn:A0A0G2JTM3	-
P31269	Q13393	3205	5337	HOXA9	PLD1	chromatin immunoprecipitation assay	29126285;27924024	Homo sapiens	GTRD;ReMap	No	Mm:P09631	Rn:D3ZSU5	Ce:G5EDU3;Rn:A0A0G2K5R0	Dr:B0V1J1;Mm:D6RH77
P31269	Q86XE5	3205	112817	HOXA9	HOGA1	chromatin immunoprecipitation assay	27924024	Homo sapiens	GTRD	No	Mm:P09631	Rn:D3ZSU5	Dr:Q6NY77;Mm:Q9DCU9;Rn:D4A2K1	-
P31269	O94826	3205	9868	HOXA9	TOMM70	chromatin immunoprecipitation assay	27924024	Homo sapiens	GTRD	No	Mm:P09631	Rn:D3ZSU5	Dm:Q9VKC8;Mm:Q9CZW5;Rn:R9PXR4;Sc:P38825;Sc:P07213	-
P31269	Q8TDI8	3205	117531	HOXA9	TMC1	chromatin immunoprecipitation assay	27924024	Homo sapiens	GTRD	No	Mm:P09631	Rn:D3ZSU5	Mm:Q8R4P5	Rn:A0A0G2KB87
P31269	A0PK00	3205	144404	HOXA9	TMEM120B	chromatin immunoprecipitation assay	27924024	Homo sapiens	GTRD	No	Mm:P09631	Rn:D3ZSU5	Dr:Q1LY80;Mm:Q3TA38;Rn:M0R6Y6	-
P31269	O60551	3205	9397	HOXA9	NMT2	chromatin immunoprecipitation assay	29126285	Homo sapiens	ReMap	No	Mm:P09631	Rn:D3ZSU5	Rn:F1M110	Ce:Q95ZN7;Dr:A7YT82;Mm:A2AJH3
P31269	Q3T906	3205	79158	HOXA9	GNPTAB	chromatin immunoprecipitation assay	29126285	Homo sapiens	ReMap	No	Mm:P09631	Rn:D3ZSU5	Mm:Q69ZN6;Rn:D3ZKE0	-
P31269	Q12926	3205	1993	HOXA9	ELAVL2	chromatin immunoprecipitation assay	27924024	Homo sapiens	GTRD	No	Mm:P09631	Rn:D3ZSU5	Dr:A0A2R8S0A2;Mm:Q60899	-
P31269	P23786	3205	1376	HOXA9	CPT2	chromatin immunoprecipitation assay	27924024	Homo sapiens	GTRD	No	Mm:P09631	Rn:D3ZSU5	-	-
P31269	Q9BY12	3205	49855	HOXA9	SCAPER	chromatin immunoprecipitation assay	27924024	Homo sapiens	GTRD	No	Mm:P09631	Rn:D3ZSU5	Mm:F8VQ70;Rn:F1LRM0	-
P31269	Q86TB9	3205	219988	HOXA9	PATL1	chromatin immunoprecipitation assay	27924024	Homo sapiens	GTRD	No	Mm:P09631	Rn:D3ZSU5	Mm:Q3TC46;Rn:B5DF93	Dr:B8JLU1
P31269	Q9H5F2	3205	64776	HOXA9	C11orf1	chromatin immunoprecipitation assay	27924024	Homo sapiens	GTRD	No	Mm:P09631	Rn:D3ZSU5	Dr:A0A0G2L2X8;Mm:Q9D131	Rn:D3ZGF3
P31269	Q9UMD9	3205	1308	HOXA9	COL17A1	chromatin immunoprecipitation assay	27924024	Homo sapiens	GTRD	No	Mm:P09631	Rn:D3ZSU5	Mm:Q07563	Dr:F1R619;Rn:A0A0G2K449
P31269	Q9NZL6	3205	23179	HOXA9	RGL1	chromatin immunoprecipitation assay	27924024	Homo sapiens	GTRD	No	Mm:P09631	Rn:D3ZSU5	Mm:Q60695	Ce:Q19852;Dr:A0A0R4ICN7;Rn:A0A0G2JV91
P31269	Q9NTK1	3205	11067	HOXA9	DEPP1	chromatin immunoprecipitation assay	29126285;27924024	Homo sapiens	GTRD;ReMap	No	Mm:P09631	Rn:D3ZSU5	Mm:Q8K2F3;Rn:A0A0G2JSM9	-
P31269	Q9NP92	3205	10884	HOXA9	MRPS30	chromatin immunoprecipitation assay	27924024	Homo sapiens	GTRD	No	Mm:P09631	Rn:D3ZSU5	Dm:Q9VXP3;Dr:A0A0R4IFK5;Mm:Q9D0G0;Rn:D4A833	-
P31269	Q9H6U6	3205	54828	HOXA9	BCAS3	chromatin immunoprecipitation assay	27924024	Homo sapiens	GTRD	No	Mm:P09631	Rn:D3ZSU5	Ce:Q8MQ22	Dr:F1QA02;Mm:B1AR74
P31269	P19404	3205	4729	HOXA9	NDUFV2	chromatin immunoprecipitation assay	27924024	Homo sapiens	GTRD	No	Mm:P09631	Rn:D3ZSU5	Ce:Q20719;Dm:Q9VX36;Dr:Q6PBX8;Mm:Q9D6J6;Rn:P19234	-
P31269	Q14643	3205	3708	HOXA9	ITPR1	chromatin immunoprecipitation assay	27924024	Homo sapiens	GTRD	No	Mm:P09631	Rn:D3ZSU5	Ce:Q9Y0A1;Mm:P11881;Rn:F1LNT1	-
P31269	Q9H0C5	3205	53339	HOXA9	BTBD1	chromatin immunoprecipitation assay	27924024	Homo sapiens	GTRD	No	Mm:P09631	Rn:D3ZSU5	Mm:P58544;Rn:Q5RKI2	-
P31269	Q659C4	3205	55132	HOXA9	LARP1B	chromatin immunoprecipitation assay	27924024	Homo sapiens	GTRD	No	Mm:P09631	Rn:D3ZSU5	-	-
P31269	O75915	3205	10550	HOXA9	ARL6IP5	chromatin immunoprecipitation assay	29126285	Homo sapiens	ReMap	No	Mm:P09631	Rn:D3ZSU5	Ce:H2KZJ7;Dr:Q6DGQ9;Dr:Q5XJS6;Mm:Q8R5J9;Rn:A0A0H2UHF6	-
P31269	O60336	3205	23005	HOXA9	MAPKBP1	chromatin immunoprecipitation assay	29126285	Homo sapiens	ReMap	No	Mm:P09631	Rn:D3ZSU5	Mm:A0A0A0MQA2;Rn:D3ZSY0	Dr:A0A0R4IV51
P31269	A0A0B4J2F0	3205	101928527	HOXA9	PIGBOS1	chromatin immunoprecipitation assay	27924024	Homo sapiens	GTRD	No	Mm:P09631	Rn:D3ZSU5	-	Mm:A0A5F8MPY0
P31269	P0C7M6	3205	401067	HOXA9	IQCF3	chromatin immunoprecipitation assay	27924024	Homo sapiens	GTRD	No	Mm:P09631	Rn:D3ZSU5	-	-
P31269	Q8NG66	3205	79858	HOXA9	NEK11	chromatin immunoprecipitation assay	27924024	Homo sapiens	GTRD	No	Mm:P09631	Rn:D3ZSU5	-	-
P31269	Q9UHD4	3205	27141	HOXA9	CIDEB	chromatin immunoprecipitation assay	27924024	Homo sapiens	GTRD	No	Mm:P09631	Rn:D3ZSU5	Mm:O70303;Rn:D3ZKI3	Dr:F8W414
P31269	Q14116	3205	3606	HOXA9	IL18	chromatin immunoprecipitation assay	27924024	Homo sapiens	GTRD	No	Mm:P09631	Rn:D3ZSU5	Mm:P70380;Rn:Z4YNI9	-
P31269	Q08495	3205	2039	HOXA9	DMTN	chromatin immunoprecipitation assay	27924024	Homo sapiens	GTRD	No	Mm:P09631	Rn:D3ZSU5	Dr:E7FCX5;Mm:Q9WV69	Rn:B2GUY4
P31269	Q96QB1	3205	10395	HOXA9	DLC1	chromatin immunoprecipitation assay	27924024	Homo sapiens	GTRD	No	Mm:P09631	Rn:D3ZSU5	Dr:E7FBY0;Rn:A0A0G2K9I2	Mm:E9QKB1
P31269	A8MW92	3205	51105	HOXA9	PHF20L1	chromatin immunoprecipitation assay	27924024	Homo sapiens	GTRD	No	Mm:P09631	Rn:D3ZSU5	-	Mm:A0A5S8DHC4
P31269	Q8TCY9	3205	55665	HOXA9	URGCP	chromatin immunoprecipitation assay	27924024	Homo sapiens	GTRD	No	Mm:P09631	Rn:D3ZSU5	Mm:Q5NCI0;Rn:A0A096MJ37	-
P31269	Q64LD2	3205	79446	HOXA9	WDR25	chromatin immunoprecipitation assay	27924024	Homo sapiens	GTRD	No	Mm:P09631	Rn:D3ZSU5	Mm:E9Q349;Rn:B2RYB0	-
P31269	P60228	3205	3646	HOXA9	EIF3E	chromatin immunoprecipitation assay	27924024	Homo sapiens	GTRD	No	Mm:P09631	Rn:D3ZSU5	Ce:O61820;Dm:O77410;Dr:F1QHS3;Mm:P60229;Rn:Q641X8	-
P31269	Q9H9H4	3205	79720	HOXA9	VPS37B	chromatin immunoprecipitation assay	27924024	Homo sapiens	GTRD	No	Mm:P09631	Rn:D3ZSU5	Dm:Q9VN88;Dr:A3KGZ5;Mm:Q8R0J7;Rn:D3ZU64	-
P31269	Q7Z4L5	3205	79809	HOXA9	TTC21B	chromatin immunoprecipitation assay	27924024	Homo sapiens	GTRD	No	Mm:P09631	Rn:D3ZSU5	Dr:B0R0W1;Mm:Q0HA38;Rn:D4A333	-
P31269	O00214	3205	3964	HOXA9	LGALS8	chromatin immunoprecipitation assay	27924024	Homo sapiens	GTRD	No	Mm:P09631	Rn:D3ZSU5	Rn:Q6IN24	Dr:F1QIE5;Mm:A8DIL0
P31269	Q6NT16	3205	116843	HOXA9	SLC18B1	chromatin immunoprecipitation assay	27924024	Homo sapiens	GTRD	No	Mm:P09631	Rn:D3ZSU5	Ce:H2KYF2;Mm:D3Z5L6;Rn:D4A9K4	Dr:E9QG57
P31269	Q8NI77	3205	81930	HOXA9	KIF18A	chromatin immunoprecipitation assay	27924024	Homo sapiens	GTRD	No	Mm:P09631	Rn:D3ZSU5	Dr:B0V302;Mm:Q91WD7;Rn:D3ZIA5	-
P31269	E0CX11	3205	647087	HOXA9	STMP1	chromatin immunoprecipitation assay	27924024	Homo sapiens	GTRD	No	Mm:P09631	Rn:D3ZSU5	-	-
P31269	Q9H8H3	3205	25840	HOXA9	METTL7A	chromatin immunoprecipitation assay	27924024	Homo sapiens	GTRD	No	Mm:P09631	Rn:D3ZSU5	Dr:Q05AJ2;Dr:E7EZR9;Mm:Q8C6B0;Rn:Q3KRE2	-
P31269	Q96Q15	3205	23049	HOXA9	SMG1	chromatin immunoprecipitation assay	27924024	Homo sapiens	GTRD	No	Mm:P09631	Rn:D3ZSU5	Dm:Q70PP2;Mm:Q8BKX6	-
P31269	O75410	3205	6867	HOXA9	TACC1	chromatin immunoprecipitation assay	27924024	Homo sapiens	GTRD	No	Mm:P09631	Rn:D3ZSU5	Rn:A0A0G2K9K2	Mm:F8VQ95
P31269	Q9H2S9	3205	64375	HOXA9	IKZF4	chromatin immunoprecipitation assay	27924024	Homo sapiens	GTRD	No	Mm:P09631	Rn:D3ZSU5	Mm:Q8C208;Rn:D4A636	-
P31269	Q709C8	3205	54832	HOXA9	VPS13C	chromatin immunoprecipitation assay	27924024	Homo sapiens	GTRD	No	Mm:P09631	Rn:D3ZSU5	Dr:A0A1D5NSX1;Mm:Q8BX70;Rn:D4A4K4	-
P31269	Q14964	3205	54734	HOXA9	RAB39A	chromatin immunoprecipitation assay	29126285;27924024	Homo sapiens	GTRD;ReMap	No	Mm:P09631	Rn:D3ZSU5	Mm:Q8BHD0;Rn:D3ZZP2	-
P31269	Q8IV08	3205	23646	HOXA9	PLD3	chromatin immunoprecipitation assay	27924024	Homo sapiens	GTRD	No	Mm:P09631	Rn:D3ZSU5	Dm:Q9VIF2;Dr:Q1L8A0;Mm:O35405;Rn:Q5FVH2	-
P31269	Q8WWA1	3205	55287	HOXA9	TMEM40	chromatin immunoprecipitation assay	27924024	Homo sapiens	GTRD	No	Mm:P09631	Rn:D3ZSU5	-	Rn:D3ZHS0
P31269	Q9HCM4	3205	57669	HOXA9	EPB41L5	chromatin immunoprecipitation assay	27924024	Homo sapiens	GTRD	No	Mm:P09631	Rn:D3ZSU5	Mm:Q8BGS1	Dr:F1QVV9;Rn:D3ZK45
P31269	Q9H4E7	3205	50619	HOXA9	DEF6	chromatin immunoprecipitation assay	27924024	Homo sapiens	GTRD	No	Mm:P09631	Rn:D3ZSU5	Mm:A0A0R4IZX1	Dr:Q7SYB5;Rn:D3ZCK4
P31269	Q92621	3205	23165	HOXA9	NUP205	chromatin immunoprecipitation assay	27924024	Homo sapiens	GTRD	No	Mm:P09631	Rn:D3ZSU5	Ce:Q21436;Dm:Q8IQV9;Mm:B9EJ54;Rn:D4A7R3	-
P31269	P41743	3205	5584	HOXA9	PRKCI	chromatin immunoprecipitation assay	27924024	Homo sapiens	GTRD	No	Mm:P09631	Rn:D3ZSU5	Dm:A1Z9X0;Dr:Q90XF2;Mm:Q62074;Rn:F1M7Y5	-
P31269	Q709F0	3205	84129	HOXA9	ACAD11	chromatin immunoprecipitation assay	27924024	Homo sapiens	GTRD	No	Mm:P09631	Rn:D3ZSU5	Mm:A0A0R4J0I6;Rn:B3DMA2	-
P31269	Q9Y620	3205	25788	HOXA9	RAD54B	chromatin immunoprecipitation assay	27924024	Homo sapiens	GTRD	No	Mm:P09631	Rn:D3ZSU5	Dr:E9QHY4;Mm:Q6PFE3	Rn:F1LYB7
P31269	Q7RTU0	3205	100129654	HOXA9	TCF24	chromatin immunoprecipitation assay	27924024	Homo sapiens	GTRD	No	Mm:P09631	Rn:D3ZSU5	Mm:V9GWT9;Rn:A0A0G2JWM6	-
P31269	O00425	3205	10643	HOXA9	IGF2BP3	chromatin immunoprecipitation assay	27924024	Homo sapiens	GTRD	No	Mm:P09631	Rn:D3ZSU5	Mm:Q9CPN8;Rn:A0A0G2K0Y2	Dr:A0A0R4IYT0
P31269	O14662	3205	8675	HOXA9	STX16	chromatin immunoprecipitation assay	27924024	Homo sapiens	GTRD	No	Mm:P09631	Rn:D3ZSU5	Sc:Q08144	-
P31269	P62995	3205	6434	HOXA9	TRA2B	chromatin immunoprecipitation assay	27924024	Homo sapiens	GTRD	No	Mm:P09631	Rn:D3ZSU5	Dr:B0V332;Mm:P62996;Rn:P62997	-
P31269	P62380	3205	9519	HOXA9	TBPL1	chromatin immunoprecipitation assay	27924024	Homo sapiens	GTRD	No	Mm:P09631	Rn:D3ZSU5	Dr:Q5U385;Mm:P62340;Rn:D4A898;Sc:P13393	-
P31269	Q9H987	3205	79933	HOXA9	SYNPO2L	chromatin immunoprecipitation assay	27924024	Homo sapiens	GTRD	No	Mm:P09631	Rn:D3ZSU5	-	Dr:U3JAM7;Mm:B2RQK7;Rn:D3ZZ68
P31269	Q5SVQ8	3205	360023	HOXA9	ZBTB41	chromatin immunoprecipitation assay	27924024	Homo sapiens	GTRD	No	Mm:P09631	Rn:D3ZSU5	Mm:Q811F1;Rn:D3ZMX0	Dr:X1WHY9
P31269	Q75QN2	3205	55656	HOXA9	INTS8	chromatin immunoprecipitation assay	27924024	Homo sapiens	GTRD	No	Mm:P09631	Rn:D3ZSU5	Ce:H2KML7;Dm:A1ZAK1;Dr:A3KQN9;Mm:Q80V86;Rn:D3ZLQ6	-
P31269	Q96SD1	3205	64421	HOXA9	DCLRE1C	chromatin immunoprecipitation assay	27924024	Homo sapiens	GTRD	No	Mm:P09631	Rn:D3ZSU5	-	-
P31269	Q66K64	3205	90379	HOXA9	DCAF15	chromatin immunoprecipitation assay	29126285;27924024	Homo sapiens	GTRD;ReMap	No	Mm:P09631	Rn:D3ZSU5	Dr:E7F3Z0;Mm:Q6PFH3;Rn:D3ZFW6	-
P31269	P61812	3205	7042	HOXA9	TGFB2	chromatin immunoprecipitation assay	29126285	Homo sapiens	ReMap	No	Mm:P09631	Rn:D3ZSU5	Dr:F8W4A6;Mm:P27090	Rn:G3V6B1
P31269	O14974	3205	4659	HOXA9	PPP1R12A	chromatin immunoprecipitation assay	27924024	Homo sapiens	GTRD	No	Mm:P09631	Rn:D3ZSU5	Mm:Q9DBR7;Rn:A0A0G2JWJ0	-
P31269	Q14134	3205	23650	HOXA9	TRIM29	chromatin immunoprecipitation assay	27924024	Homo sapiens	GTRD	No	Mm:P09631	Rn:D3ZSU5	Mm:Q8R2Q0;Rn:A0A0G2K659	-
P31269	Q6JQN1	3205	80724	HOXA9	ACAD10	chromatin immunoprecipitation assay	27924024	Homo sapiens	GTRD	No	Mm:P09631	Rn:D3ZSU5	Ce:O01590;Mm:Q8K370;Rn:F1LSP2	-
P31269	P04054	3205	5319	HOXA9	PLA2G1B	chromatin immunoprecipitation assay	27924024	Homo sapiens	GTRD	No	Mm:P09631	Rn:D3ZSU5	Ce:Q17790;Ce:Q3V5J7;Mm:Q9Z0Y2	Dr:A9C458;Rn:P04055
P31269	Q6P9H4	3205	154043	HOXA9	CNKSR3	chromatin immunoprecipitation assay	27924024	Homo sapiens	GTRD	No	Mm:P09631	Rn:D3ZSU5	Mm:Q8BMA3;Rn:Q5SGD7	-
P31269	Q9NXL9	3205	254394	HOXA9	MCM9	chromatin immunoprecipitation assay	27924024	Homo sapiens	GTRD	No	Mm:P09631	Rn:D3ZSU5	Rn:K3W4U8	-
P31269	Q5H9R4	3205	100131755	HOXA9	ARMCX4	chromatin immunoprecipitation assay	27924024	Homo sapiens	GTRD	No	Mm:P09631	Rn:D3ZSU5	Mm:E9PWM3;Rn:D3ZV39	-
P31269	Q93084	3205	489	HOXA9	ATP2A3	chromatin immunoprecipitation assay	27924024	Homo sapiens	GTRD	No	Mm:P09631	Rn:D3ZSU5	Mm:Q64518	Rn:D3ZHJ6
P31269	P10826	3205	5915	HOXA9	RARB	chromatin immunoprecipitation assay	27924024	Homo sapiens	GTRD	No	Mm:P09631	Rn:D3ZSU5	Mm:P22605;Rn:D3ZFD9	-
P31269	O60565	3205	26585	HOXA9	GREM1	chromatin immunoprecipitation assay	27924024	Homo sapiens	GTRD	No	Mm:P09631	Rn:D3ZSU5	Mm:O70326;Rn:O35793	Dr:A0A0R4IYE7
P31269	O43665	3205	6001	HOXA9	RGS10	chromatin immunoprecipitation assay	27924024	Homo sapiens	GTRD	No	Mm:P09631	Rn:D3ZSU5	Mm:Q9CQE5;Rn:P49806	-
P31269	P21266	3205	2947	HOXA9	GSTM3	chromatin immunoprecipitation assay	27924024	Homo sapiens	GTRD	No	Mm:P09631	Rn:D3ZSU5	Dr:B8JIS8;Dr:B8JIS5;Mm:P48774	Dr:A8KBR8;Rn:Q9Z1B2
P31269	O00746	3205	4833	HOXA9	NME4	chromatin immunoprecipitation assay	27924024	Homo sapiens	GTRD	No	Mm:P09631	Rn:D3ZSU5	-	Dr:F1R2F7;Mm:A0A494BA94
P31269	Q9NRZ7	3205	56894	HOXA9	AGPAT3	chromatin immunoprecipitation assay	27924024	Homo sapiens	GTRD	No	Mm:P09631	Rn:D3ZSU5	Dr:Q7ZWC9;Mm:Q9D517;Rn:G3V648	-
P31269	Q6NXT6	3205	202018	HOXA9	TAPT1	chromatin immunoprecipitation assay	27924024	Homo sapiens	GTRD	No	Mm:P09631	Rn:D3ZSU5	Mm:Q4VBD2;Rn:D4A533	-
P31269	Q9NQZ6	3205	55906	HOXA9	ZC4H2	chromatin immunoprecipitation assay	27924024	Homo sapiens	GTRD	No	Mm:P09631	Rn:D3ZSU5	Dm:Q9VX94;Dr:Q7T3I0;Mm:Q68FG0;Rn:B1WC48	Ce:Q23665
P31269	P52179	3205	8736	HOXA9	MYOM1	chromatin immunoprecipitation assay	27924024	Homo sapiens	GTRD	No	Mm:P09631	Rn:D3ZSU5	Mm:Q62234;Rn:A0A0G2K5P5	Dr:A0A0R4IUZ8
P31269	Q5VWN6	3205	54906	HOXA9	TASOR2	chromatin immunoprecipitation assay	27924024	Homo sapiens	GTRD	No	Mm:P09631	Rn:D3ZSU5	Mm:Q5DTT3	Rn:D3ZVI2
P31269	Q96BZ8	3205	79165	HOXA9	LENG1	chromatin immunoprecipitation assay	27924024	Homo sapiens	GTRD	No	Mm:P09631	Rn:D3ZSU5	-	-
P31269	P54098	3205	5428	HOXA9	POLG	chromatin immunoprecipitation assay	29126285;27924024	Homo sapiens	GTRD;ReMap	No	Mm:P09631	Rn:D3ZSU5	Ce:Q9U208;Dm:Q27607;Dr:F8W5R6;Mm:Q75WC0;Rn:Q9QYV8;Sc:P15801	-
P31269	O00443	3205	5286	HOXA9	PIK3C2A	chromatin immunoprecipitation assay	29126285	Homo sapiens	ReMap	No	Mm:P09631	Rn:D3ZSU5	Mm:F8VPL2;Rn:D3ZTF6	Dr:F6NMW9
P31269	Q86WX3	3205	91582	HOXA9	RPS19BP1	chromatin immunoprecipitation assay	27924024	Homo sapiens	GTRD	No	Mm:P09631	Rn:D3ZSU5	Mm:Q8C6B9;Rn:A0A0U1RRW3	Dr:E7F0U9
P31269	Q00341	3205	3069	HOXA9	HDLBP	chromatin immunoprecipitation assay	27924024	Homo sapiens	GTRD	No	Mm:P09631	Rn:D3ZSU5	-	-
P31269	Q9UH65	3205	23075	HOXA9	SWAP70	chromatin immunoprecipitation assay	27924024	Homo sapiens	GTRD	No	Mm:P09631	Rn:D3ZSU5	Dr:Q1LYE0;Mm:Q6A028;Rn:D3ZRE7	-
P31269	Q6GQQ9	3205	56957	HOXA9	OTUD7B	chromatin immunoprecipitation assay	27924024	Homo sapiens	GTRD	No	Mm:P09631	Rn:D3ZSU5	Mm:B2RUR8;Rn:D3ZH40	-
P31269	Q7Z7A1	3205	11064	HOXA9	CNTRL	chromatin immunoprecipitation assay	27924024	Homo sapiens	GTRD	No	Mm:P09631	Rn:D3ZSU5	Rn:D4A619	Mm:R4GML3
P31269	Q3ZCN5	3205	-	HOXA9	OTOGL	chromatin immunoprecipitation assay	27924024	Homo sapiens	GTRD	No	Mm:P09631	Rn:D3ZSU5	-	-
P31269	Q9Y6R4	3205	4216	HOXA9	MAP3K4	chromatin immunoprecipitation assay	27924024	Homo sapiens	GTRD	No	Mm:P09631	Rn:D3ZSU5	Dr:A0A0R4IK63;Mm:O08648;Rn:A0A0G2K3R1	-
P31269	Q6P047	3205	203076	HOXA9	C8orf74	chromatin immunoprecipitation assay	29126285;27924024	Homo sapiens	GTRD;ReMap	No	Mm:P09631	Rn:D3ZSU5	Dr:E7F2I4;Mm:Q80ZQ3	Rn:D3ZT70
P31269	Q15907	3205	9230	HOXA9	RAB11B	chromatin immunoprecipitation assay	27924024	Homo sapiens	GTRD	No	Mm:P09631	Rn:D3ZSU5	Dm:O18335;Mm:P46638;Rn:O35509	-
P31269	O60271	3205	9043	HOXA9	SPAG9	chromatin immunoprecipitation assay	27924024	Homo sapiens	GTRD	No	Mm:P09631	Rn:D3ZSU5	Mm:Q58A65	Rn:A0A0G2K6E8
P31269	P02768	3205	213	HOXA9	ALB	chromatin immunoprecipitation assay	27924024	Homo sapiens	GTRD	No	Mm:P09631	Rn:D3ZSU5	Mm:P07724;Rn:A0A0G2JSH5	-
P31269	Q16787	3205	3909	HOXA9	LAMA3	chromatin immunoprecipitation assay	27924024	Homo sapiens	GTRD	No	Mm:P09631	Rn:D3ZSU5	-	-
P31269	P36551	3205	1371	HOXA9	CPOX	chromatin immunoprecipitation assay	27924024	Homo sapiens	GTRD	No	Mm:P09631	Rn:D3ZSU5	Dm:Q9V3D2;Dr:Q1LY08;Mm:P36552;Rn:Q3B7D0;Sc:P11353	-
P31269	O75626	3205	639	HOXA9	PRDM1	chromatin immunoprecipitation assay	27924024	Homo sapiens	GTRD	No	Mm:P09631	Rn:D3ZSU5	Dr:Q68EH4;Mm:Q60636;Rn:A0A096MJU6	-
P31269	Q7LDG7	3205	10235	HOXA9	RASGRP2	chromatin immunoprecipitation assay	27924024	Homo sapiens	GTRD	No	Mm:P09631	Rn:D3ZSU5	Mm:Q9QUG9;Rn:R9PXW6	-
P31269	Q99523	3205	6272	HOXA9	SORT1	chromatin immunoprecipitation assay	29126285;27924024	Homo sapiens	GTRD;ReMap	No	Mm:P09631	Rn:D3ZSU5	Dr:A0A0R4IEP6;Dr:A5PMG8;Mm:Q6PHU5;Rn:O54861	-
P31269	Q9UEE5	3205	9263	HOXA9	STK17A	chromatin immunoprecipitation assay	27924024	Homo sapiens	GTRD	No	Mm:P09631	Rn:D3ZSU5	Dr:F1R026	-
P31269	Q9P203	3205	55727	HOXA9	BTBD7	chromatin immunoprecipitation assay	27924024	Homo sapiens	GTRD	No	Mm:P09631	Rn:D3ZSU5	Dr:Q5TZA6;Mm:Q8CFE5	Rn:A0A0G2K9E3
P31269	O60684	3205	23633	HOXA9	KPNA6	chromatin immunoprecipitation assay	29126285;27924024	Homo sapiens	GTRD;ReMap	No	Mm:P09631	Rn:D3ZSU5	Dr:E7F7U9;Mm:O35345;Rn:F1LT58	-
P31269	P62899	3205	6160	HOXA9	RPL31	chromatin immunoprecipitation assay	27924024	Homo sapiens	GTRD	No	Mm:P09631	Rn:D3ZSU5	Ce:Q9U332;Dm:Q9V597;Dr:Q24JV3;Mm:P62900;Rn:D4ABZ9;Rn:D3ZX87;Rn:P62902;Sc:P0C2H8;Sc:P0C2H9	-
P31269	Q8IY47	3205	25948	HOXA9	KBTBD2	chromatin immunoprecipitation assay	27924024	Homo sapiens	GTRD	No	Mm:P09631	Rn:D3ZSU5	Dr:Q08CL1;Mm:G3X9X1;Rn:D3ZVS6	-
P31269	Q8NBW4	3205	153129	HOXA9	SLC38A9	chromatin immunoprecipitation assay	27924024	Homo sapiens	GTRD	No	Mm:P09631	Rn:D3ZSU5	Dr:Q08BA4;Mm:Q8BGD6;Rn:Q3B8Q3	Ce:Q8T3E2
P31269	P18085	3205	378	HOXA9	ARF4	chromatin immunoprecipitation assay	27924024	Homo sapiens	GTRD	No	Mm:P09631	Rn:D3ZSU5	Dm:P40945;Dr:Q6DC20;Dr:Q6P5M5;Mm:P61750;Rn:P61751	-
P31269	O43683	3205	699	HOXA9	BUB1	chromatin immunoprecipitation assay	27924024	Homo sapiens	GTRD	No	Mm:P09631	Rn:D3ZSU5	Dr:F1QNS6;Mm:A2APR8;Rn:D4A5D3	-
P31269	Q9UIF8	3205	29994	HOXA9	BAZ2B	chromatin immunoprecipitation assay	27924024	Homo sapiens	GTRD	No	Mm:P09631	Rn:D3ZSU5	Mm:A2AUY4;Rn:A0A0G2K175	-
P31269	O00764	3205	8566	HOXA9	PDXK	chromatin immunoprecipitation assay	27924024	Homo sapiens	GTRD	No	Mm:P09631	Rn:D3ZSU5	Dm:Q7KUC2;Dr:B8A4Q2;Mm:Q8K183;Rn:D3Z8P5;Rn:G3V647;Sc:P39988;Sc:P53727	Ce:G8JXZ7;Dr:B0S7H1
P31269	Q9H0H0	3205	57508	HOXA9	INTS2	chromatin immunoprecipitation assay	27924024	Homo sapiens	GTRD	No	Mm:P09631	Rn:D3ZSU5	-	-
P31269	Q6P996	3205	23042	HOXA9	PDXDC1	chromatin immunoprecipitation assay	27924024	Homo sapiens	GTRD	No	Mm:P09631	Rn:D3ZSU5	Ce:B1Q254;Dm:Q9VRG8;Mm:Q99K01;Rn:G3V6B0	Dr:A0A0R4IQA6;Rn:F1M024
P31269	O94880	3205	9678	HOXA9	PHF14	chromatin immunoprecipitation assay	27924024	Homo sapiens	GTRD	No	Mm:P09631	Rn:D3ZSU5	-	-
P31269	Q86T90	3205	57536	HOXA9	KIAA1328	chromatin immunoprecipitation assay	27924024	Homo sapiens	GTRD	No	Mm:P09631	Rn:D3ZSU5	Dr:F1Q4N8	Mm:E9QPX6;Rn:F1LT68
[truncated: 481 more rows]

## Sheet: Overlapping analysis
Target prediction of HOXA9 using different in silico tools
TFLink	GTRD	2247 common elements in "List 1" and "List 2":
ID2	TSPAN6	NFKB1
MYCN	GCLC	ARHGAP33
VCAM1	ANKIB1	DONSON
CDH15	KRIT1	NDUFB3
CDH3	CFLAR	TK2
POMK	VPS50	BTBD8
ARHGEF1	ARHGAP33	ERC1
SHOX	PDK4	ACAT2
RELA	SLC22A16	SYNRG
SELE	SKAP2	CHD1L
NFKB1	SPPL2B	C15orf65
ARHGAP33	PRKAR2B	KDM3A
DONSON	CREBBP	SYN3
NDUFB3	IBTK	CACNA1A
TK2	ZNF195	AP1M1
BTBD8	MYCBP2	BBX
ERC1	ITGAL	ZMYM5
ACAT2	ITGA2B	CCDC115
SYNRG	GDE1	DNAH8
CHD1L	ZNF263	RNF14
C15orf65	DLX6	ELOVL3
KDM3A	KDM7A	OSBPL9
SYN3	ETV1	IGHV4-28
CACNA1A	PHTF2	ZNF74
AP1M1	FARP2	ULK2
BBX	IFRD1	USP6NL
ZMYM5	VPS41	PDLIM1
CCDC115	ELAC2	UTRN
GEMIN2	ADIPOR2	TRIO
DNAH8	CDKL3	DDX5
RNF14	CEACAM21	OTUD4
ELOVL3	GAS7	PRKAR1A
PRRG2	ST7L	SOWAHA
OSBPL9	RHBDF1	TIA1
IGHV4-28	DNAJC11	BNIP2
ZNF74	CDKL5	SLC7A6
FNBP1	ADAM22	AKNAD1
ULK2	SPAG9	SRSF11
MICALCL	CRY1	SPATS2
USP6NL	CSDE1	NEK3
PDLIM1	REV3L	APOOL
UTRN	RANBP9	CTSB
TRIO	ZNF207	PAPOLG
DDX5	CD9	UBE2E2
OTUD4	FUZ	LRP1B
PRKAR1A	LRRC23	MYO1B
SOWAHA	SCMH1	GALNT13
TIA1	FYN	GPATCH8
BNIP2	NME1-NME2	PPFIA2
SLC7A6	BTBD7	CDYL
AKNAD1	MKS1	ANAPC13
SRSF11	MAP4K3	HHIP
SPATS2	EXTL3	SLC35F2
NEK3	CALCOCO1	GSAP
APOOL	MAP4K5	DIXDC1
CTSB	PGM3	APBB2
PAPOLG	RNF14	NEB
UBE2E2	MATR3	ANGPTL8
LRP1B	ATP2C1	SNAPC5
MYO1B	RUFY3	PFKP
GALNT13	WWTR1	BLK
GPATCH8	SERPINB1	TEFM
PPFIA2	FHL1	HOXA7
CDYL	RNF10	IMP4
ANAPC13	BIRC3	SRP54
HHIP	DEF6	SLMAP
SLC35F2	GCLM	SLC16A1
GSAP	UBR2	MAD2L2
DIXDC1	DEPDC1	GIN1
APBB2	PHF20	ZNF345
NEB	HSD17B6	NKIRAS1
ANGPTL8	KPNA6	WWC2
SNAPC5	VIM	WDR63
PFKP	PRKCH	FGFRL1
BLK	VEZT	CDK4
TEFM	TBPL1	UGT2B28
HOXA7	NUP160	ARAP2
IMP4	IKZF2	RPL7L1
SRP54	ARID4A	IMPA1
SLMAP	LRRC7	DAZAP1
SLC16A1	GAB2	ANTXR2
MAD2L2	RNF19A	GHITM
GIN1	MYOC	PCGF6
ZNF345	VCL	ATP2B1
NKIRAS1	DAPK2	OR5D13
WWC2	NSMAF	FAM13A
WDR63	ADSS	FARP2
FGFRL1	RFC1	PPARA
CDK4	CUL3	HNRNPUL2
UGT2B28	MYOM2	GPX3
ARAP2	ZZZ3	CRYZL1
RPL7L1	TRIO	DDX20
MARCHF1	ZFYVE16	SETD2
IMPA1	C6	SLC31A2
ADSS2	PHLPP2	SYCP1
DAZAP1	TNC	ZNF621
ANTXR2	FAM65C	B4GALT5
GHITM	MED17	KANSL1
PCGF6	CAPG	SIM2
ATP2B1	ADAM28	PSMG4
OR5D13	BARX2	SKAP2
FAM13A	CTNNA1	ANKRD10
FARP2	ATP6V1H	TBX18
CGGBP1	POLR2B	SERPINB1
PPARA	ARAP2	RFX3
H3C1;H3C2;H3C3;H3C4;H3C6;H3C7;H3C8;H3C10;H3C11;H3C12	TPR	SNRNP70
HNRNPUL2	SCML1	SLC25A40
GPX3	RSF1	ALG14
CRYZL1	VPS13D	SRGAP3
DDX20	CELF2	SLC6A15
SETD2	R3HDM1	FEZ2
SLC31A2	KITLG	TRIM21
SYCP1	ADAMTS6	PIK3R4
ZNF621	TNFRSF9	STMND1
B4GALT5	RCN1	MED22
KANSL1	ARID1B	ESD
SIM2	NEDD4L	ART3
PSMG4	JKAMP	CLCN3
SKAP2	LIMA1	GNPDA2
ANKRD10	PLEKHA5	OMD
ZNF302	TTC17	FHAD1
TBX18	FSTL4	ZNF24
-	LAMA3	DNAJC19
SERPINB1	ANAPC4	TNFSF4
RFX3	ARID4B	DNAJB4
SNRNP70	SDCCAG8	RABEP2
SLC25A40	SYNE2	IFT57
ALG14	FAM114A2	PHLPP2
SRGAP3	USP36	CEP78
SLC6A15	KMT2C	ELAC2
FEZ2	NPFFR2	SPIRE1
TRIM21	TRAF3IP2	CASP5
PIK3R4	DCBLD2	RFT1
TRAJ22	MSH4	CUL3
STMND1	GDI2	RBM39
MED22	PRDM1	OTX1
ESD	ATG5	SMARCAL1
ART3	MTA3	MOV10
CLCN3	ATP11B	HACD3
GNPDA2	SEC61A1	RHOG
OMD	PPP1R12A	XPR1
FHAD1	CROCC	TRAPPC3L
MARF1	POLR3E	ABCF3
ZNF24	PARP12	RNF26
DNAJC19	ALDH18A1	PLAC8
SERINC3	GATB	SEC23A
TNFSF4	WNK1	KIF25
BORCS6	BCAT1	CSPP1
TFDP1	NCKAP1	FYCO1
DNAJB4	MRPS35	AGBL2
RABEP2	GPBP1	ATM
IFT57	CS	KREMEN1
PHLPP2	VMP1	MYRFL
CEP78	EIF4B	CCNI
ELAC2	LIMCH1	RAB7A
SPIRE1	TM7SF3	CD163L1
CASP5	DLX3	AJUBA
RFT1	ATP2C2	RASSF4
CUL3	SLC12A2	SP7
RBM39	SNX24	PLB1
OTX1	DDX20	FAM126A
SMARCAL1	BTBD1	ARID4B
MOV10	PMS1	R3HDM1
HACD3	PKN2	DENND5B
RHOG	ROPN1	SHOC2
XPR1	SNAP91	RNF220
TRAPPC3L	COL17A1	POLR3E
ABCF3	PRKCQ	WWTR1
RNF26	TLE2	PHF20
PLAC8	FAM107B	CIC
SEC23A	TBC1D1	ST13
KIF25	CDK13	ARHGEF26
CSPP1	ASPM	FERMT2
FYCO1	CD84	SEC14L6
AGBL2	SPI1	ZNF91
ATM	ZBTB11	HOXB8
KREMEN1	EML1	U2SURP
MYRFL	PFKP	SULT2A1
APMAP	KLF6	EXOSC8
CCNI	CACNB1	RPL26
RAB7A	EVI5	C15orf62
CD163L1	PKM	ZNF148
AJUBA	IARS2	ANKRD55
RASSF4	NAV3	RPL38
SP7	CBFB	LRRC7
PLB1	PDK3	TSPAN8
FAM126A	HEATR6	ZSCAN5A
ARID4B	SRBD1	POC1B
R3HDM1	RASGRP2	MGLL
DENND5B	IFT80	TRAC
SHOC2	PPP2R5B	JAKMIP2
RNF220	MAST4	S100A13
POLR3E	CLEC2D	MAN1C1
WWTR1	TGFBR3	KLHDC2
PHF20	PIGB	GAD1
CIC	RAB27A	MITD1
ST13	AP3M2	HOMER2
ARHGEF26	PABPC1	PBX1
FERMT2	EIF2B3	API5
SEC14L6	ATP2B1	PCDH10
ZNF91	MGAT4A	GREB1
HOXB8	RPL31	SEH1L
U2SURP	ARHGAP10	MPP7
SULT2A1	ING3	AHI1
COA7	DAZAP1	ZNF688
EXOSC8	HLTF	GPA33
RPL26	CDH19	DNPEP
C15orf62	SLC6A15	CAPG
ZNF148	TFRC	LRRC17
H2AZ1	NFATC3	IER3
ANKRD55	STK10	ARHGAP21
TLR3	AP1M1	VPS41
RPL38	FERMT2	ZFYVE16
LRRC7	ABCB11	COPS4
TSPAN8	DHRS9	PARN
ZSCAN5A	IGF2BP2	PCDHA5
POC1B	PICALM	ULK4
SGPP1	CLASP1	MAP1LC3B2
H2BC4;H2BC6;H2BC7;H2BC8;H2BC10	SNCB	NAV3
DGLUCY	ATP2A3	ATG7
MGLL	MGLL	SLC30A5
EFCAB9	NTN4	KAT7
TRAC	DPP8	NR2F1
JAKMIP2	HACD3	TUBB4B
S100A13	TIPIN	ANGEL2
MAN1C1	SEMA3C	SPATA13
KLHDC2	ZNF638	VPS50
GAD1	SLC25A40	SELENBP1
MITD1	MARK3	ESR1
HOMER2	FNDC3B	EIF3H
PBX1	FRYL	CD9
API5	PLD1	SLFN12
PCDH10	DLG1	RAB3GAP2
GREB1	RAB7A	REST
SEH1L	ARHGAP15	ACAA2
RFC3	MLH1	BARX2
MPP7	SPAG5	APP
AHI1	ACACB	ZNF385D
ZNF688	RARB	MAGI1
GPA33	TM9SF3	AADAT
NCOA7	IL4R	HOOK2
DNPEP	USP33	ELMOD3
CAPG	SPAG6	ACTR3
LRRC17	DYNC1I2	DHRSX
IER3	POLD3	NFE2
ARHGAP21	NAALAD2	RDH13
VPS41	UBE2A	SPATA18
ZFYVE16	FGFR1	ZFHX4
COPS4	SMC1B	NPLOC4
PARN	ITGA8	RAP1A
PCDHA5	N4BP2	NVL
ULK4	HOXA9	TBL1XR1
MAP1LC3B2	MLLT10	CHTF8
NAV3	NRDC	PPFIA1
ATG7	PCM1	GON4L
SLC30A5	TNRC6C	THSD1
KAT7	CBFA2T2	STK11IP
NR2F1	ITCH	SEC11A
TUBB4B	CLUL1	CMTM6
ANGEL2	RUNX1T1	AKNA
SPATA13	CDH17	BCL2L13
VPS50	FKBP7	KLRC4
SELENBP1	SLC1A3	GPATCH2
ESR1	TNS1	PPP2R1A
EIF3H	CIC	SETD9
CD9	RIMS1	CCT6A
SLFN12	PTPRH	FSTL4
RAB3GAP2	EPHA6	ATF1
REST	SCTR	EPB41L3
ACAA2	RFX3	HIPK3
BARX2	RIF1	TLE2
APP	SMARCA2	FUBP1
ZNF385D	SESN1	SLC30A10
MAGI1	CPOX	SRPK2
AADAT	MEF2C	STRADA
HOOK2	UBA5	POLE2
ELMOD3	CDC14B	RGS22
ACTR3	ZNF510	UCP3
SINHCAF	CADPS2	IL18RAP
DHRSX	PHLPP1	EPCAM
NFE2	FYB	PARVB
RDH13	MPP4	C1orf43
SPATA18	STRADB	RDX
ZFHX4	BZW1	AZIN2
NPLOC4	EPB41L3	RAB11FIP1
RAP1A	COBLL1	HCRTR2
NVL	DLG3	BCKDHB
TBL1XR1	ITGB5	WDR59
CHTF8	ERC1	MLLT3
PPFIA1	RNF13	WBP1L
GON4L	DOPEY1	ALDH18A1
THSD1	BCKDHB	NPM1
STK11IP	ULK2	NUP153
ATP5F1EP2	TNPO1	CD59
SEC11A	PIBF1	CHRNA1
CMTM6	TDRD3	WDR83
AKNA	PDS5B	HNRNPC
BCL2L13	FAT1	DEFB114
KLRC4	CHMP2B	B3GALT2
GPATCH2	SMAP2	NDFIP2
PPP2R1A	NOA1	TTC3
SETD9	REST	CEP295
STIL	CD59	BBS5
CCT6A	ATRX	MAP2K5
EIF3I	MECOM	UAP1
FSTL4	SCAMP1	ZNF667
ATF1	SEH1L	CCSER2
ARMH1	MAP3K4	MTUS1
EPB41L3	ZNF213	RCN1
HIPK3	TTC39A	SYNPO2
TLE2	USP40	NKX3-2
FUBP1	RAD54L	CEP104
SLC30A10	MAST2	GPATCH4
SRPK2	EPDR1	CLK4
STRADA	RBM22	MSL2
POLE2	ZFAND6	IL6R
RGS22	ALG9	HCN3
UCP3	BAX	CHSY1
IL18RAP	NLK	APIP
EPCAM	ADD1	NEMP1
PARVB	ERGIC2	TMPRSS11B
C1orf43	DNMT3B	TPM4
RDX	ANKRD10	SLC6A6
AZIN2	TMEM40	PKM
RAB11FIP1	ARHGAP28	SLC11A2
P3R3URF	PPP1R13B	MCL1
HCRTR2	KIZ	RAD21
BCKDHB	P2RX7	C14orf93
WDR59	ZBTB25	TBC1D2B
MLLT3	PAPOLA	SKIDA1
PAK6	PCBP4	VAPB
WBP1L	NDUFB2	ITGA8
ALDH18A1	OSBPL8	S1PR1
NPM1	CMTM6	COPS5
NUP153	RAPGEF4	FADS1
CD59	SEL1L3	PEX2
CHRNA1	ZFHX4	SEMA6B
WDR83	ESR1	SLAMF1
B4GALT1	CCDC80	TMEM135
HNRNPC	SCFD1	WDR12
DEFB114	HNRNPC	MTFR1L
B3GALT2	RPGRIP1	PACSIN1
NDFIP2	SEMA6A	LYRM1
TTC3	TRPM7	COPRS
CEP295	GPATCH2	C19orf81
BBS5	LRRFIP2	SPAG6
MAP2K5	HDAC6	NDUFB2
UAP1	SUCO	PRKCH
ZCCHC17	MSH2	MAPK14
ZNF667	HOOK2	SPAG5
CCSER2	TBC1D2	FPR1
YAE1	CREM	DMXL2
EEF1AKMT2	SRPK1	NFE2L2
MTUS1	EFHC1	TYW3
RCN1	TSPAN15	DHX36
SYNPO2	MZF1	MKLN1
NKX3-2	MYO9B	HMGCR
CEP104	CIRBP	BIRC3
GPATCH4	MTAP	LYZL1
CLK4	BCL2L13	AGTPBP1
MSL2	RNF215	DISC1
IL6R	SEC14L2	BCL2A1
HCN3	UPB1	AIF1
CHSY1	SLC5A4	UPB1
APIP	JOSD1	GCLM
NEMP1	GTPBP1	AP1G1
TMPRSS11B	POLDIP3	PLS1
TPM4	PACSIN2	PROX2
SLC6A6	RBFOX2	DYSF
PKM	MTMR3	ACACA
SLC11A2	MYH9	MAST2
MCL1	TNRC6B	EIF3J
RAD21	ST13	LBR
C14orf93	RBX1	KAAG1
TBC1D2B	EP300	CFAP161
SKIDA1	ZC3H7B	C2CD3
VAPB	DESI1	CTNNA3
ITGA8	RBM23	TBC1D14
S1PR1	POLE2	ITGAL
COPS5	TRIM9	L3HYPDH
FADS1	GNPNAT1	UBE2H
PEX2	DDHD1	KIF23
SEMA6B	ATP6V1D	PARP6
SLAMF1	TIMM9	AKAP7
TMEM135	KIAA0586	PLSCR2
WDR12	AHSA1	PDE5A
MTFR1L	SPTLC2	ATXN10
PACSIN1	HIF1A	TRIM38
LYRM1	SRSF5	SESN1
COPRS	EIF5	OLA1
C19orf81	ZC3H14	MRPS22
AOPEP	PCNX1	EIF4B
SPAG6	VRK1	SIAH1
NDUFB2	C14orf93	BAAT
PRKCH	CCNB1IP1	EYA3
MAPK14	PABPN1	RBFOX2
SPAG5	SRP54	ZNF213
FPR1	DCAF11	FRA10AC1
DMXL2	PSMA6	RYK
NFE2L2	SEC23A	ZNF644
TYW3	ABHD12	TRPM1
DHX36	GINS1	PSMD11
MKLN1	SALL4	DNMT3B
NBDY	NDUFAF5	RFPL3S
GOLM2	HM13	WDHD1
HMGCR	CDK5RAP1	PDE4D
BIRC3	BPI	FURIN
OR4D9	AHCY	AOAH
LYZL1	VAPA	LPAR6
AGTPBP1	MYOM1	SYNE1
DISC1	RBBP8	GART
BCL2A1	TBL1X	FAM227A
AIF1	AMMECR1	ISG20
UPB1	STAG2	IL4I1
GCLM	ATP11C	PPP1R42
AP1G1	PLS3	CLECL1
PLS1	PGK1	BAZ1A
PROX2	MAGED2	TMEM41B
DYSF	NDFIP2	ERBIN
ACACA	KLF5	RMDN3
MAST2	SUPT20H	TMEM160
EIF3J	TRADD	COL5A1
LBR	LYRM1	SMARCA2
KAAG1	PSMD7	DOCK6
CFAP161	SLC7A6	RAF1
C2CD3	FA2H	CNOT2
CTNNA3	WDR59	FER
TBC1D14	MON1B	CPEB1
ITGAL	WFDC1	CNEP1R1
L3HYPDH	NME4	CCNY
UBE2H	CRYM	PPFIBP1
KIF23	GSPT1	CNTN2
PARP6	UBFD1	LMBR1
AKAP7	EARS2	ASPM
PLSCR2	HMOX2	GALNTL6
PDE5A	SYT17	RIMKLB
ATXN10	IQCH	USP44
TRIM38	CTSH	RPUSD4
SESN1	TTC23	DENND4A
OLA1	FAH	TMEM232
MRPS22	HOMER2	DNAJC8
EIF4B	EHD4	ITGB5
SIAH1	TMEM87A	SCN1A
BAAT	ZNF106	ACACB
EYA3	DTWD1	COPS2
RBFOX2	TJP1	ZNF263
ZNF213	DMXL2	SDC2
FRA10AC1	EIF3J	PAAF1
RYK	RHOV	EHBP1
ZNF644	OIP5	PPP2CA
TRPM1	MYEF2	CNGA3
PSMD11	SGK3	CDH2
-	CSPP1	NAP1L4
COP1	ZDHHC2	SENP6
SEPTIN9	TRIM35	TCERG1
DNMT3B	EYA1	DCBLD2
H2BC11	NBN	ESPL1
RFPL3S	STK3	FXR1
WDHD1	RAB2A	N4BP2
PDE4D	EIF3E	ANGPTL6
FURIN	TRPS1	ZNF613
AOAH	PYCRL	SKP1
LPAR6	SQLE	MYBPC1
SYNE1	GSR	RBM44
GART	UBXN8	TJAP1
FAM227A	ARHGEF10	BPI
ISG20	ECH1	KCTD16
IL4I1	SNRNP70	MIA3
PPP1R42	PIH1D1	PIGL
SCGB2B2	TRMT1	SLC2A13
CLECL1	IL4I1	ARHGAP29
BAZ1A	CCDC130	KLRC3
TMEM41B	ASF1B	C8orf76
ERBIN	URI1	EGLN2
RMDN3	PLD3	PRR4
TMEM160	SULT2A1	SEMA4D
COL5A1	GRWD1	RNF43
SMARCA2	CARD8	PRR27
DOCK6	PLEKHA4	ROCK2
RAF1	PPP2R1A	ASF1B
CNOT2	WDR83OS	TTC23
FER	LENG1	MRPS35
CPEB1	ELL	ANKEF1
CNEP1R1	ARMC6	CRYM
CCNY	TWISTNB	SF3A3
PPFIBP1	DUS4L	MKS1
CNTN2	ATP6V0A4	CFDP1
LMBR1	MET	RNF145
ASPM	LMBR1	OSMR
GALNTL6	DNAJB6	TCTN1
RIMKLB	HOXA2	KANSL2
USP44	HOXA3	CHRM5
RPUSD4	HOXA6	PTPN12
DENND4A	CHN2	SPI1
TMEM232	FKBP14	SFR1
DNAJC8	PLEKHA8	NR6A1
ITGB5	CASP2	ENAH
SCN1A	LSM5	SEC61A1
ACACB	PLOD3	PRR5L
COPS2	ZNHIT1	CNOT8
ZNF263	PHF14	ABCA12
SDC2	MEST	UBE2V2
PAAF1	POU6F2	DNAH12
EHBP1	GLI3	ARL6IP6
PPP2CA	COA1	POLN
CNGA3	URGCP	DUS4L
CDH2	TMEM248	CEP350
NAP1L4	PRKAG2	TRIM41
SENP6	SLC1A1	MYB
TCERG1	PRUNE2	TNPO1
DCBLD2	OGN	MCCC2
ESPL1	AKNA	RBM17
FXR1	ELAVL2	IFI27L2
N4BP2	DDX58	RTP3
ANGPTL6	PDLIM1	RAD51B
ZNF613	RASSF4	NUP160
SKP1	MAPK8	MORF4L1
MYBPC1	CCSER2	KLKB1
RBM44	BMPR1A	TMEM184C
TJAP1	ARHGAP21	FAM227B
BPI	FAM208B	MDM2
KCTD16	XPNPEP1	VANGL2
MIA3	SHOC2	FNDC3B
MARCHF10	CCNY	RBM43
ITPRID2	FBXL20	PIH1D1
ALKAL1	CASC3	ZNF106
PIGL	RNF43	ERAP2
SLC2A13	RAD51C	DTWD1
ARHGAP29	CDK5RAP3	MPP4
KLRC3	PIGL	IBTK
C8orf76	INTS2	ELMO1
EGLN2	SLC6A4	TAP2
PRR4	DDX5	FOXO1
SEMA4D	CYTH1	EDNRA
RNF43	PSMD11	SCRT2
PRR27	RAB5C	MAST4
ROCK2	DLX4	MTMR3
ASF1B	SGCA	DNAH14
TTC23	HDAC5	BMPR1A
MRPS35	LUC7L3	SPATS1
ANKEF1	SMURF2	ALDH1A2
CRYM	EFTUD2	NDUFAF4
SF3A3	PRKAR1A	STAC3
MKS1	PHF12	CFAP97
-	TMEM33	PTPRH
CFDP1	GABRA4	AKAP2
RNF145	SLAIN2	CDKL3
OSMR	NFKB1	FOCAD
TCTN1	UBE2D3	UACA
KANSL2	ELF2	FHL2
CHRM5	RPL34	ZBTB11
PTPN12	CLCN3	CCDC83
SPI1	AADAT	CLUL1
POLR1F	DHX15	RHOT1
SFR1	FBXW7	FAM221A
BMERB1	CLNK	ADCY4
NR6A1	SH3D19	PKD1L2
ENAH	NKX3-2	SMIM6
SEC61A1	RAPGEF2	SCAF8
PRR5L	UGDH	PRPF4B
CNOT8	C11orf63	CFAP36
ABCA12	ATG2A	NUDT7
UBE2V2	NRXN2	YBEY
DNAH12	ST3GAL4	CAPN7
ARL6IP6	CPT1A	HTR2B
HHLA3	CCDC86	MRO
POLN	PRPF19	P2RX7
DUS4L	RNF141	FRMD6
CEP350	CEP126	HOMER1
TRIM41	DDX6	GRINA
MYB	HIPK3	OR10G9
ALDH16A1	AMBRA1	SCMH1
TNPO1	MADD	SOS1
MCCC2	SLC35F2	SEMA3C
RBM17	SOX6	RHAG
IFI27L2	C11orf58	DYNC1I2
RTP3	PITPNM1	LDLRAP1
RAD51B	NUP98	NGLY1
NUP160	NDUFS8	PDE1A
-	PSMD9	TFDP2
MORF4L1	PPFIBP1	RNF217
KLKB1	CLEC2B	GPR161
TMEM184C	COQ5	POU6F2
FAM227B	SELPLG	SNX9
-	CORO1C	BIRC6
MDM2	SLC11A2	TAOK3
VANGL2	CSRNP2	PMVK
FNDC3B	ATP5B	DCAF6
RBM43	RSRC2	NUDT9
PIH1D1	PRR4	AMMECR1
ZNF106	PARP11	DPH6
ERAP2	RAD51AP1	DDHD1
DTWD1	ACAD10	USP30
HECW1	NAA25	SHKBP1
MPP4	COPZ1	CLASP1
IBTK	CNOT2	EGFLAM
ELMO1	MRPL51	ZDHHC17
TAP2	CHD4	FHL1
FOXO1	COPS7A	PEX14
TLCD5	GNB3	MAN2A2
HPN	C2CD5	CYTH1
IRF1-AS1	RIC8B	ZBTB25
EDNRA	SMIM8	STRA6
SCRT2	CEP85L	RPL36A-HNRNPH2
MAST4	ADTRP	SNRNP48
MTMR3	MCM9	CAMTA1
DNAH14	FAM184A	CARD8
BMPR1A	SERINC1	ZNF503
SPATS1	TPD52L1	COMMD1
ALDH1A2	MTRF1L	CCDC186
NDUFAF4	SLC26A8	FLVCR1
STAC3	MAPK14	OGN
CFAP97	RHAG	LRRC49
PTPRH	CD83	ZCCHC9
AKAP2	BMP5	VMP1
CDKL3	CCNC	MYCBP2
FOCAD	PTP4A1	ZNHIT3
UACA	WASF1	HERC3
FHL2	AIM1	SLAIN2
ZBTB11	VNN2	KRT7
CCDC83	EYA4	VANGL1
CLUL1	SLC17A2	CFAP43
RHOT1	HBS1L	CS
FAM221A	TRIM38	PPARG
MINDY3	ADGRG6	FAM172A
ADCY4	EPM2A	ZC2HC1C
PKD1L2	GLTSCR1L	SNX14
KHDC4	SENP6	CLEC2B
SMIM6	PRPF4B	STK38L
SCAF8	LAMA4	LTB4R2
PRPF4B	CLIC5	CDK5RAP1
CFAP36	TBX18	METTL23
NUDT7	ERBIN	PCCA
YBEY	MAN2A1	FBXL20
-	C7	CAB39
CAPN7	PAPD7	NHEJ1
HTR2B	NME5	HOXB4
MRO	BRD8	USP3
P2RX7	MRPS30	AKAP6
FRMD6	HSPA9	SHMT2
HOMER1	MRPS27	FSTL5
GRINA	PFDN1	JKAMP
OR10G9	HMGCR	CXXC1
SCMH1	CLK4	DDX42
SOS1	CCNG1	TMEM267
SEMA3C	FAM172A	PIK3CA
RHAG	PDE4D	GPBP1
DYNC1I2	SKP1	MSH4
LDLRAP1	PPP2CA	ARHGEF28
NGLY1	TCERG1	ARIH1
PDE1A	SMAD5	IFI44L
TFDP2	CSNK1A1	USP40
RNF217	SMC4	OSTN
GPR161	NPHP3	WDR83OS
POU6F2	UBE3A	PBX3
SNX9	SLC25A36	MAN2A1
BIRC6	RNF7	AHCY
TAOK3	TFDP2	RAD54L
PMVK	ECT2	GFI1B
DCAF6	FXR1	VCL
NUDT9	BBX	TTC39A
AMMECR1	IFT57	DPY19L3
CREB3L2	IQCG	RPL36A
DPH6	UMPS	TXNDC12
DDHD1	NEK11	FTO
USP30	WDR48	TCF12
SHKBP1	ARHGEF26	TVP23C
CLASP1	NKTR	FBXL5
EGFLAM	TTL	LYPD6B
ZDHHC17	IL1A	SLC38A11
FHL1	FAHD2A	SRSF5
PEX14	ACTR3	SCML1
MAN2A2	EPB41L5	USP36
CYTH1	ITGA4	THEM4
ZBTB25	ASB3	RBM25
STRA6	PDE1A	TBCD
RPL36A-HNRNPH2	PCGF1	IGHV3-7
SNRNP48	RTN4	NINJ2
CAMTA1	GLS	GNB3
CARD8	PAPOLG	RNF19A
ZNF503	ELMOD3	TSPYL4
COMMD1	USP34	USP9X
CCDC186	EHBP1	FBXO32
FLVCR1	OTX1	CPSF2
OGN	ST3GAL5	COA1
LRRC49	KDM3A	NRXN1
ZCCHC9	IL18RAP	CCDC171
VMP1	FHL2	PKN2
MYCBP2	HDLBP	IFT172
ZNHIT3	HPCAL1	DISP1
HERC3	BIRC6	GPR1
SLAIN2	PRKD3	IMPACT
KRT7	SOS1	SHTN1
VANGL1	KYNU	FARS2
CFAP43	ORC4	DET1
CS	PLEK	SH3RF1
PPARG	THADA	ATP6V1H
FAM172A	TIA1	RBM23
ZC2HC1C	SUMO1	P2RY11
SNX14	NFE2L2	CENPB
CLEC2B	PLEKHA3	MT-ND3
STK38L	MORN1	EFHC1
LTB4R2	RALGPS2	CCDC159
CDK5RAP1	ANGPTL1	SYTL2
METTL23	CEP104	TIMM9
PCCA	TMEM59	ANO4
FBXL20	AMPD2	TNKS
PNMA8B	RAP1A	TPST1
CAB39	S100PBP	LSM5
NHEJ1	SFPQ	CLYBL
HOXB4	GON4L	P2RY14
USP3	DOCK7	STK10
AKAP6	MAD2L2	PRH1
SHMT2	SMG7	GNRH1
FSTL5	PLA2G4A	PRCP
JKAMP	PRDM2	ENOX2
CXXC1	SRSF11	ABCG1
DDX42	LGALS8	FANCI
TMEM267	SLAMF1	ABL2
PIK3CA	ADGRL2	RALGPS2
GPBP1	RPF1	CD2AP
MSH4	UAP1	ROPN1L
ARHGEF28	RBBP5	RPN2
ARIH1	DR1	MYO9B
IFI44L	PRRC2C	AMBN
USP40	TNFSF4	IL1A
OSTN	RCOR3	UBE2D3
WDR83OS	MTFR1L	VOPP1
MAZ	MAN1C1	SMUG1
PBX3	OSBPL9	MET
MAN2A1	TXNDC12	SLC26A11
AHCY	MESDC2	CYP4V2
RAD54L	CTSD	FUT3
GFI1B	IFT46	SLIT2
VCL	CASC1	TATDN1
TTC39A	AKAP7	CD72
DPY19L3	MYB	LRRC23
RPL36A	FBXL5	ANGPTL5
TXNDC12	FOXO3	IMPA2
FTO	RPN2	TRMT1
TCF12	CCNI	CSRP2
TVP23C	RAB3GAP2	IQCH
FBXL5	NDUFB3	GPR35
LYPD6B	GTF3C3	TMPO
SLC38A11	TJP2	WDFY3
SRSF5	ITGB1BP1	SFPQ
SCML1	CPSF3	ABRA
USP36	SET	HOOK1
THEM4	CNTRL	SGMS2
RBM25	ONECUT2	ATP13A3
TBCD	ZBTB45	FOXO3
IGHV3-7	YLPM1	AMOT
NINJ2	PROX2	OPTN
GNB3	IFI27L2	PRDM10
RNF19A	DNAL1	DLX6
TSPYL4	MLH3	EYS
USP9X	ZC2HC1C	SLC1A3
FBXO32	RBM25	MLH3
CPSF2	SUPT7L	LRRC6
COA1	ATAD2B	HNRNPD
NRXN1	ATL2	KLRK1
CCDC171	CNRIP1	NEK7
PKN2	EPCAM	TNC
TMEM131L	SLC17A5	HDAC6
IFT172	IDE	RCOR3
DISP1	ELOVL3	IPO8
FAR1	FAM45A	ARID1B
GPR1	C10orf76	INHBA
IMPACT	HOXB8	WDR26
SHTN1	KANSL1	PABPN1
FARS2	HOXB3	CLDN10
RIPOR3	HOXB1	KRBA2
DET1	MLANA	SDCCAG8
SH3RF1	MTHFD1L	ADAM22
ATP6V1H	CCDC170	XCL1
OR4E2	PCMT1	PRDM7
PTTG1IP	PLEKHG1	USP33
RBM23	ACAT2	ECT2
P2RY11	MASTL	ANKRD34A
CENPB	KIAA1217	BPTF
MT-ND3	LYZL1	TNS1
EFHC1	ELF1	CIRBP
CCDC159	EXOSC8	FMN1
SYTL2	FAM53C	RPS15A
TIMM9	KDM3B	COMMD4
ANO4	SERP1	ERGIC2
TNKS	PLS1	CCDC158
ZNF408	TMPO	CD84
TENT2	APAF1	VAPA
TPST1	COPS5	SERINC1
LSM5	AKAP1	ARID2
CLYBL	KIAA0922	MAP3K7
P2RY14	TAS2R8	FOXA1
STK10	PYROXD1	SMC4
PRH1	KCNJ8	KRIT1
GNRH1	PDZRN3	RSF1
PRCP	KIF18A	GREM2
ENOX2	ZMYM2	HEY2
ABCG1	ZNF639	MTRNR2L5
FANCI	PIK3CA	MLANA
ABL2	PDS5A	SKAP1
RALGPS2	GTDC1	NAA25
CD2AP	CXCR4	TSEN15
ROPN1L	ZRANB3	SQLE
RPN2	MTIF3	UBE2G1
MYO9B	RBBP6	UTS2B
AMBN	SPATA1	CD36
IL1A	ZNF644	HOXB3
UBE2D3	CCDC18	SEC14L1
VOPP1	RPAP2	RNASEH2B
SMUG1	2007-09-01	KIF7
MET	HERPUD2	EFCAB2
SLC26A11	FAM126A	USO1
CYP4V2	HOXA7	TIAL1
FUT3	INHBA	NLRX1
SLIT2	C7orf49	KLHL41
TATDN1	PLAU	RBX1
CD72	SLC25A16	PRKCQ
RAB43	MED13L	CHEK2
LRRC23	CCDC91	PREPL
ANGPTL5	ACOT9	ZNF639
IMPA2	PRDX4	SRPK1
TRMT1	WDR83	PANK2
CSRP2	ATP7B	KIT
IQCH	OPTN	BCAR3
GPR35	ATF1	UQCR11
H2AC12	SPATS2	CORO1C
TMPO	NFE2	MYOM2
WDFY3	IKZF4	ZSCAN2
ESYT1	SMUG1	PIPOX
SFPQ	ATPAF1	PLD4
ABRA	NDUFAF4	LRRC8B
HOOK1	USP45	SMC1B
SGMS2	METTL8	MYL4
ATP13A3	TTC21B	KIDINS220
FOXO3	BAZ2B	SLC6A14
AMOT	ACSL3	EVI5
ZNF616	DNPEP	STK3
OPTN	VAPB	RUFY2
PRDM10	STX16	ZNF207
DLX6	STAMBP	PHLPP1
EYS	USP9X	HSPA9
SLC1A3	PACSIN1	PTPN2
MLH3	SLC17A3	PCDH7
LRRC6	SLC17A1	DIS3L2
HNRNPD	PEX6	FBXW7
KLRK1	UNC5CL	MTRNR2L10
NEK7	DNAH8	PIGB
TNC	COL21A1	GIGYF2
HDAC6	CDKN1A	PRRC2C
RCOR3	RREB1	KITLG
IPO8	NUP153	SEMA6A
ARID1B	RUNX2	RPGRIP1
INHBA	BBS2	DHX15
WDR26	CLYBL	NF1
PABPN1	KIF25	ATP11C
CLDN10	SLC25A19	HNRNPF
KRBA2	POLR1B	CPSF3
SDCCAG8	TNFSF14	RHOBTB3
ADAM22	GPCPD1	SLC9A9
XCL1	PANK2	TSPAN6
PRDM7	CENPB	UBFD1
USP33	RBCK1	FUZ
ECT2	AMOT	SNRPA1
ANKRD34A	PDCD2L	TBC1D5
BPTF	UBA2	LETM2
TNS1	STATH	LRRFIP2
CIRBP	DNAJC8	RBBP8
FMN1	ZNF384	PDCD2L
RPS15A	ELK1	ZBTB8OS
COMMD4	PCNX4	VGLL4
ERGIC2	KTN1	CSNK1A1
COX20	L3HYPDH	USP45
CCDC158	PRDM7	ACOT9
CD84	RHOT1	ITSN1
VAPA	ZC4H2	PSMD9
SERINC1	OMD	BUB1B
ARID2	ATP13A4	WDR17
MAP3K7	TSPAN8	MSH2
FOXA1	RAB3IP	UBA7
SMC4	PTPRB	NCAPG2
KRIT1	FGFRL1	COPZ1
CENPS	UBR4	POLR1B
RSF1	UQCR11	YWHAZ
GREM2	MACF1	SMAD5
SELENOI	METTL16	SYCP2
HEY2	PTPN12	GZMA
MTRNR2L5	SRD5A3	ELK1
MLANA	YWHAH	BMP5
SKAP1	APOL3	GDPD4
MIR1915HG	RIBC2	SALL3
NAA25	POT1	FKBP14
TSEN15	FOXP2	AP2A2
SQLE	MKLN1	RPL35A
UBE2G1	LRRC17	SLC25A45
UTS2B	MYO1B	SRSF1
-	PDE11A	GAS2L3
TRAJ33	GAD1	TMEM67
CD36	ICE2	USP37
HOXB3	ALDH1A2	CCT6B
SEC14L1	DUT	TMEM59
RNASEH2B	VPS13C	PLAU
KIF7	ANAPC13	USP53
EFCAB2	PALLD	AK9
IQCA1L	PHF20L1	GTSF1
LNPK	LRRC6	SGCA
USO1	MTUS1	PPP1R13B
TIAL1	ADCY4	BRD8
NLRX1	AJUBA	PCDH15
KLHL41	FOXA1	KIAA1109
RBX1	ITFG1	DLG1
PRKCQ	SEC14L1	TEX30
CHEK2	ASH2L	DENR
PREPL	DOCK6	CCDC91
ZNF639	ANGPTL8	NSMAF
SRPK1	CDC16	C7
PANK2	SNX9	CLASP2
KIT	CYP2G1P	OIP5
BCAR3	COL5A1	UNC5CL
UQCR11	ATXN10	PIGC
CORO1C	TMEM160	PLCXD2
MYOM2	CLIP1	ANAPC4
ZSCAN2	ANGPTL6	MATN2
PIPOX	POLN	BMPR1B
MARCHF7	SYNE1	SFT2D1
-	ULBP3	OSBPL8
MTRNR2L1	LATS1	PDCD4
PLD4	TTLL9	PRKCE
LRRC8B	RBM39	PPP1CC
SMC1B	ZNF227	RPL15
MYL4	RAB11FIP4	CCDC82
KIDINS220	TBC1D5	SP5
SLC6A14	CAPN7	NFATC3
EVI5	SLC6A6	HYKK
STK3	EXOC4	HERC6
RUFY2	PPFIA1	SLC25A19
ZNF207	TRAF7	HOXA6
PHLPP1	ZCCHC9	MITF
HSPA9	CHD1L	ARHGAP42
PTPN2	CLUHP3	LRRC27
PCDH7	MCCC2	PLEKHA3
DIS3L2	ZSCAN5A	CDK19
FBXW7	CHSY1	SIPA1L1
MTRNR2L10	SNRPA1	MBP
PIGB	LRRC9	DESI1
GIGYF2	ABHD12B	KIAA1217
PRRC2C	DCAF15	ARL4D
KITLG	TRIM21	DLX3
SEMA6A	LRRC41	TTLL9
RPGRIP1	CCT6B	HDAC5
DHX15	RAF1	CHST2
NF1	PPARG	ABCE1
ATP11C	ILKAP	CTSD
HNRNPF	UBE2G1	FAM174B
CPSF3	TBC1D14	ETV5
RHOBTB3	COQ3	TRIM54
SLC9A9	PNISR	CDK5RAP3
TSPAN6	LANCL2	IFRD1
UBFD1	ANKRD17	ATP2C1
FUZ	UNK	RANBP9
SNRPA1	ZRANB2	PRICKLE1
TENT4A	VPS13B	TADA2B
TBC1D5	RGS22	PPIL3
LETM2	MATN2	LMBRD2
LRRFIP2	ANKEF1	MTIF3
RBBP8	NXT1	PLEKHG1
PDCD2L	KIAA0907	ZNF273
ZBTB8OS	CTNNBL1	CNR2
VGLL4	ZMYM5	NEDD4L
CSNK1A1	STARD13	NLK
USP45	TCEAL4	CLDN4
ACOT9	SLF1	KLHL10
ITSN1	PDZD2	ANO3
PSMD9	MYO18B	GDE1
BUB1B	SLC2A11	FOXP2
WDR17	LRRIQ1	MECOM
FBXO16	ATP13A3	VEPH1
MSH2	IPO8	FAM98B
UBA7	IMPA1	SLC2A11
NCAPG2	CA1	XXYLT1
COPZ1	SWAP70	SNTG1
POLR1B	SBF2	GIMAP5
YWHAZ	MICAL2	AASDHPPT
SMAD5	HSD17B4	STRADB
SYCP2	C14orf159	CDC25A
GZMA	COX16	TIAM2
ELK1	ELP3	NAB2
BMP5	MRO	AP3M2
GDPD4	MEIS2	CFLAR
SALL3	DPH6	KRTAP19-4
FKBP14	TRPM1	SLC25A36
AP2A2	GSTM3	MACROD2
RPL35A	SORT1	GLTP
SLC25A45	SPIRE1	ZDHHC2
SRSF1	PPHLN1	MACF1
GAS2L3	KIDINS220	PKIG
TMEM67	ROCK2	RAB6A
USP37	IAH1	ZDHHC12
OAS1	ANO3	MTA3
CCT6B	IL6ST	SLC17A3
TMEM59	FST	NKTR
PLAU	RPS15A	VPS13D
USP53	KIAA1468	TRAJ34
AK9	RBM17	CNGA1
GTSF1	KLRC1	THUMPD2
SGCA	HOOK1	RERE
PPP1R13B	CLDN10	ARHGAP23
BRD8	UBAC2	TRADD
PCDH15	ARHGAP32	NXT1
KIAA1109	AGTPBP1	PEX6
DLG1	TAOK3	NR2F2
TEX30	USP30	CASC1
DENR	TRAFD1	UBR2
CCDC91	CD36	DAPK2
NSMAF	UGT2B28	ATXN1L
C7	SRPK2	RNF215
CLASP2	TES	SLC17A5
OIP5	MTO1	GSR
UNC5CL	SNX14	GID4
PIGC	MAP3K7	WASF1
PLCXD2	PRR5L	NRG4
ANAPC4	CAPRIN1	SPATA1
MATN2	GLS2	FAM107B
BMPR1B	CDK4	FKBP7
SFT2D1	ESPL1	LRRC9
OSBPL8	KRT7	EBLN2
PDCD4	LACE1	C20orf141
PRKCE	AHI1	ATP13A4
ZNF732	HEY2	C14orf119
PPP1CC	SEMA4F	GRIK2
RPL15	CCT7	STON2
CCDC82	DYSF	TSGA10
SP5	USP15	TJP1
NFATC3	GNS	TM9SF3
HYKK	MDM2	POLDIP3
HERC6	BCO1	NAA16
SLC25A19	FBXL8	SMIM20
HOXA6	ABCB10	TMEM45A
MITF	CEP350	COPS7A
ARHGAP42	PIGC	SSBP3
LRRC27	USP37	CASC3
PLEKHA3	HTR2B	RAB5C
CDK19	CAB39	CBFB
SIPA1L1	REV1	KRTAP5-8
MBP	TSGA10	LMAN1L
DESI1	MRPS9	CELF1
CBX6	USP44	ECH1
KIAA1217	KIAA1033	USP15
ARL4D	SLC41A2	GATB
DLX3	FLNB	EWSR1
TTLL9	NEK3	VBP1
HDAC5	RNASEH2B	LIMCH1
CHST2	THSD1	RHBDD1
ABCE1	LMO7	LIMS1
CTSD	IGF2BP3	ASB3
FAM174B	AOAH	PSMA6
ETV5	BZW2	MLLT10
TRIM54	CIDEB	RAB28
CDK5RAP3	CALCOCO2	NFXL1
IFRD1	RSAD1	SETD4
ATP2C1	SRSF1	PLEKHA5
RANBP9	TACO1	OR2B3
PRICKLE1	KAT7	TANC2
TADA2B	TRA2B	PSIP1
PPIL3	2007-03-01	OXR1
LMBRD2	ERMN	GTPBP1
MTIF3	BLK	PARP12
PLEKHG1	KCTD3	PCDHGB7
ZNF273	CCDC115	JOSD1
CNR2	IMP4	GANC
NEDD4L	NIPSNAP3A	ZDHHC20
NLK	SLC31A2	ONECUT2
CLDN4	PRPF4	CLNK
KLHL10	FPGS	HEXIM2
ANO3	BAAT	ZNF674
GDE1	GARNL3	IL4R
FOXP2	HEMGN	LUC7L3
MECOM	RABEPK	MALT1
VEPH1	MYC	GABRA4
FAM98B	APTX	ATP6AP2
SLC2A11	CD72	ICE1
SLC31A1	PPIL1	MAML1
XXYLT1	SLC22A7	SENP2
SNTG1	TJAP1	PALLD
GIMAP5	HCRTR2	RAP1GDS1
AASDHPPT	IER3	NFKBIZ
STRADB	PGBD1	MTF2
CDC25A	CPEB2	SLC36A4
PCLAF	THAP12	MAP4K3
TIAM2	SYTL2	KIF20B
NAB2	PRCP	ARHGAP10
AP3M2	RNF121	MON1B
CFLAR	TMPRSS4	HIF1AN
KRTAP19-4	YAP1	SLC26A7
SLC25A36	TRIM29	ABCB11
MACROD2	RDX	DLG3
GLTP	C11orf1	ARHGAP26
ZDHHC2	CASP1	SMIM8
MACF1	CASP5	UGDH
PKIG	MAP2K5	TMEM50B
RAB6A	CTDSPL2	ANKRD40
ZDHHC12	SLTM	SLC22A7
MTA3	NUSAP1	COL5A2
SLC17A3	NDUFAF1	TEX9
NKTR	KIF23	ST3GAL5
VPS13D	PARP6	ZRANB3
TRAJ34	LRRC49	APTX
CNGA1	RMDN3	UQCRC2
THUMPD2	UACA	PCDHA8
RERE	STRA6	TRAJ17
ARHGAP23	ZNF280D	ZGRF1
RCSD1	BCAR3	BHLHB9
TRADD	IFI44L	DNAJB6
NXT1	ARHGAP29	ETNK1
PEX6	IFT172	FAH
NR2F2	EPT1	CCNB1IP1
CASC1	THUMPD2	MTAP
TRIP4	PREPL	GARNL3
UBR2	FBXO11	GAB2
DAPK2	TRIM54	SPTLC2
ATXN1L	KIF20B	OTUD3
RNF215	EXOC6	TPCN1
SLC17A5	ASCC1	PDZD8
GSR	RPS24	RIMS2
GID4	ATIC	S100PBP
WASF1	SMARCAL1	HEATR6
NRG4	MSTN	SPPL2B
SPATA1	METTL5	YWHAH
FAM107B	OLA1	TOB1
FKBP7	SSFA2	ADARB2
LRRC9	CHRNA1	KTN1
EBLN2	FAM117B	PTPRR
C20orf141	WDR12	ATG3
ATP13A4	SENP7	DCUN1D2
C14orf119	FAM13A	EPDR1
GRIK2	HERC3	BMPR2
STON2	HERC6	NUP98
TSGA10	PCDH10	ESRRG
TJP1	ZGRF1	RHOH
TM9SF3	COPS4	POLD3
POLDIP3	HNRNPD	METTL8
NAA16	KIAA1109	SGPL1
FAM168A	BMPR1B	IARS2
GPBP1L1	RAP1GDS1	CNOT6L
SMIM20	LARP1B	IFT80
TMEM45A	PDE5A	COQ5
COPS7A	BMP2K	CD83
SSBP3	G3BP2	PCBP2
CASC3	CNOT6L	VIM
RAB5C	USO1	LYST
CBFB	SHROOM3	ADARB1
KRTAP5-8	CASP6	RALGAPA1
LMAN1L	EGF	MTHFD1L
-	SLC39A8	HORMAD1
CELF1	RGS3	CAMK2D
ECH1	KIF21A	PI4KA
CARHSP1	FAM60A	NF2
USP15	ETNK1	AZI2
GATB	PRICKLE1	SH2B1
CCND1	KLRG1	ZNF510
H2BC15	PPFIA2	SLC26A8
EWSR1	LRIG3	FNTA
VBP1	PTPRQ	CWF19L2
LIMCH1	POC1B	TCTEX1D4
RHBDD1	SYCP3	ULBP3
LIMS1	GAS2L3	PPP2R5B
ASB3	GLTP	SMIM12
PSMA6	GIT2	TRIM9
MLLT10	TCHP	ELP3
MAP3K21	N4BP2L1	STATH
RAB28	KANSL2	RAB11FIP4
NFXL1	ITGB7	ARHGAP32
SETD4	ANKRD52	TNRC6C
PLEKHA5	LPAR6	SALL4
OR2B3	ESD	TGFBR3
TANC2	VPS37B	PPEF2
PSIP1	DENR	GLYAT
OXR1	DIAPH3	ERBB2
GTPBP1	TTC6	OCLN
PARP12	MDGA2	UBE3A
PCDHGB7	FRMD6	EYA4
JOSD1	PELI2	MALRD1
GANC	RTN1	RPS27
ZDHHC20	STON2	RSAD1
ONECUT2	TCF12	SMAD1
CLNK	BNIP2	PRDX4
HEXIM2	COMMD4	CALR
ZNF674	UBE2Q2	FBN3
IL4R	BCL2A1	CEACAM21
LUC7L3	SCAPER	NPHP3
MALT1	TSPAN3	FBXO38
GABRA4	TPM1	UBP1
ATP6AP2	IGF1R	KLRC1
ICE1	USP3	MYSM1
MAML1	LMAN1L	EXOC4
SENP2	POLG	ADGRL4
PALLD	FANCI	RPS24
RAP1GDS1	DET1	NCAM2
NFKBIZ	FURIN	PRKD3
ADAM8	CRTC3	PPM1K
MTF2	EFL1	KLF5
SLC36A4	SEC11A	ADGRG6
MAP4K3	PARN	ASCC1
KIF20B	FTO	KIAA1586
ARHGAP10	UQCRC2	DPEP2
MON1B	KIFC3	ATP6V1D
-	NUDT7	CLTC
HIF1AN	MAP1LC3B	CALCOCO1
SLC26A7	GALNS	COX11
ABCB11	NCOR1	COQ3
DLG3	GID4	SSBP2
ARHGAP26	UTP4	AMBRA1
SMIM8	PRPSAP2	POT1
UGDH	TOB1	METTL16
TMEM50B	SKAP1	GLS2
ANKRD40	CLTC	PRTG
SLC22A7	BCAS3	TMX3
COL5A2	IMPA2	RIMS1
TEX9	ANAPC11	SNAP91
ST3GAL5	TBCD	RPS8
ZRANB3	DYM	HTR3A
APTX	NT5C3B	AP3S2
UQCRC2	ERBB2	GMPPA
PCDHA8	CACNA1A	RBCK1
TRAJ17	TMEM50B	MS4A3
NME2	APP	CEP290
ZGRF1	FBN3	MRPL17
BHLHB9	RERE	CASK
DNAJB6	FHAD1	RUNX1T1
ETNK1	PEX14	CDC14B
FAH	KIAA0319L	KBTBD13
CCNB1IP1	SERBP1	MAGED2
MTAP	AZIN2	RABGAP1L
GARNL3	RPS8	GPR160
GAB2	LMO4	RAB37
SPTLC2	MTF2	PICALM
OTUD3	GPR161	GLS
TPCN1	DCAF6	RNF149
PDZD8	GPA33	SLC12A2
RIMS2	XCL1	EVI2B
S100PBP	POU2F1	BCO1
HEATR6	RFWD2	TMUB2
SPPL2B	PRCC	TM7SF3
YWHAH	HDGF	HENMT1
TOB1	ABL2	MYO6
ADARB2	XPR1	RCAN2
KTN1	HMCN1	SLC37A3
PTPRR	RGL1	SLC1A1
ATG3	SNX27	RUFY3
DCUN1D2	SETDB1	ATIC
DERPC	MCL1	EPM2A
EPDR1	PIP5K1A	CDK13
BMPR2	SELENBP1	MOAP1
NUP98	HORMAD1	GAS7
ESRRG	TPM3	MYEF2
RHOH	C1orf43	INTU
POLD3	ILF2	TSPAN3
METTL8	HCN3	EEF1G
SGPL1	LYST	METTL3
IARS2	RP5-862P8.2	SERBP1
ZSCAN23	NVL	ARHGEF38
CNOT6L	DEGS1	ZFP62
MGAT5B	CDC42BPA	XPNPEP1
IFT80	MBOAT2	TAMM41
COQ5	LBR	ZNF592
CD83	MEIS1	CCDC73
PCBP2	DUSP11	PTPRD
VIM	THNSL2	NRDC
LYST	RALB	EOGT
ADARB1	CNGA3	UMPS
AP2A1	GALNT13	HLTF
RALGAPA1	SCN1A	GCLC
MTHFD1L	KIAA1715	RAPGEF4
ZFP3	UBR3	MTFR2
DRG1	ABCA12	SMARCC1
KLHDC9	RHBDD1	LRRIQ1
HORMAD1	DIS3L2	NOA1
CAMK2D	TAMM41	SLC6A4
PI4KA	VGLL4	MAPK8
NF2	STK11IP	VNN2
AZI2	GMPPA	CHD4
SH2B1	SLC25A26	SACM1L
ZNF510	TMF1	MOB3A
SLC26A8	NFKBIZ	SNCB
FNTA	ATG3	SPC25
CWF19L2	NCEH1	EML1
TCTEX1D4	SLIT2	MT-ND4L
ULBP3	PLAC8	FLAD1
PPP2R5B	GC	GRB2
SMIM12	CAMK2D	ANKRD52
LOC100505841	USP53	AGFG1
TRIM9	2001-03-01	SLC25A16
ELP3	PDGFC	DEPDC1
STATH	CYP4V2	MICAL2
RAB11FIP4	ROPN1L	EPS8
ARHGAP32	OSMR	HOXB1
TNRC6C	GZMA	MTRF1L
SALL4	SSBP2	TPD52L1
TGFBR3	RASA1	GNPNAT1
PPEF2	GIN1	ZFAND6
GLYAT	PPIP5K2	CHD2
ERBB2	PAM	UBE2Q2
OCLN	SLC30A5	MEIS2
UBE3A	ATG12	ARHGAP28
LINC02693	ARHGAP26	LEMD2
EYA4	DDX46	SLC22A16
H2AC18;H2AC19	RNF145	ILKAP
MALRD1	GABRA6	CAPRIN1
RPS27	FBXO38	MATR3
RSAD1	FARS2	PYROXD1
SMAD1	GFRA3	CBFA2T2
PRDX4	KLHL3	LAMA4
CALR	KAAG1	SLC22A5
FBN3	TRIM41	SELPLG
ACYP2	FGD2	AMFR
CEACAM21	RPL7L1	CHEK1
NPHP3	RNF217	KLHDC8A
FBXO38	SLC18B1	ATRX
UBP1	MTFR2	CKLF-CMTM1
KLRC1	TIAM2	PEAK1
MYSM1	CREB5	CKLF
EXOC4	CCT6A	HOXC4
ADGRL4	NCAPG2	NDUFS8
RPS24	CASK	PRRC2A
NCAM2	CPXCR1	REV3L
PRKD3	CSGALNACT1	CTNNBL1
ATP6V0A1	GNRH1	RPL30
PPM1K	SNTG1	RPS29
KLF5	TACC1	NAALAD2
ADGRG6	TERF1	RNASE6
ASCC1	RPL7	ITCH
KIAA1586	SLC26A7	ENPP1
DPEP2	MTDH	SBF2
ATP6V1D	EIF3H	FPGS
CLTC	TATDN1	PCED1B
CALCOCO1	FAM83A	FPR3
COX11	AK3	ABHD12B
COQ3	UHRF2	C17orf99
JHY	ZCCHC7	GPR141
SSBP2	CEP78	PAPOLA
AMBRA1	C9orf3	RIC8B
POT1	NR6A1	GRK2
METTL16	MED22	AZIN1
GLS2	RPL7A	PRPSAP2
PRTG	USP6NL	PAM
TMX3	COMMD3	SIAH2
RIMS1	MSRB2	ARMC6
SNAP91	FAM188A	IL6ST
RPS8	HERC4	PLOD3
HTR3A	FRA10AC1	VPS8
AP3S2	LRRC27	RNF13
GMPPA	RGS10	PKIA
RBCK1	HSD17B12	AGPAT1
MS4A3	APIP	SCG5
CEP290	GLYAT	ARPC5
MRPL17	SLC43A1	HOXA3
CASK	CELF1	CDH17
RUNX1T1	CCDC82	GNAT3
CDC14B	ATM	PLEKHA8
KBTBD13	AASDHPPT	ZNF280D
MAGED2	FADS1	SPATA4
RABGAP1L	MS4A3	ADK
GPR160	CHEK1	TBC1D1
RAB37	ALDOA	CCDC38
PICALM	MPP7	ADGRF1
GLS	PCDH15	PTP4A1
RNF149	DCUN1D2	TRPM7
SLC12A2	KIAA1328	SMAGP
EVI2B	LYPD6B	AMOTL1
BCO1	PDCD4	SCAI
TMUB2	WDR17	ICA1L
TM7SF3	SPATA4	COL21A1
HENMT1	CCDC83	PTPRQ
MYO6	DIXDC1	GDI2
RCAN2	IL18	PTP4A2
SLC37A3	FOXO1	NUSAP1
SLC1A1	SEC24D	COPS8
RUFY3	ITPR1	KLHL6
ATIC	LYZL2	ATG5
EPM2A	CACNA2D4	CNOT11
IKBIP	THRB	SUCO
CDK13	NGLY1	ALDOA
MOAP1	UBE3B	RAB3IP
GAS7	ANK3	MSTN
MYEF2	SLC2A13	SREBF2
INTU	MAGI1	TRIM27
TSPAN3	TEX30	IST1
EEF1G	RP11-96C23.13	KLHL3
METTL3	AKAP6	EP300
SERBP1	NEK7	PRPF4
ARHGEF38	FER	GINS1
ZFP62	EPS8	CTSH
SBK1	ANO4	ZFP91-CNTF
XPNPEP1	TEX9	FBXO11
TAMM41	EDNRA	UROS
ZNF592	WWC2	NCKAP1
BRAWNIN	ZNF385D	CEP120
TASOR	TMEM267	RTN1
CCDC73	DST	LYRM9
PTPRD	TIAL1	MZF1
NRDC	SCHIP1	MEIOB
EOGT	RABGAP1L	TAL1
UMPS	SPC25	PGK1
HLTF	CWF19L2	BBS2
GCLC	HOMER1	PCNX1
RAPGEF4	DCLRE1C	EFCAB3
MTFR2	PAN3	MICU2
SMARCC1	PFKM	BZW2
LRRIQ1	NADK2	DDX46
NOA1	FARP1	TTC6
SLC6A4	UTRN	COMMD3-BMI1
MAPK8	PTPRK	PPHLN1
VNN2	PART1	HOXA9
CHD4	PLOD2	ITGA4
EIF3G	CDYL	PRKAG2
SACM1L	CLGN	DCAF11
MOB3A	HNRNPU	NME1
SNCB	PTPRR	SNX24
SPC25	RBMS1	TPR
EML1	SCN3A	PGBD1
MT-ND4L	ADGRF1	EFNA5
FLAD1	UBP1	PCDHB13
GRB2	PTPRD	FST
ANKRD52	CNKSR3	PPIL1
AGFG1	CFDP1	METAP1
SLC25A16	CHD1	SRBD1
POMT1	IMPACT	ELF1
DEPDC1	ROBO3	RNF141
MICAL2	TOMM70	CLIP1
EPS8	ABI3BP	PIP5K1A
HOXB1	ABCA10	IQCG
MTRF1L	MIA3	SAMD8
TPD52L1	DISP1	RHNO1
GNPNAT1	ENAH	HSD17B12
ZFAND6	PPP1R3A	NRXN2
CHD2	SH3RF1	PDK3
UBE2Q2	NCAM2	DEGS1
MEIS2	CXXC1	ADRA1D
ARHGAP28	ANKRD40	RNF20
LEMD2	VOPP1	SRGAP1
SLC22A16	APOOL	RPAP2
ILKAP	AK9	RREB1
CCNT1	AZIN1	CCDC149
CAPRIN1	CDK19	PER1
MATR3	MOV10	TPM1
PYROXD1	SLC16A1	MAJIN
CBFA2T2	CNOT8	PPP2R2A
LAMA4	SETD9	TRAF7
SLC22A5	NUP205	ARFIP1
SELPLG	FMN2	TUFM
AMFR	RNF20	PLOD2
PRKN	ELMO1	FBXO46
CHEK1	LSM11	CCDC80
KLHDC8A	VBP1	METTL5
ATRX	NAT2	DDX60L
CKLF-CMTM1	PSD3	PDLIM5
PEAK1	ELMSAN1	MBOAT2
CKLF	ADK	HSD17B4
HOXC4	PPEF2	CRTC3
NDUFS8	CFAP161	ZNF217
PRRC2A	ART3	AK3
MRTFA	CCT8	CCDC18
REV3L	PCGF6	ZC3H14
CTNNBL1	SFR1	LATS1
RPL30	RPL30	COMMD3
RPS29	EEF1A1	ASB14
NAALAD2	ZFAND3	AQP2
RNASE6	SAMD8	TBC1D2
ITCH	RAB11FIP1	MPPED1
ENPP1	FBXO32	RPL29
SBF2	FBRS	HMCN1
FPGS	MALSU1	GALK2
PCED1B	VPS8	RSBN1L
CNK3/IPCEF1	GALK2	DNAJC28
FPR3	BUB1B	PARP11
ABHD12B	NMNAT2	ZBTB45
C17orf99	SMG1	PLA2G4A
GPR141	CPT2	DZIP1L
PAPOLA	SSBP3	MYO18B
RIC8B	KIT	JMJD1C
GRK2	APPL1	SGK3
AZIN1	TSC22D3	SERP1
PRPSAP2	SLC37A3	EPGN
PAM	AP3S2	KIAA0586
SIAH2	RAB28	MYC
ARMC6	LDLRAP1	SCAMP1
IL6ST	MRPL17	SCN3A
PLOD3	NCK1	RNF10
MGAT1	EYA3	KIF21A
VPS8	DZIP1L	CCR3
RNF13	ABHD3	INPP5B
PKIA	RNF207	TMEM43
AGPAT1	AUTS2	RBMS1
SCG5	MITD1	EPM2AIP1
ARPC5	CNOT11	USP34
HOXA3	B4GALT5	STAG2
CDH17	DMTN	ZDHHC13
GNAT3	CACHD1	CREBBP
PLEKHA8	RAPGEF6	PABPC1
ZNF280D	GART	CEP85L
SPATA4	DONSON	DDX6
ADK	RCAN1	ANKRD36C
TBC1D1	RUNX1	FMN2
CCDC38	SIM2	MED17
ADGRF1	THEM4	NT5M
PTP4A1	UBR1	TIPARP
TRPM7	AMFR	TIPIN
SMAGP	RSPRY1	AMPD2
AMOTL1	DFFA	SUPT20H
SCAI	ABCG1	DACT3
ICA1L	PDXK	YLPM1
COL21A1	AGPAT3	FBXO41
PTPRQ	MCM3AP	CSTF2T
GDI2	SHKBP1	FAM71D
PTP4A2	RDH13	CASP1
NUSAP1	ZDHHC12	GLI3
COPS8	SIK3	SUMO1
KLHL6	FLAD1	UBE2F
ATG5	NLRX1	MAGI2
CNOT11	IL6R	SLC25A21
SUCO	GPATCH4	LMO7
ALDOA	SH2B2	PLEKHA4
RAB3IP	SQSTM1	LRRC41
MSTN	MAML1	UBAC2
SREBF2	ABCF3	ELL
CTC1	FBXO27	RAB27A
-	SAP30BP	TSC22D3
TRIM27	ACOX1	KLRC4-KLRK1
IST1	KLHL10	NDUFAF1
KLHL3	RACGAP1	HOXB9
EP300	LARP4	NCOR1
PRPF4	LEMD2	ADGRV1
GINS1	RPL26	PPIL6
CTSH	MEIOB	PRR34
ZFP91-CNTF	CCNF	PCDHA10
FBXO11	ADCY9	KIFC3
UROS	SLC25A45	CD200R1
LRRCC1	RPL29	TMF1
NCKAP1	TAL1	DOK6
CEP120	USP24	GPRC5B
RTN1	MYSM1	ANKIB1
LYRM9	FUBP1	ARID4A
DECR1	DNAJB4	NPFFR2
MZF1	ADGRL4	TMEM87A
MEIOB	TYW3	SAMD9
TAL1	B3GALT2	NTN4
PGK1	HENMT1	TUBA1A
BBS2	AKNAD1	DMXL1
PCNX1	WDR63	FGFBP3
EFCAB3	ARPC5	EFTUD2
MICU2	NLRP3	TMPRSS4
BZW2	VANGL2	EGF
DDX46	FLVCR1	NIPSNAP3A
TTC6	PPP1R21	USP47
COMMD3-BMI1	KLHDC8A	TRAJ23
NACC1	WDR26	TAS2R8
TGOLN2	DISC1	DPY30
PPHLN1	DPY30	FAM117B
HOXA9	C2orf47	NECTIN3
ITGA4	CFAP36	RBBP6
PRKAG2	CCDC138	SLC41A2
DCAF11	FBXO41	RAPGEF2
NME1	SPATA18	TCHP
SNX24	BBS5	TSPAN15
TPR	PDLIM5	LRIG3
PGBD1	RPRD2	KRT39
EFNA5	CTSS	TCF4
PCDHB13	RNF149	CRYGA
FST	GNPDA2	GRWD1
PPIL1	ANTXR2	CEP126
METAP1	PMVK	HTT
SRBD1	LINC01116	UNK
ELF1	EOGT	PELI2
RNF141	LRRC58	PRKD1
CLIP1	AZI2	CRADD
PIP5K1A	CLASP2	PTPRK
IQCG	PRKCI	TACO1
SAMD8	ICA1L	PLSCR1
MESD	CD200R1	MEST
RHNO1	WDFY3	SMAP2
HSD17B12	ALB	LYZL2
NRXN2	C3orf49	COA6
TNKS2	ATXN7	METRNL
PDK3	PPM1K	RSRC2
DEGS1	TIPARP	SYT17
ADRA1D	SLMAP	HPCAL1
RNF20	APBB2	PDZRN3
SRGAP1	U2SURP	ANAPC11
RPAP2	PLSCR2	ASH2L
RREB1	CCDC158	C6
CCDC149	RYK	TAS2R14
PER1	SLC4A1AP	SETDB1
TPM1	PLB1	NACA
MAJIN	FYCO1	VPS13B
PPP2R2A	RTP3	SLC5A4
TRAF7	ZNF148	ADAM28
ARFIP1	SMIM12	ATP6V0A4
COX10	LIPH	RNF207
TUFM	RPN1	ANKRD17
PLOD2	SENP2	HM13
FBXO46	RFC4	TGIF1
CCDC80	RFT1	HERC4
METTL5	FAM208A	SETD5
DDX60L	MELTF	DR1
PDLIM5	SGMS2	PRICKLE4
MBOAT2	METAP1	PDS5A
HSD17B4	H2AFZ	EARS2
CRTC3	CDC25A	KRT77
ZNF217	INTU	PRKG1
AK3	PRSS12	CPT1A
CCDC18	HMGB2	METAP1D
ZC3H14	NAA15	LIPH
LATS1	ARFIP1	CALCOCO2
COMMD3	ICE1	PFKM
ASB14	HHIP	ACSL3
AQP2	ABCE1	DNAJC11
TBC1D2	OTUD4	CTSS
MPPED1	TMEM184C	HINT1
RPL29	LMBRD2	EXTL3
FYB1	NIPBL	NIPA1
HMCN1	ADGRV1	RALB
GALK2	SLC25A46	LRBA
RSBN1L	CMBL	WDR48
DNAJC28	CDC20B	TPM3
PARP11	RHOBTB3	PIWIL2
ZBTB45	ERAP1	ITGB1BP1
PLA2G4A	ERAP2	TRAJ35
DZIP1L	EGFLAM	ZBTB20
MYO18B	CFAP97	ATF7IP
JMJD1C	PAPD4	RPL41
SGK3	KLKB1	CREB5
SERP1	GRIK2	GNS
EPGN	ANKRD55	KRT79
KIAA0586	STK17A	TRIM15
MYC	TRA2A	CYB5R2
SCAMP1	CTSB	BTRC
SCN3A	DLC1	ZNF555
RNF10	PEX2	HEMGN
PRADC1	RAD21	KYNU
KIF21A	SUN1	RPN1
RELCH	OXR1	AKAP13
MIDEAS	UNCX	CHN2
CCR3	YWHAZ	MAP4K5
INPP5B	INTS8	ADIPOR2
TMEM43	TMEM67	SEMA4C
RBMS1	PSIP1	MASTL
EPM2AIP1	CCDC171	DHRS9
USP34	LETM2	METTL9
STAG2	TMC1	SIK3
ZDHHC13	CXorf58	CNRIP1
CREBBP	ARHGAP12	ICE2
PABPC1	FAT3	SCTR
CEP85L	MICU2	ABHD12
MACO1	C10orf10	SLF1
DDX6	KLHDC2	ADGRL2
ANKRD36C	RPUSD4	UGP2
FMN2	PDZD8	FAT3
MED17	ZNF503	FGD2
NT5M	FAM204A	AMZ2
TIPARP	ENOX2	RFC1
TIPIN	GHITM	COQ2
AMPD2	GFI1B	RCAN1
-	CCDC186	CMBL
SUPT20H	METTL3	PLEK
ZC3H10	ARHGAP42	MCTS1
DACT3	OTOGL	CRY1
YLPM1	AGBL2	SPRED2
FBXO41	CPSF2	KLRG1
SMAP	MOAP1	SLC25A46
CSTF2T	CCDC38	PLCB1
FAM71D	CEP295	DCTN1
CASP1	TAF1D	ANKRD28
GLI3	AMOTL1	CD24
SUMO1	HIF1AN	THAP12
UBE2F	BTRC	ZFAND3
MAGI2	API5	ARIH2
SLC25A21	COPS2	CSRNP3
LMO7	SGPL1	PPP1R21
PLEKHA4	ARIH1	FGFR1
LRRC41	COX11	KLRC2
UBAC2	FAM227B	FBRS
ELL	MYRFL	CSGALNACT1
RAB27A	WBP1L	TMEM14EP
TSC22D3	SYNPO2L	TRAF3IP2
KLRC4-KLRK1	CYB5R2	FAM184A
NDUFAF1	PLD4	ZC3H7B
HOXB9	PRTG	FAN1
NCOR1	TMEM41B	CACHD1
ADGRV1	PKD1L2	BAX
PPIL6	TMX3	MRPL51
PRR34	RIMKLB	SEL1L3
PCDHA10	TK2	APAF1
KIFC3	TMEM135	STIM1
CD200R1	ZNF592	TCEAL4
TMF1	CASC4	EFL1
DOK6	HTR3A	ITGB7
GPRC5B	AP1G1	KDM2A
ANKIB1	C16orf45	ATG12
ARID4A	KIAA0430	CDKL5
NPFFR2	KIF7	LANCL2
TMEM87A	NEMP1	MCM3AP
SAMD9	NAB2	PMS1
NTN4	PATL1	LIMA1
TUBA1A	SCG5	RGS3
DMXL1	GREM1	CACNB1
FGFBP3	PBX3	LRRC58
EFTUD2	GPRC5B	PGM3
PTGER4	TBC1D2B	TRA2A
H2AC4;H2AC8	ZNF91	RABEPK
TMPRSS4	DPEP2	PDK4
EGF	MYO5B	ETV1
NIPSNAP3A	ACAA2	PLD1
USP47	STIM1	HOGA1
-	OR51E2	TOMM70
TRAJ23	TPM4	TMC1
TAS2R8	RHEBL1	TMEM120B
DPY30	TUBA1A	ELAVL2
FAM117B	AQP2	CPT2
NECTIN3	SEMA6B	SCAPER
AFG1L	BEST1	PATL1
RBBP6	HRASLS5	C11orf1
[truncated: 1,949 more rows]
